# Supplementary material for: Akkermansia muciniphila administration ameliorates streptozotocin‐induced hyperglycemia and muscle atrophy by promoting IGF2 secretion from mouse intestine
Source: Imeta. 2024 Oct 1;3(5):e237. doi: 10.1002/imt2.237 (PMC11487547; doi:10.1002/imt2.237)
Supplement: Supplementary file 2 — Table S1. Bacterial community structures of mice at different times after STZ injection. Table S2. Taxon of bacteria of mice at different times after STZ injection. Table S3. RNA‐seq data of TA muscle from saline and AKK groups after STZ injection. Table S4. Bacterial community structures at phylum level from mice in saline and AKK groups. Table S5. RNA‐seq data of intestine from saline and AKK groups after STZ injection. Table S6. RNA‐seq data of TA muscle from intestine of mice in saline, saline + STZ and AKK + STZ groups. [file IMT2-3-e237-s002.xls]

## Sheet: S1
Table S1 Bacterial community structures of mice at different times after STZ injection
Phylum	C1	C2	C3	C4	C5	C6	S1_1	S1_2	S1_3	S1_4	S1_5	S1_6	S2_5_1	S2_5_2	S2_5_3	S2_5_4	S2_5_5	S2_5_6	S4_1	S4_2	S4_3	S4_4	S4_5	S4_6	S5_1	S5_2	S5_3	S5_4	S5_5	S5_6
Actinobacteria	0.0032599	0.00431253	0.00339543	0.0062392	0.00201501	0.0020524	0.00407796	0.00131414	0.00142512	0.00363587	0.00352136	0.00187297	0.000377636	0.000757822	0.00181594	0.000994519	0.000825518	0.00104391	0.00411523	0.00253881	0.151364	0.0111371	0.000878823	0.00370024	0.00178299	0.00284928	0.00749726	0.00238734	0.00377752	0.0058381
Bacteria_unclassified	0.0208591	0.015876	0.00869231	0.0117585	0.0161422	0.0119869	0.0162491	0.0124531	0.0115509	0.0156797	0.0173881	0.0163627	0.00910521	0.00816282	0.0103552	0.0156116	0.010961	0.0101259	0.00243665	0.0126049	0.00666985	0.00683663	0.0140361	0.0120158	0.0144047	0.0131018	0.0171005	0.0111491	0.0195823	0.0138229
Bacteroidetes	0.772766	0.77949	0.823641	0.760511	0.771949	0.854214	0.799636	0.829537	0.867389	0.517657	0.595744	0.708455	0.812567	0.892649	0.680675	0.558919	0.743081	0.798359	0.215724	0.421197	0.373838	0.421379	0.446517	0.762608	0.234604	0.664905	0.534243	0.68748	0.682124	0.743986
Campilobacterota	0.000298291	0.00446051	0.00269371	0.00739105	0.00416288	0.00189956	0	0	0	0	0.000131231	0	0.000125879	0.000238173	0.000432367	0.0038393	0.000389828	0.000354928	0.281406	0.000579026	0.00617016	0.023421	0.00153166	7.96e-05	0.0364575	0.000243528	0.000336956	0.000295341	0.000673006	0.00300933
Candidatus_Saccharibacteria	0.00404824	0.00608828	0.00821694	0.00760703	0.00431788	0.00296943	0.000543728	0.000187735	0.000225018	0.000363587	0.000284333	8.23e-05	8.39e-05	0.000259825	0.000886352	0.00027754	0.000321035	0.0011483	0.000920511	0.000868539	0	0.00196277	7.53e-05	0.000855432	0.000985337	0.00197258	0.00199365	0.00162437	0.0017585	0.00122379
Chloroflexi	0	0	0	0	0	0	0	0	0	0	4.37e-05	0	0	0	0	0	0	0	0	0	0	0	0	0	0	0	0	0	0	0
Deferribacteres	0	0.000190259	0.000113181	0.000359954	4.43e-05	4.37e-05	0	0	0	0	0	0	0	0	0	0	0	0	0.00170565	0	0.000304163	6.62e-05	0	0	0.00319062	7.31e-05	0	0	4.34e-05	4.01e-05
Firmicutes	0.189735	0.182289	0.146683	0.193655	0.195545	0.120764	0.122088	0.13179	0.109734	0.149911	0.269351	0.185568	0.0775831	0.0894879	0.208552	0.341351	0.154234	0.180617	0.450509	0.552613	0.146281	0.49689	0.53101	0.21167	0.666158	0.285756	0.311403	0.213655	0.265751	0.208888
Fusobacteria	0	2.11e-05	2.26e-05	0	0.000243573	0	8.37e-05	0	0	0	4.37e-05	4.12e-05	0	4.33e-05	0	0	0	0	0	0	0	0	0	0	2.35e-05	0	0	0	2.17e-05	0
Gemmatimonadetes	0	0	0	0	0	0	0	0	0	0	8.75e-05	0	0	0	0	0	0	0	0	0	0	0	0	3.98e-05	0	0	0	0	0	0
Latescibacteria	0	0	0	0	0	0	0	0	0	0	6.56e-05	0	0	0	0	0	0	0	0	0	0	0	0	0	0	0	0	0	0	0
Nitrospirae	0	0	0	0	0	0	0	0	0	0	0.000262461	0	0	0	0	0	0	0	0	0	0	0	0	0	0	0	0	0	0	0
Planctomycetes	0	0	0	0	0	0	0	0	0	0	4.37e-05	0	0	0	0	0	0	0	0	0	0	0	0	0	0	0	0	0	0	0
Proteobacteria	0.00377125	0.00319212	0.00568169	0.00734306	0.00513718	0.00532751	0.0405496	0.0242178	0.00905699	0.0141117	0.0173006	0.0120405	0.00574845	0.00469849	0.00763128	0.00411684	0.00614552	0.00622168	0.0413418	0.00930896	0.301165	0.0291549	0.00590067	0.0070225	0.0209501	0.00703797	0.0100806	0.0069159	0.0186922	0.0203631
Tenericutes	0.000255678	0	0	0.000743905	0.000110715	0	0	4.17e-05	0.000356279	0	0.00037182	0	2.1e-05	0.00010826	8.65e-05	0.00143396	0.000619138	0.00198342	0.000324886	0.000133621	0	4.41e-05	5.02e-05	1.99e-05	0.000492669	2.44e-05	0.00115127	0.000836799	4.34e-05	0.00116361
Verrucomicrobia	0.00500703	0.00407999	0.000860176	0.00439144	0.000332145	0.000742358	0.0167719	0.000458907	0.000262521	0.298641	0.095361	0.0755773	0.0943879	0.00359424	0.0895648	0.0734556	0.0834231	0.000146147	0.00151614	0.000155892	0.0142087	0.00910815	0	0.00198938	0.0209501	0.0240362	0.116194	0.0756565	0.00753332	0.00166516

## Sheet: S2
Table S2 Taxon of bacteria of mice at different times after STZ injection
Taxon	C-1	C-2	C-3	C-4	C-5	C-6	S2-1	S2-2	S2-3	S2-4	S2-5	S2-6	S3-1	S3-2	S3-3	S3-4	S3-5	S3-6	S4-1	S4-2	S4-3	S4-4	S4-5	S4-6
Unclassified	20.46	22.07	21.11	28.63	21.91	18.8	27.39	20.75	26.08	17.96	20.45	27.81	23.69	28.41	19.11	18.78	20.84	21.07	24.81	23.06	24.03	22.8	20.56	26.7
Bacteroidales bacterium	3.99	3.81	5.23	7.23	10.88	4.88	6.26	1	2.23	0.88	1.92	2.38	2.71	0.18	0.49	0.43	1.03	0.71	1.48	1.12	1.2	1.42	2.19	0.94
bacterium 1xD42-87	0.79	0.52	0.57	0.26	1.3	0.6	0.48	4.79	1.13	7.19	7.4	0.93	0.55	0.14	2.94	7.47	2.24	7.21	0.89	1.36	0.99	2.22	0.68	5.31
Muribaculaceae bacterium Isolate-110 (HZI)	2.01	2.68	2.64	1.13	1.57	1.63	4.42	0.92	1.81	0.66	0.74	1.85	3.99	0.42	0.86	0.76	2.19	1.73	2.21	3.25	3.4	4.69	4.57	1.93
Candidatus Amulumruptor caecigallinarius	3.48	4.24	6.25	0.24	0.3	7.38	2.35	2.93	2.87	2.73	1.28	2.83	2.82	0.05	0.36	0.38	0.39	0.29	1.76	0.38	0.42	2.26	0.3	0.36
Muribaculum intestinale	1.32	1.74	1.78	0.86	1.21	1.54	4	2.01	2.41	1.62	0.9	2.49	2.29	0.18	0.42	0.52	1.33	1.08	2.81	1.82	2.03	2.6	2.4	0.99
Muribaculaceae bacterium Isolate-013 (NCI)	1.36	1.53	1.82	1.65	3.25	1.49	1.51	3.4	2.34	1.62	1.04	2.39	2.16	0.13	0.33	0.54	1.16	0.9	2.07	2.55	2.65	1.22	1.07	1.26
Lactobacillus murinus	0.66	0.59	0.33	0.15	0.27	0.74	0.75	1.36	0.66	2.63	0.14	0.43	3.64	13.34	0.61	0.84	3.92	0.58	0.31	0.58	0.96	0.09	1.3	0.93
Paramuribaculum intestinale	1.33	2.25	2.71	0.86	1.23	1.7	2.8	0.91	1.54	0.54	0.72	1.58	1.17	0.96	0.25	0.66	1.99	1.02	2.5	1.04	1.16	1.44	1.73	1.7
Muribaculaceae bacterium Isolate-080 (Janvier)	1.91	2.54	2.54	0.65	0.96	1.69	1.5	0.93	0.97	0.62	0.42	1	1.63	0.21	0.32	0.39	0.91	0.68	2.89	1.74	1.9	2.98	1.48	1.94
bacterium 0.1xD8-71	1.27	0.22	0.19	1.4	0.71	0.35	0.28	2.78	0.56	2.08	3.79	0.47	0.65	0.11	2.8	3.22	0.58	3.64	2.3	0.38	0.6	1.49	0.48	1.81
Muribaculaceae bacterium Isolate-037 (Harlan)	0.97	1.32	1.49	0.51	0.76	1.3	2.91	1.85	1.27	0.92	0.57	1.39	1.87	0.18	0.33	0.55	0.57	0.83	2.25	1.77	2.06	2.2	1.98	1.77
Lachnospiraceae bacterium A4	2.22	1	0.89	0.1	0.13	0.7	0.24	0.53	0.17	0.95	0.94	0.14	0.98	1.55	1.79	7.33	1.1	4.69	1.42	0.37	0.39	0.22	0.27	0.81
Bacteroides sp. CAG:927	1.2	1.18	1.38	1.22	1.38	1.24	1.98	0.86	1.54	0.76	0.73	1.57	1.12	0.14	0.25	0.39	0.93	0.7	1.74	1.25	1.18	1.47	0.98	1.07
Bifidobacterium pseudolongum	0.03	0.18	0.29	0.45	0	0.4	0.54	1.79	4.05	0.6	0.86	4.06	0.17	0.09	0.02	0	0.29	0	0.84	0.07	0.32	1.85	8.73	0.21
Muribaculaceae bacterium Isolate-104 (HZI)	0.93	1.02	1.12	1.01	1.35	1.1	1.4	0.66	2.11	0.63	1.01	2.12	1.47	0.14	0.43	0.31	0.91	0.58	1.96	0.86	0.83	1.45	0.73	1.73
Muribaculaceae bacterium Isolate-102 (HZI)	1.06	1.46	1.55	1.04	3.39	1.26	1.22	0.69	0.96	0.6	0.43	1.01	1.47	0.32	0.3	0.41	1.32	0.52	1.14	0.9	0.86	1.08	0.72	0.66
Muribaculaceae bacterium Isolate-002 (NCI)	2.83	2.52	2.94	0.52	0.67	1.52	0.84	0.55	0.83	0.54	0.36	0.85	0.85	0.11	0.19	0.28	1.27	0.5	0.93	0.87	0.95	0.85	1.44	0.62
Akkermansia muciniphila	0.68	0.21	0.37	0.03	0.3	0.03	0.56	0.02	0.33	0.01	0.28	0.34	0.2	0.39	0.02	0.01	1.41	0.03	0.1	2.5	5.18	0.73	7.32	0.01
Lachnospiraceae bacterium MD335	0.45	0.41	0.29	0.08	0.08	0.36	0.73	0.62	0.12	1.33	1.18	0.09	0.74	0.35	5.61	3.71	0.32	1.39	0.49	0.73	0.57	0.28	0.12	0.67
Duncaniella muris	1.29	1.57	1.45	0.41	0.54	0.82	1.03	0.5	0.86	0.43	0.34	0.85	0.7	0.13	0.16	0.21	0.79	0.41	0.85	0.83	0.82	0.99	0.84	0.8
Prevotella sp. CAG:873	0.58	0.71	0.68	0.22	0.31	0.58	1.14	0.59	1.11	0.52	0.5	1.13	0.94	0.14	0.29	0.35	1.3	0.58	1.25	0.81	0.82	1.16	0.78	0.67
Muribaculaceae bacterium Isolate-105 (HZI)	0.69	1.1	1.38	0.39	0.56	1.01	1.4	0.57	0.83	0.34	0.4	0.87	0.76	0.42	0.15	0.29	0.88	0.44	1.11	0.46	0.51	0.67	0.7	0.73
Muribaculaceae bacterium Isolate-001 (NCI)	0.78	0.85	0.93	0.28	0.56	0.86	0.95	0.59	0.69	0.38	0.3	0.71	1.14	0.12	0.18	0.41	0.72	0.67	0.83	1.09	1.28	0.72	0.74	0.83
Prevotella sp. MGM1	1.14	1.13	1.31	0.91	1.29	0.78	0.16	0.56	1.04	0.87	0.06	1.04	0.12	0.07	0.03	0.19	3.83	0.13	0.33	0.22	0.14	0.35	0.19	0.07
Bacteroidales bacterium 52_46	0.82	0.89	1.04	0.35	0.55	0.93	0.89	0.64	0.83	0.55	0.36	0.84	0.86	0.09	0.19	0.24	0.69	0.43	0.88	0.71	0.75	0.81	0.67	0.59
Firmicutes bacterium ASF500	0.47	0.22	0.15	0.55	0.09	0.22	0.2	0.4	0.36	1.52	1.72	0.29	0.72	0.34		1.13	0.74	0.95	0.53	0.72	0.51	0.72	0.35	0.37
Prevotella sp. MGM2	0.56	1.65	0.59	1.05	0.68	1.38	0.47	0.3	1.03	0.24	0.37	1.01	1.5	0.04	0.17	0.06	0.68	0.09	0.48	0.5	0.37	0.89	0.8	0.19
Muribaculaceae bacterium Isolate-036 (Harlan)	0.66	0.78	0.87	0.32	0.8	0.68	0.73	0.54	0.45	0.33	0.21	0.47	1.05	0.09	0.19	0.33	0.67	0.54	0.7	0.91	1.05	0.64	0.81	0.73
Oscillibacter sp. 1-3	0.45	0.32	0.19	0.3	0.06	0.22	0.2	0.42	0.43	0.89	1.35	0.33	0.34	0.18	2.14	1.64	0.41	0.87	0.43	0.55	0.5	0.36	0.16	0.31
bacterium 1XD8-76	0.46	0.23	0.1	0.11	0.06	0.39	0.11	0.78	0.12	0.43	0.72	0.11	0.2	0.09	1.43	2.3	0.25	1.26	0.42	0.97	0.97	0.36	0.69	0.48
Lachnospiraceae bacterium 10-1	0.24	0.11	0.2	0.13	0.13	0.1	0.14	1.63	0.19	1.52	0.82	0.16	0.23	0.14	1.02	1.79	0.62	0.86	0.91	0.2	0.19	0.19	0.14	1.1
Muribaculaceae bacterium Isolate-004 (NCI)	0.55	0.86	1.04	0.4	0.6	0.7	1.02	0.36	0.59	0.28	0.28	0.61	0.45	0.33	0.09	0.23	0.73	0.34	0.81	0.33	0.34	0.47	0.58	0.59
Bacteroides acidifaciens	0.83	0.74	0.7	1.54	0.51	0.63	0.67	0.16	0.39	0.22	0.11	0.38	0.25	0.59	0.06	0.18	0.41	0.3	0.59	0.41	0.22	0.63	0.41	0.74
bacterium 1xD42-67	0.37	0.17	0.11	0.44	0.06	0.14	0.14	0.31	0.26	0.97	1.25	0.21	0.54	0.26	1.62	0.87	0.55	0.61	0.35	0.51	0.3	0.47	0.22	0.25
Prevotella sp. CAG:1031	0.51	0.56	0.64	0.44	0.63	0.58	0.59	0.38	0.57	0.35	0.27	0.59	0.53	0.07	0.12	0.17	0.47	0.29	0.58	0.43	0.46	0.55	0.41	0.43
Firmicutes bacterium M10-2	0.01	0.15	0.05	0.25	0.07	0.07	0.42	3.88	0.44	0.99	0.46	0.39	0.31	0	0.06	0	0	0	0.18	0.62	1.39	0.29	0.55	0
bacterium D16-50	0.28	0.18	0.15	0.11	0.22	0.13	0.24	0.65	0.31	0.72	1.19	0.26	0.41	0.18	1.25	0.92	0.33	0.98	0.16	0.49	0.39	0.41	0.22	0.38
Muribaculum sp. NM65_B17	0.44	0.61	0.67	0.41	1.49	0.52	0.49	0.29	0.4	0.24	0.19	0.43	0.62	0.15	0.12	0.17	0.58	0.22	0.49	0.36	0.33	0.44	0.29	0.28
Muribaculum sp. H5	0.57	0.73	0.71	0.26	0.33	0.47	0.4	0.23	0.28	0.17	0.12	0.3	0.48	0.09	0.1	0.11	0.32	0.19	0.92	0.54	0.58	0.95	0.37	0.6
Corynebacterium glutamicum	0	0	0	0	0	0	0	0	0	0	0	0	0.89	4.4	0.35	0.01	1.03	0.01	0	0	0	0	0	3.08
Eubacterium plexicaudatum	0.26	0.22	0.1	0.06	0.21	0.31	0.09	0.33	0.33	0.42	0.86	0.23	0.15	0.6	0.74	1.64	0.2	0.52	0.33	0.47	0.11	0.15	0.08	0.93
Bacteroides sartorii	0.78	1.3	0.61	0.65	0.68	0.79	0.47	0.24	0.27	0.15	0.11	0.28	0.33	0.04	0.07	0.04	0.13	0.07	0.27	0.22	0.24	0.25	0.23	0.13
Bacteroides uniformis	0.28	0.42	0.32	0.83	0.39	0.33	0.52	0.31	0.38	0.21	0.15	0.39	0.35	0.06	0.07	0.13	0.53	0.14	0.41	0.3	0.29	0.35	0.35	0.41
Muribaculaceae bacterium Isolate-042 (Harlan)	0.22	0.31	0.31	0.14	0.2	0.26	0.8	0.38	0.51	0.31	0.18	0.53	0.38	0.04	0.07	0.09	0.28	0.19	0.54	0.35	0.37	0.5	0.43	0.22
Schaedlerella arabinosiphila	0.18	0.11	0.09	0.26	0.1	0.11	0.11	0.35	0.15	0.51	0.53	0.12	0.38	0.14	1.14	0.9	0.22	0.61	0.29	0.31	0.18	0.2	0.13	0.43
Pseudoflavonifractor sp. Marseille-P3106	0.17	0.21	0.21	0.36	0.21	0.3	0.11	0.4	0.2	0.29	0.43	0.16	0.17	0.39	0.16	0.16	0.57	0.46	0.12	0.63	0.6	0.38	0.32	0.49
Alistipes senegalensis	0.29	0.46	0.18	0.09	0.08	0.31	0.3	0.41	0.14	0.78	0.08	0.12	0.25	0.1	0.1	0.16	0.75	0.36	0.2	0.64	0.56	0.09	0.23	0.64
Bacteroides caecimuris	0.29	0.28	0.31	0.49	0.46	0.25	0.23	0.18	0.48	0.13	0.17	0.49	0.27	0.17	0.1	0.09	0.63	0.12	0.4	0.34	0.23	0.24	0.27	0.42
bacterium 0.1xD8-82	0.19	0.07	0.08	0.13	0.1	0.07	0.12	0.37	0.16	0.61	0.61	0.13	0.15	0.1	0.99	0.98	0.17	0.63	0.25	0.15	0.15	0.15	0.08	0.41
bacterium J10(2018)	0.28	0.31	0.35	1.05	0.67	0.32	0.33	0.13	0.65	0.08	0.33	0.77	0.19	0.03	0.03	0.05	0.14	0.07	0.2	0.15	0.17	0.19	0.14	0.09
Alistipes sp. CAG:268	0.31	0.51	0.2	0.08	0.07	0.35	0.29	0.34	0.13	0.67	0.07	0.12	0.3	0.05	0.1	0.15	0.71	0.3	0.12	0.58	0.52	0.07	0.19	0.43
Helicobacter typhlonius	0	0.01	0	0	0	0.01	0	0	0	0	0.01	0	0	4.71	0.01	0	1.87	0	0	0	0	0	0	0
Dorea sp. 5-2	0.17	0.09	0.08	0.34	0.1	0.1	0.1	0.32	0.15	0.65	0.48	0.12	0.19	0.12	1.02	0.58	0.14	0.54	0.21	0.2	0.18	0.16	0.1	0.31
Muribaculaceae bacterium Isolate-043 (Harlan)	0.23	0.38	0.44	0.18	0.25	0.32	0.61	0.27	0.31	0.15	0.14	0.31	0.3	0.11	0.06	0.09	0.26	0.15	0.42	0.27	0.31	0.34	0.33	0.22
Enterococcus saccharolyticus	0	0	0	0	0	0	0	0	0	0	0	0	0	5.95	0	0	0.38	0	0	0	0	0	0	0
Butyricicoccus sp. 1XD8-22	0.23	0.09	0.08	0.1	0.04	0.06	0.08	0.17	0.18	0.21	0.33	0.14	0.14	0.14	1.4	0.95	0.19	0.25	0.16	0.19	0.2	0.15	0.07	0.75
Muribaculaceae bacterium Isolate-039 (Harlan)	0.4	0.47	0.47	0.2	0.24	0.29	0.32	0.18	0.26	0.15	0.12	0.26	0.3	0.04	0.06	0.11	0.22	0.2	0.34	0.32	0.34	0.36	0.28	0.24
Eubacterium sp. CAG:180	0.02	0	0.03	3.09	2.14	0.04	0	0.01	0	0.01	0.12	0	0.01	0	0	0	0.01	0.01	0.01	0.01	0.23	0.17	0.14	0
Odoribacter splanchnicus	0.85	0.75	0.35	0.17	0.37	0.58	0.09	0.03	0.17	0.04	0.26	0.21	0.07	0.02	0.09	0.1	0.05	0.18	0.14	0.67	0.55	0.08	0.05	0.15
Bacteroides fragilis	0.33	0.36	0.33	0.27	0.32	0.39	0.38	0.22	0.34	0.2	0.14	0.35	0.28	0.04	0.06	0.07	0.25	0.12	0.26	0.24	0.21	0.26	0.21	0.17
Lachnospiraceae bacterium A2	0.15	0.12	0.11	0.08	0.08	0.16	0.09	0.22	0.11	0.29	0.67	0.09	0.14	0.18	0.68	0.86	0.18	0.47	0.22	0.16	0.14	0.12	0.08	0.28
Lachnospiraceae bacterium 3-1	0.14	0.13	0.13	0.07	0.08	0.15	0.08	0.22	0.16	0.33	0.44	0.12	0.17	0.2	0.85	0.6	0.21	0.38	0.24	0.16	0.17	0.16	0.12	0.33
Ruminococcus sp. 1xD21-23	0.18	0.09	0.07	0.1	0.06	0.07	0.07	0.21	0.11	0.23	0.36	0.09	0.16	0.18	0.71	1.19	0.14	0.57	0.18	0.15	0.13	0.13	0.07	0.3
Bacteroides vulgatus	0.3	0.42	0.3	0.29	0.35	0.33	0.32	0.17	0.33	0.14	0.1	0.34	0.25	0.04	0.04	0.05	0.21	0.09	0.28	0.28	0.26	0.27	0.2	0.17
Alistipes finegoldii	0.25	0.41	0.17	0.12	0.11	0.3	0.19	0.31	0.1	0.59	0.05	0.09	0.21	0.06	0.09	0.11	0.5	0.24	0.14	0.47	0.4	0.06	0.16	0.43
Clostridiales bacterium	0.45	0.25	0.2	0.32	0.35	0.26	0.17	0.2	0.13	0.35	0.4	0.11	0.17	0.06	0.36	0.27	0.15	0.24	0.12	0.24	0.18	0.2	0.1	0.19
Rikenella microfusus	0.02	0.02	0.01	0.03	0.02	0.02	0.02	0.08	0.02	0.01	0.01	0.02	0.02	1.85	0.02	0.27	1.02	0.92	0.25	0.15	0.05	0.23	0.36	0.02
Parabacteroides distasonis	0.25	0.47	0.21	0.57	0.2	0.57	0.18	0.1	0.24	0.08	0.17	0.25	0.18	0.02	0.03	0.05	0.14	0.09	0.2	0.21	0.19	0.18	0.59	0.14
Roseburia sp. 1XD42-69	0.21	0.11	0.1	0.08	0.09	0.08	0.07	0.26	0.09	0.33	0.38	0.07	0.14	0.08	0.52	0.64	0.34	0.9	0.16	0.15	0.1	0.12	0.07	0.19
bacterium 1XD8-92	0.26	0.07	0.06	0.08	0.32	0.08	0.07	0.23	0.08	0.29	0.38	0.06	0.11	0.08	0.5	0.84	0.21	0.58	0.12	0.13	0.1	0.13	0.07	0.21
Bacteroidales bacterium 43_36	0.15	0.17	0.19	0.16	0.24	0.16	0.36	0.18	0.19	0.12	0.09	0.2	0.56	0.02	0.12	0.22	0.17	0.35	0.38	0.18	0.2	0.31	0.18	0.13
Acutalibacter sp. 1XD8-33	0.1	0.05	0.05	0.23	0.02	0.04	0.06	0.16	0.19	0.48	0.67	0.12	0.13	0.06	0.95	0.39	0.14	0.24	0.1	0.33	0.24	0.11	0.08	0.11
Muribaculum sp. TLL-A4	0.2	0.29	0.3	0.15	0.65	0.25	0.29	0.14	0.27	0.13	0.13	0.29	0.28	0.07	0.06	0.07	0.26	0.1	0.23	0.17	0.17	0.21	0.16	0.12
Alistipes sp. An66	0.22	0.37	0.15	0.06	0.05	0.25	0.24	0.26	0.1	0.49	0.06	0.09	0.22	0.04	0.08	0.11	0.53	0.22	0.11	0.43	0.37	0.05	0.15	0.31
Eubacterium sp. CAG:251	0.62	0.02	1.11	0.05	0.05	1.62	0.02	0.16	0	0.06	0	0	0.15	0	0.01	0.04	0	0.03	0	0.15	0.02	0.27	0.34	0.01
Prevotella sp. CAG:485	0.33	0.3	0.32	0.11	0.14	0.34	0.21	0.16	0.13	0.11	0.06	0.14	0.26	0.02	0.03	0.17	0.14	0.28	0.26	0.2	0.24	0.23	0.25	0.25
Firmicutes bacterium CAG:341	0.64	0.02	1.09	0.04	0.04	1.58	0.01	0.13	0	0.06	0	0	0.12	0	0.01	0.02	0	0.03	0	0.12	0.02	0.27	0.34	0.01
Candidatus Saccharibacteria bacterium TM7_G3_2_Rum_HOT_351B	0.24	0.56	0.35	0.18	0.21	0.39	0.03	0.37	0	0.53	0	0	0.07	0	0.01	0	0.12	0.03	0.02	0.15	0.14	0.07	0.07	0.7
Anaerotruncus sp. 1XD22-93	0.15	0.16	0.07	0.12	0.08	0.13	0.06	0.17	0.1	0.22	0.35	0.08	0.13	0.15	0.52	0.4	0.17	0.35	0.19	0.17	0.12	0.11	0.07	0.18
Turicimonas muris	0	0.01	0.01	0.01	0.02	0	0.55	0.49	0.75	0.07	0.44	0.89	0.03	0.04	0	0	0.11	0	0.15	0.15	0.13	0.15	0.21	0.02
Alistipes timonensis	0.18	0.31	0.12	0.06	0.05	0.21	0.14	0.22	0.06	0.38	0.03	0.06	0.14	0.05	0.06	0.08	0.38	0.18	0.11	0.36	0.33	0.04	0.11	0.34
Alistipes sp. CHKCI003	0.13	0.18	0.09	0.31	0.21	0.17	0.43	0.35	0.05	0.54	0.04	0.04	0.18	0.02	0.16	0.04	0.22	0.09	0.09	0.19	0.15	0.06	0.11	0.14
Lachnospiraceae bacterium 28-4	0.19	0.05	0.05	0.05	0.31	0.06	0.05	0.18	0.07	0.19	0.28	0.05	0.09	0.05	0.37	0.63	0.14	0.5	0.08	0.1	0.07	0.1	0.05	0.17
Eubacterium sp. 14-2	0.1	0.11	0.35	0.06	0.06	0.12	0.06	0.13	0.09	0.22	0.3	0.07	0.08	0.14	0.55	0.3	0.14	0.19	0.16	0.1	0.13	0.1	0.09	0.19
Acutalibacter muris	0.09	0.04	0.05	0.16	0.02	0.04	0.05	0.11	0.12	0.33	0.43	0.09	0.11	0.05	0.61	0.31	0.1	0.18	0.07	0.24	0.17	0.29	0.06	0.09
Lachnospiraceae bacterium MD308	0.06	0.16	0.05	0.05	0.13	0.16	0.04	0.25	0.06	0.26	0.36	0.05	0.26	0.05	0.33	0.28	0.1	0.39	0.12	0.19	0.16	0.11	0.06	0.14
Prevotella sp. CAG:1185	0.52	0.3	0.24	0.2	0.44	0.45	0.11	0.06	0.17	0.12	0.02	0.17	0.02	0	0	0	0.03	0.01	0.15	0.31	0.15	0.09	0.23	0.01
Alistipes sp. Z76	0.14	0.16	0.18	0.08	0.12	0.14	0.2	0.11	0.18	0.07	0.09	0.19	0.18	0.03	0.03	0.09	0.15	0.15	0.29	0.25	0.28	0.35	0.17	0.15
Hungatella hathewayi	0.13	0.07	0.05	0.08	0.05	0.07	0.04	0.12	0.06	0.17	0.25	0.05	0.13	0.13	0.64	0.67	0.1	0.21	0.12	0.12	0.13	0.13	0.05	0.2
Lactobacillus reuteri	0.2	0.35	0.09	0.5	0.15	0.39	0.01	0.03	0.27	0.02	0.07	0.12	0.02	0.41	0.02	0	0.39	0.01	0.02	0.06	0.21	0	0.36	0.01
Lachnoclostridium sp. An196	0.05	0.01	0.02	0.05	0.01	0.02	0.11	0.12	0.19	0.1	0.32	0.17	0.27	0.03	0.98	0.11	0.14	0.12	0.16	0.16	0.07	0.06	0.02	0.38
Alistipes provencensis	0.15	0.24	0.1	0.04	0.04	0.17	0.11	0.19	0.05	0.35	0.03	0.05	0.13	0.04	0.05	0.07	0.33	0.17	0.08	0.3	0.27	0.04	0.1	0.3
Prevotella copri	0.14	0.15	0.15	0.08	0.12	0.17	0.2	0.13	0.42	0.09	0.06	0.43	0.16	0.01	0.03	0.04	0.07	0.06	0.17	0.16	0.15	0.16	0.13	0.08
Parabacteroides merdae	0.1	0.12	0.12	0.11	0.12	0.12	0.11	0.05	0.11	0.05	0.05	0.11	0.1	0.02	0.02	0.03	0.07	0.05	0.37	0.41	0.27	0.36	0.08	0.32
Klebsiella pneumoniae	0	0	0	0	0	0	0.01	0.02	0	0.01	0	0	0	0.83	0	0.01	0.01	0.24	0.02	0.01	0.01	0	0.01	1.94
bacterium D16-63	0.03	0.05	0.04	0.05	0.02	0.05	0.02	0.15	0.04	0.09	0.06	0.03	0.04	0.68	0.01	0.05	0.2	0.48	0.07	0.17	0.07	0.07	0.07	0.5
Flavonifractor plautii	0.12	0.06	0.06	0.09	0.03	0.06	0.05	0.13	0.07	0.15	0.21	0.06	0.09	0.08	0.42	0.18	0.15	0.24	0.09	0.22	0.23	0.11	0.05	0.1
Prevotella sp. CAG:1124	0.4	0.23	0.19	0.15	0.35	0.35	0.07	0.04	0.16	0.08	0.01	0.16	0.02	0	0	0.01	0.02	0.01	0.11	0.24	0.12	0.06	0.17	0.01
Lachnospiraceae bacterium M18-1	0.06	0.04	0.02	0.14	0.03	0.03	0.04	0.15	0.05	0.35	0.17	0.04	0.2	0.03	0.49	0.27	0.06	0.22	0.1	0.13	0.07	0.07	0.06	0.15
Bacteroides thetaiotaomicron	0.13	0.16	0.13	0.12	0.12	0.13	0.14	0.08	0.35	0.07	0.09	0.37	0.14	0.02	0.03	0.03	0.14	0.05	0.1	0.16	0.16	0.1	0.08	0.06
Prevotella sp. P4-76	0.3	0.19	0.17	0.14	0.26	0.26	0.08	0.05	0.25	0.08	0.02	0.25	0.07	0.01	0.02	0.01	0.03	0.01	0.1	0.2	0.12	0.08	0.15	0.02
[Clostridium] clostridioforme	0.09	0.04	0.04	0.06	0.04	0.04	0.05	0.12	0.08	0.17	0.24	0.06	0.1	0.07	0.39	0.34	0.1	0.21	0.09	0.11	0.09	0.1	0.05	0.11
Prevotella sp. CAG:891	0.09	0.34	0.07	0.21	0.09	0.28	0.02	0.01	0.2	0.01	0.06	0.19	0.33	0	0.03	0.01	0.12	0.02	0.1	0.1	0.06	0.2	0.16	0.02
Prevotella sp. CAG:279	0.12	0.13	0.13	0.05	0.09	0.12	0.18	0.12	0.15	0.09	0.07	0.16	0.15	0.02	0.04	0.05	0.14	0.08	0.18	0.14	0.15	0.16	0.1	0.1
Escherichia coli	0.03	0.02	0.05	0.05	0.04	0.07	0.01	0.02	0	0.01	0.01	0	0.02	1.96	0.01	0.01	0.12	0.02	0.01	0.02	0.01	0.02	0.02	0.02
Pseudoflavonifractor sp. An85	0.06	0.02	0.07	0.01	0.01	0.05	0.05	0.08	0.08	0.19	0.28	0.09	0.12	0.1	0.52	0.04	0.08	0.19	0.05	0.13	0.17	0.08	0.03	0.05
Desulfovibrionaceae bacterium	0.33	0.08	0.07	0.09	0.02	0.08	0	0.08	0.03	0.12	0.37	0.04	0.01	0.37	0.15	0.13	0.2	0.1	0.04	0.07	0.03	0.03	0.07	0.01
Clostridium sp. CAG:678	0.16	0.12	0.26	0.18	0.16	0.39	0.08	0.17	0	0.03	0.01	0	0.25	0	0.04	0.12	0	0.19	0	0.08	0.06	0.08	0.08	0.06
Prevotella sp. CAG:1058	0.3	0.19	0.15	0.12	0.26	0.27	0.06	0.04	0.15	0.07	0.01	0.15	0.03	0	0	0.01	0.04	0.01	0.09	0.19	0.1	0.06	0.14	0.01
Anaerotruncus sp. G3(2012)	0.11	0.08	0.04	0.07	0.02	0.05	0.04	0.07	0.07	0.12	0.16	0.05	0.07	0.23	0.36	0.24	0.09	0.17	0.06	0.1	0.09	0.07	0.03	0.1
Muribaculaceae bacterium Isolate-114 (HZI)	0.07	0.08	0.08	0.02	0.05	0.07	0.28	0.06	0.11	0.04	0.05	0.12	0.2	0.01	0.04	0.05	0.08	0.09	0.19	0.2	0.23	0.17	0.07	0.13
Kineothrix alysoides	0.16	0.03	0.02	0.06	0.05	0.03	0.03	0.14	0.03	0.16	0.29	0.03	0.08	0.02	0.19	0.27	0.19	0.23	0.04	0.05	0.04	0.09	0.04	0.12
Alistipes onderdonkii	0.11	0.19	0.08	0.05	0.05	0.13	0.11	0.12	0.04	0.24	0.02	0.04	0.09	0.02	0.03	0.05	0.22	0.11	0.06	0.21	0.18	0.03	0.07	0.17
Prevotella marseillensis	0.27	0.17	0.15	0.13	0.24	0.25	0.07	0.05	0.13	0.08	0.01	0.13	0.04	0	0.01	0.01	0.03	0.01	0.1	0.18	0.1	0.06	0.13	0.01
Alistipes shahii	0.11	0.19	0.08	0.04	0.03	0.13	0.06	0.13	0.04	0.26	0.02	0.04	0.09	0.02	0.04	0.05	0.23	0.1	0.05	0.21	0.19	0.02	0.07	0.16
Roseburia sp. CAG:309	0.34	0.13	0.07	0	0.29	0.12	0.01	0.04	0.05	0.22	0.41	0.04	0.06	0.01	0.05	0.23	0.02	0.02	0.03	0.05	0.01	0.01	0.01	0.06
Bacteroides ovatus	0.13	0.14	0.14	0.12	0.1	0.17	0.16	0.08	0.14	0.06	0.04	0.13	0.09	0.03	0.02	0.02	0.09	0.04	0.1	0.1	0.08	0.09	0.09	0.07
Ileibacterium valens	0	0.03	0.01	0.01	0	0.01	0.16	0.08	0.08	0.02	0.06	0.08	0.02	0	0	0	0	0	0.21	0.01	0.04	0.36	1.01	0
Bacteroidales bacterium 55_9	0.24	0.15	0.19	0.11	0.26	0.24	0.1	0.02	0.07	0.16	0.05	0.07	0.02	0	0.01	0.01	0.15	0.03	0.11	0.03	0.02	0.04	0.04	0.08
Bacteroides dorei	0.13	0.17	0.15	0.12	0.12	0.18	0.13	0.09	0.11	0.06	0.03	0.11	0.09	0.02	0.02	0.02	0.04	0.02	0.13	0.11	0.12	0.12	0.07	0.04
Faecalibacterium prausnitzii	0.1	0.08	0.07	0.09	0.05	0.09	0.05	0.08	0.06	0.09	0.13	0.05	0.09	0.06	0.25	0.15	0.08	0.14	0.07	0.1	0.1	0.09	0.05	0.07
Parasutterella excrementihominis	0	0.01	0.01	0.08	0.23	0	0.01	0.01	0.07	0	0.02	0.07	0.1	0.09	0.01	0	0.2	0	0.19	0.07	0.09	0.18	0.62	0.08
Millionella massiliensis	0.01	0.02	0.01	0.02	0.02	0.02	0.01	0.03	0.01	0.01	0.01	0.01	0.01	0.65	0.01	0.1	0.36	0.36	0.09	0.05	0.02	0.08	0.11	0.01
Lactobacillus johnsonii	0.19	0.09	0.04	0.79	0.33	0.08	0	0.01	0.01	0	0	0	0.01	0.07	0.01	0	0.05	0	0.01	0.03	0.15	0	0.15	0
Helicobacter ganmani	0.21	0.09	0.12	0.01	0.02	0.12	0.03	0.04	0	0.1	0	0	0	0.38	0.67	0.03	0.01	0.13	0.03	0.02	0	0	0	0
Faecalibaculum rodentium	0.01	0.26	0.09	0.03	0.01	0.16	0.02	0.23	0.07	0.05	0.06	0.06	0.29	0	0.06	0	0	0	0.02	0.02	0.05	0.07	0.43	0
Firmicutes bacterium CAG:534	0.04	0.02	0.03	0.03	0.02	0.02	0.03	0.12	0.04	0.33	0.17	0.03	0.06	0.02	0.23	0.2	0.07	0.19	0.04	0.04	0.04	0.05	0.03	0.1
Alistipes sp. 58_9_plus	0.19	0.14	0.14	0.09	0.19	0.19	0.09	0.03	0.06	0.15	0.04	0.06	0.04	0.01	0.01	0.02	0.15	0.03	0.08	0.05	0.05	0.03	0.04	0.08
Proteobacteria bacterium CAG:139	0	0.01	0.01	0.06	0.15	0	0.01	0.01	0.05	0	0.01	0.06	0.09	0.09	0.01	0	0.18	0	0.18	0.06	0.08	0.16	0.59	0.07
Lactobacillus taiwanensis	0.05	0.04	0.01	0.29	0.04	0.06	0.01	0.05	0.04	0.01	0	0.01	0.03	0.53	0.05	0	0.36	0.01	0.01	0.02	0.09	0	0.19	0
Prevotellamassilia timonensis	0.06	0.23	0.05	0.14	0.05	0.19	0.01	0.02	0.14	0.02	0.05	0.13	0.22	0	0.02	0	0.08	0.01	0.06	0.07	0.05	0.14	0.11	0.02
Proteus mirabilis	0	0	0	0	0	0	0	0	0	0	0	0	0	1.86	0	0	0.01	0	0	0	0	0	0	0
Intestinimonas massiliensis	0.06	0.03	0.03	0.05	0.02	0.05	0.02	0.1	0.04	0.09	0.12	0.03	0.04	0.05	0.2	0.08	0.12	0.17	0.06	0.17	0.2	0.07	0.03	0.05
Roseburia inulinivorans	0.06	0.03	0.03	0.04	0.05	0.04	0.03	0.11	0.04	0.14	0.19	0.03	0.06	0.03	0.17	0.17	0.07	0.16	0.05	0.07	0.05	0.06	0.04	0.05
Oscillibacter sp. PC13	0.07	0.04	0.02	0.04	0.01	0.03	0.02	0.07	0.07	0.11	0.16	0.05	0.03	0.01	0.31	0.27	0.05	0.12	0.05	0.06	0.06	0.04	0.02	0.04
Alcaligenes faecalis	0	0	0	0	0	0	0	0	0	0	0	0	0	1.76	0	0	0.01	0	0	0	0	0	0	0
Bacteroides stercoris	0.1	0.11	0.09	0.12	0.09	0.12	0.08	0.05	0.09	0.05	0.03	0.09	0.06	0.01	0.02	0.02	0.06	0.04	0.08	0.09	0.07	0.07	0.06	0.18
Prevotella sp. CAG:255	0.23	0.13	0.11	0.09	0.18	0.2	0.06	0.04	0.06	0.06	0.01	0.06	0.03	0	0.01	0	0.01	0	0.08	0.15	0.08	0.05	0.1	0.01
Bacteroides intestinalis	0.08	0.08	0.07	0.08	0.08	0.07	0.11	0.06	0.1	0.05	0.04	0.11	0.09	0.01	0.02	0.03	0.08	0.05	0.1	0.08	0.07	0.09	0.08	0.06
Alistipes putredinis	0.09	0.11	0.06	0.09	0.07	0.12	0.12	0.06	0.04	0.13	0.02	0.03	0.06	0.02	0.03	0.03	0.14	0.06	0.05	0.1	0.09	0.04	0.07	0.07
Lachnoclostridium sp. An138	0.06	0.03	0.01	0.37	0.02	0.02	0.05	0.03	0.06	0.07	0.21	0.05	0.05	0.03	0.12	0.08	0.06	0.04	0.02	0.04	0.06	0.14	0.01	0.06
Intestinimonas butyriciproducens	0.06	0.03	0.04	0.06	0.02	0.04	0.02	0.07	0.04	0.07	0.1	0.03	0.05	0.04	0.19	0.08	0.1	0.14	0.05	0.13	0.15	0.06	0.03	0.05
Desulfovibrio fairfieldensis	0.03	0.05	0.01	0.12	0.1	0.01	0	0	0.09	0.01	0.55	0.08	0	0.07	0.31	0.12	0.03	0.04	0	0.01	0.01	0.01	0.01	0.04
Prevotella sp. CAG:755	0.05	0.21	0.04	0.13	0.05	0.17	0.01	0.01	0.13	0.01	0.04	0.12	0.2	0	0.02	0	0.08	0.01	0.05	0.06	0.03	0.13	0.1	0.01
Clostridium sp. CAG:452	0.09	0.02	0.11	0.16	0.33	0.12	0.05	0.12	0.01	0.08	0.01	0.01	0.18	0	0	0	0.06	0.02	0.03	0.05	0.06	0.12	0.01	0
[Ruminococcus] gnavus	0.05	0.02	0.03	0.05	0.06	0.03	0.03	0.1	0.03	0.11	0.13	0.02	0.05	0.03	0.19	0.21	0.05	0.13	0.05	0.08	0.06	0.05	0.03	0.06
bacterium 1XD42-54	0.05	0.03	0.02	0.06	0.05	0.02	0.03	0.08	0.04	0.1	0.17	0.03	0.06	0.02	0.17	0.13	0.06	0.1	0.04	0.07	0.07	0.06	0.05	0.09
Clostridium sp. CAG:510	0.05	0.02	0.02	0.04	0.03	0.02	0.04	0.09	0.07	0.08	0.17	0.06	0.08	0.02	0.12	0.08	0.08	0.17	0.02	0.07	0.05	0.08	0.05	0.09
Alistipes communis	0.1	0.11	0.07	0.09	0.09	0.12	0.08	0.05	0.04	0.12	0.02	0.04	0.04	0.01	0.02	0.02	0.1	0.04	0.06	0.08	0.07	0.05	0.09	0.09
Parabacteroides goldsteinii	0.08	0.1	0.08	0.15	0.16	0.09	0.07	0.03	0.09	0.04	0.02	0.09	0.08	0.01	0.01	0.02	0.06	0.05	0.07	0.07	0.06	0.06	0.04	0.06
Dubosiella newyorkensis	0	0.02	0.01	0.04	0.02	0.01	0.06	0.55	0.08	0.15	0.08	0.07	0.05	0	0.01	0	0	0	0.03	0.09	0.2	0.04	0.09	0
Roseburia intestinalis	0.05	0.02	0.03	0.03	0.03	0.03	0.03	0.08	0.03	0.12	0.17	0.03	0.06	0.03	0.19	0.16	0.06	0.13	0.05	0.06	0.04	0.06	0.03	0.07
Alistipes ihumii	0.14	0.15	0.14	0.19	0.11	0.18	0.04	0.04	0.04	0.06	0.03	0.04	0.02	0.01	0.01	0.03	0.06	0.09	0.03	0.05	0.05	0.03	0.02	0.04
Alistipes sp. 56_sp_Nov_56_25	0.07	0.13	0.05	0.01	0.02	0.09	0.06	0.08	0.03	0.16	0.02	0.03	0.07	0.01	0.02	0.03	0.16	0.07	0.04	0.13	0.12	0.02	0.04	0.11
Alloprevotella tannerae	0.04	0.14	0.05	0.08	0.04	0.12	0.11	0.05	0.11	0.03	0.04	0.1	0.13	0	0.02	0	0.05	0	0.08	0.07	0.07	0.11	0.1	0.01
Enterorhabdus mucosicola	0.06	0.03	0.03	0.26	0.2	0.02	0.02	0.09	0.02	0.04	0.02	0.02	0.02	0.35	0.01	0.01	0.06	0.01	0.04	0.02	0.04	0.02	0.08	0.06
Butyrivibrio sp. CAG:318	0.01	0.01	0.14	0.47	0.49	0.27	0	0.01	0.01	0.01	0.02	0.01	0.01	0	0.01	0.01	0.01	0.01	0	0.01	0.01	0.01	0	0
Prevotella rara	0.2	0.12	0.1	0.08	0.17	0.17	0.04	0.04	0.04	0.05	0.01	0.04	0.02	0	0	0	0.02	0	0.07	0.13	0.07	0.05	0.09	0
Prevotella sp. CAG:5226	0.05	0.18	0.04	0.11	0.05	0.15	0.01	0.01	0.11	0.01	0.04	0.11	0.18	0	0.02	0	0.07	0.01	0.05	0.06	0.04	0.11	0.09	0.01
Bacteroides cellulosilyticus	0.08	0.1	0.08	0.06	0.07	0.08	0.09	0.06	0.1	0.04	0.04	0.1	0.08	0.01	0.02	0.02	0.06	0.04	0.07	0.07	0.07	0.07	0.05	0.05
Eisenbergiella massiliensis	0.05	0.02	0.02	0.03	0.03	0.02	0.03	0.08	0.03	0.1	0.15	0.03	0.05	0.02	0.19	0.14	0.06	0.16	0.04	0.05	0.04	0.05	0.03	0.09
Roseburia sp. 499	0.03	0.03	0.05	0.03	0.03	0.06	0.03	0.08	0.04	0.13	0.14	0.03	0.04	0.03	0.22	0.11	0.05	0.08	0.04	0.04	0.06	0.05	0.04	0.06
Bacteroides xylanisolvens	0.06	0.06	0.05	0.08	0.09	0.05	0.06	0.04	0.13	0.04	0.03	0.13	0.06	0.03	0.02	0.02	0.1	0.02	0.09	0.08	0.06	0.07	0.05	0.07
bacterium P201	0.03	0.04	0.05	0.02	0.03	0.03	0.04	0.15	0.05	0.07	0.02	0.05	0.19	0.01	0.04	0.03	0.09	0.06	0.08	0.06	0.06	0.1	0.12	0.06
bacterium F082	0.05	0.06	0.06	0.02	0.04	0.05	0.07	0.06	0.04	0.03	0.01	0.04	0.1	0.01	0.02	0.04	0.02	0.07	0.1	0.1	0.11	0.18	0.13	0.06
Clostridium sp. CAG:632	0.01	0.01	0.31	0.01	0.45	0.39	0	0.01	0.01	0.04	0.03	0	0.01	0	0.03	0.03	0.01	0.02	0.01	0.01	0.01	0.04	0.01	0.01
Anaerotruncus sp. CAG:528	0.06	0.1	0.11	0.08	0.09	0.15	0.07	0.13	0	0.01	0	0	0.2	0	0.03	0.1	0	0.15	0	0.05	0.04	0.03	0.03	0.04
Alistipes sp. HGB5	0.07	0.1	0.04	0.04	0.03	0.07	0.07	0.08	0.03	0.15	0.02	0.03	0.05	0.02	0.02	0.03	0.14	0.06	0.04	0.11	0.1	0.01	0.03	0.12
Clostridium sp. CAG:343	0.07	0.01	0.07	0.44	0.19	0.07	0.03	0.05	0	0.04	0.01	0	0.06	0	0	0	0.03	0.01	0.01	0.11	0.09	0.09	0.03	0
Anaerococcus sp. WCA-380-WT-2B	0.09	0.09	0.09	0.02	0.05	0.06	0.01	0.01	0.02	0.01	0.01	0.02	0.08	0.01	0.01	0.12	0.06	0.19	0.14	0.05	0.06	0.11	0.06	0.08
Lachnoclostridium sp. An131	0.05	0.03	0.01	0.32	0.01	0.01	0.05	0.03	0.05	0.06	0.17	0.05	0.04	0.02	0.1	0.05	0.05	0.04	0.02	0.03	0.04	0.12	0.01	0.05
Eisenbergiella tayi	0.05	0.01	0.02	0.04	0.03	0.02	0.02	0.08	0.03	0.09	0.14	0.02	0.05	0.02	0.21	0.15	0.05	0.15	0.05	0.03	0.03	0.04	0.02	0.08
Alistipes sp. An31A	0.07	0.11	0.05	0.04	0.04	0.08	0.07	0.07	0.03	0.15	0.01	0.02	0.06	0.01	0.02	0.03	0.14	0.05	0.03	0.1	0.1	0.02	0.05	0.08
Allobaculum stercoricanis	0	0.08	0.01	0.01	0.01	0.03	0.01	0.02	0.37	0.01	0.28	0.33	0.04	0	0.01	0.01	0	0.01	0.01	0.02	0.09	0.01	0.07	0
Clostridiales bacterium 41_21_two_genomes	0.14	0.02	0.25	0.06	0.04	0.36	0.02	0.05	0	0.02	0.01	0	0.07	0	0.02	0.04	0.01	0.04	0	0.04	0.02	0.07	0.08	0.01
Ruminococcus flavefaciens	0.05	0.08	0.04	0.03	0.04	0.05	0.12	0.05	0.02	0.13	0.08	0.02	0.03	0.01	0.07	0.05	0.03	0.07	0.05	0.05	0.04	0.21	0.06	0.02
Helicobacter japonicus	0	0.05	0.02	0	0	0.08	0	0	0.04	0	0.4	0.06	0	0.42	0	0	0.16	0	0.07	0.02	0	0.08	0	0.01
Prevotella ruminicola	0.06	0.06	0.05	0.05	0.06	0.07	0.04	0.03	0.24	0.03	0.02	0.25	0.04	0.01	0.01	0.01	0.03	0.02	0.05	0.06	0.05	0.06	0.05	0.02
Neglecta timonensis	0.02	0.01	0.01	0.58	0.02	0.01	0.01	0.01	0.03	0.03	0.05	0.02	0.03	0.01	0.09	0.05	0.02	0.04	0.01	0.15	0.02	0.02	0.14	0.02
Oscillibacter sp. CAG:155	0.06	0.03	0.02	0.03	0.01	0.02	0.02	0.04	0.05	0.08	0.13	0.04	0.02	0.01	0.26	0.2	0.03	0.09	0.04	0.05	0.05	0.03	0.01	0.03
Firmicutes bacterium CAG:582	0.22	0.03	0.24	0.02	0.07	0.02	0.02	0.13	0	0.04	0	0	0.06	0	0	0	0.12	0	0.27	0.02	0.02	0.03	0	0.01
[Eubacterium] rectale	0.05	0.03	0.03	0.03	0.03	0.03	0.02	0.07	0.02	0.09	0.12	0.02	0.05	0.02	0.13	0.12	0.06	0.11	0.05	0.06	0.04	0.07	0.03	0.05
Prevotella sp. P3-122	0.06	0.04	0.04	0.03	0.05	0.05	0.07	0.08	0.19	0.04	0.02	0.2	0.06	0	0.01	0.01	0.03	0.01	0.06	0.08	0.08	0.06	0.05	0.02
Lachnoclostridium sp. An181	0.01	0	0	0.28	0.31	0	0	0	0	0.01	0.01	0	0.13	0.02	0.01	0.01	0.01	0.01	0.01	0.11	0.23	0.02	0.12	0
Clostridium sp. CAG:571	0.14	0.02	0.13	0.15	0.22	0.12	0.02	0.06	0	0.05	0.01	0	0.09	0	0	0	0.04	0.01	0.01	0.06	0.06	0.06	0.01	0
Clostridium sp. chh4-2	0.04	0.02	0.02	0.03	0.01	0.02	0.02	0.05	0.02	0.06	0.07	0.02	0.04	0.05	0.22	0.23	0.04	0.08	0.03	0.04	0.05	0.04	0.01	0.06
Prevotella oryzae	0.12	0.07	0.06	0.05	0.11	0.11	0.04	0.02	0.15	0.04	0.01	0.15	0.01	0	0	0	0.02	0	0.05	0.08	0.05	0.03	0.06	0.01
Muribaculaceae bacterium Isolate-113 (HZI)	0.04	0.05	0.06	0.02	0.05	0.05	0.08	0.05	0.05	0.03	0.02	0.05	0.11	0.01	0.02	0.03	0.07	0.05	0.06	0.09	0.11	0.05	0.05	0.05
Bacteroides plebeius	0.09	0.1	0.08	0.06	0.08	0.11	0.04	0.03	0.07	0.03	0.02	0.07	0.04	0.01	0.01	0.01	0.05	0.02	0.05	0.06	0.04	0.05	0.05	0.03
Clostridium sp. CAG:253	0.01	0	0	0	0	0.01	0	0.01	0.01	0.02	0.03	0	0.03	0	0.25	0.01	0.2	0.1	0.35	0.05	0.01	0.03	0.1	0.01
Clostridioides difficile	0.05	0.02	0.03	0.05	0.07	0.04	0.02	0.06	0.03	0.06	0.07	0.02	0.05	0.03	0.11	0.1	0.03	0.09	0.06	0.06	0.04	0.04	0.02	0.05
Alistipes sp. An54	0.05	0.07	0.03	0.04	0.03	0.05	0.1	0.06	0.03	0.1	0.01	0.02	0.04	0.01	0.02	0.03	0.1	0.05	0.05	0.08	0.07	0.04	0.05	0.08
Bacteroides caccae	0.07	0.08	0.06	0.11	0.07	0.08	0.05	0.03	0.08	0.04	0.02	0.07	0.04	0.02	0.01	0.01	0.04	0.02	0.06	0.06	0.04	0.06	0.04	0.04
Lachnospiraceae bacterium	0.04	0.02	0.02	0.03	0.02	0.02	0.02	0.06	0.03	0.08	0.09	0.02	0.04	0.03	0.13	0.13	0.06	0.14	0.04	0.04	0.03	0.04	0.02	0.07
bacterium 1XD42-8	0.04	0.02	0.02	0.02	0.02	0.02	0.02	0.07	0.03	0.08	0.11	0.02	0.03	0.02	0.15	0.15	0.04	0.11	0.04	0.04	0.04	0.04	0.02	0.06
Prevotella sp. P2-180	0.06	0.05	0.04	0.05	0.06	0.06	0.05	0.03	0.18	0.03	0.02	0.18	0.04	0	0.01	0.01	0.05	0.01	0.06	0.05	0.04	0.06	0.04	0.01
Blautia schinkii	0.03	0.01	0.01	0.04	0.02	0.02	0.02	0.07	0.03	0.07	0.12	0.03	0.04	0.02	0.15	0.15	0.04	0.1	0.03	0.04	0.03	0.03	0.02	0.05
Roseburia sp. CAG:100	0.05	0.02	0.03	0.01	0.01	0.02	0.01	0.05	0.01	0.07	0.07	0.01	0.05	0.04	0.08	0.22	0.06	0.19	0.02	0.03	0.02	0.02	0.02	0.04
Candidatus Saccharibacteria bacterium TM7_KMM_G3_1_HOT_351	0.07	0.15	0.09	0.05	0.06	0.11	0.01	0.1	0	0.13	0	0	0.02	0	0	0	0.03	0.01	0	0.04	0.04	0.02	0.02	0.2
Alloprevotella rava	0.03	0.13	0.03	0.09	0.04	0.12	0.02	0.01	0.1	0.01	0.03	0.1	0.13	0	0.01	0	0.05	0	0.04	0.04	0.02	0.08	0.07	0.01
Lactobacillus animalis	0.02	0.02	0.01	0	0	0.02	0.02	0.04	0.03	0.08	0.01	0.02	0.12	0.43	0.02	0.03	0.13	0.02	0.01	0.02	0.04	0	0.04	0.03
Bacteroides sp. 43_108	0.04	0.04	0.03	0.02	0.03	0.05	0.07	0.05	0.16	0.03	0.02	0.16	0.06	0	0.01	0.01	0.02	0.03	0.05	0.05	0.05	0.06	0.05	0.02
Pseudoflavonifractor capillosus	0.04	0.02	0.03	0.03	0.02	0.03	0.02	0.05	0.03	0.05	0.07	0.03	0.03	0.03	0.13	0.04	0.07	0.1	0.04	0.09	0.1	0.04	0.02	0.05
Marvinbryantia formatexigens	0.03	0.01	0.02	0.04	0.02	0.02	0.02	0.05	0.03	0.06	0.11	0.03	0.05	0.02	0.17	0.1	0.04	0.07	0.03	0.04	0.04	0.04	0.02	0.06
Intestinimonas timonensis	0.04	0.02	0.02	0.07	0.02	0.03	0.01	0.06	0.02	0.06	0.05	0.02	0.02	0.03	0.11	0.04	0.07	0.1	0.03	0.1	0.12	0.04	0.02	0.03
Parabacteroides johnsonii	0.02	0.02	0.02	0.01	0.02	0.02	0.02	0.01	0.02	0.01	0.01	0.02	0.01	0	0	0	0.01	0.01	0.19	0.22	0.13	0.18	0.01	0.17
Parabacteroides chinchillae	0.05	0.07	0.07	0.08	0.09	0.05	0.11	0.04	0.07	0.02	0.03	0.08	0.06	0.01	0.01	0.01	0.03	0.02	0.05	0.03	0.03	0.04	0.03	0.03
Firmicutes bacterium	0.06	0.04	0.03	0.04	0.02	0.04	0.03	0.03	0.04	0.08	0.05	0.02	0.03	0.04	0.17	0.03	0.04	0.06	0.02	0.08	0.05	0.03	0.02	0.03
Barnesiella intestinihominis	0.06	0.07	0.07	0.04	0.05	0.08	0.06	0.05	0.06	0.04	0.03	0.07	0.06	0.01	0.01	0.01	0.03	0.03	0.07	0.03	0.03	0.06	0.04	0.05
Bacteroides pyogenes	0.05	0.05	0.05	0.02	0.02	0.04	0.1	0.05	0.04	0.04	0.02	0.04	0.05	0	0.01	0.01	0.04	0.02	0.07	0.09	0.11	0.07	0.04	0.04
Clostridium sp. CAG:58	0.05	0.01	0.01	0.01	0.01	0.01	0.01	0.07	0.02	0.09	0.13	0.02	0.06	0.01	0.07	0.1	0.03	0.06	0.01	0.08	0.04	0.14	0.01	0.02
Cupriavidus metallidurans	0.04	0.06	0.06	0.02	0.02	0.04	0.1	0.07	0.04	0.03	0.02	0.04	0.06	0.01	0.01	0.03	0.02	0.04	0.07	0.04	0.06	0.07	0.08	0.05
Pseudoflavonifractor sp. An44	0.02	0.01	0.03	0.01	0.01	0.02	0.02	0.03	0.03	0.08	0.11	0.04	0.04	0.05	0.23	0.02	0.03	0.08	0.02	0.05	0.06	0.03	0.01	0.02
Alistipes sp. Marseille-P5061	0.05	0.08	0.03	0.02	0.02	0.06	0.05	0.05	0.02	0.11	0.01	0.02	0.05	0.01	0.02	0.02	0.09	0.04	0.02	0.09	0.08	0.02	0.04	0.06
Barnesiella sp. An22	0.04	0.05	0.05	0.04	0.05	0.05	0.05	0.03	0.12	0.03	0.02	0.12	0.04	0.01	0.01	0.01	0.04	0.02	0.06	0.04	0.04	0.06	0.04	0.03
Roseburia sp. CAG:303	0.01	0.01	0	0.01	0.01	0.01	0	0.34	0.01	0.22	0.03	0	0.01	0	0.02	0.05	0.11	0.07	0.01	0.02	0.02	0.02	0.01	0.03
Prevotella sp. 885	0.04	0.05	0.04	0.04	0.04	0.05	0.04	0.02	0.14	0.02	0.01	0.15	0.04	0.01	0.01	0.02	0.02	0.03	0.04	0.06	0.05	0.06	0.05	0.02
Paraprevotella xylaniphila	0.03	0.06	0.03	0.03	0.04	0.05	0.02	0.02	0.06	0.02	0.01	0.06	0.06	0.01	0.01	0.02	0.04	0.03	0.05	0.03	0.03	0.09	0.18	0.03
Flavonifractor sp. An306	0.03	0.02	0.02	0.03	0.01	0.02	0.02	0.04	0.03	0.06	0.07	0.02	0.03	0.03	0.11	0.06	0.06	0.08	0.03	0.07	0.07	0.03	0.01	0.03
Eisenbergiella sp. OF01-20	0.03	0.01	0.01	0.03	0.02	0.01	0.02	0.05	0.03	0.07	0.11	0.02	0.04	0.01	0.11	0.09	0.04	0.12	0.03	0.02	0.02	0.03	0.02	0.07
Bacteroides salyersiae	0.05	0.05	0.04	0.04	0.05	0.05	0.05	0.04	0.11	0.03	0.02	0.11	0.04	0	0.01	0.01	0.04	0.01	0.05	0.05	0.04	0.04	0.03	0.03
Enterorhabdus caecimuris	0.06	0.03	0.03	0.06	0.03	0.02	0.01	0.07	0.04	0.04	0.03	0.02	0.02	0.17	0.01	0.01	0.04	0.03	0.04	0.02	0.03	0.03	0.08	0.08
Clostridium sp. 26_22	0.09	0.01	0.09	0.14	0.19	0.09	0.01	0.04	0	0.04	0.01	0	0.05	0	0	0	0.04	0.01	0.01	0.04	0.04	0.06	0.01	0
Prevotella sp. P5-92	0.05	0.04	0.04	0.03	0.05	0.05	0.01	0.01	0.21	0.02	0.01	0.21	0.02	0	0	0.01	0.06	0.01	0.03	0.03	0.02	0.04	0.02	0
Paraprevotella clara	0.04	0.06	0.04	0.04	0.04	0.06	0.03	0.03	0.06	0.02	0.02	0.06	0.06	0	0.01	0.01	0.03	0.02	0.04	0.05	0.04	0.08	0.13	0.03
Alistipes megaguti	0.05	0.08	0.03	0.02	0.03	0.05	0.04	0.05	0.02	0.09	0.01	0.02	0.04	0.01	0.01	0.02	0.09	0.04	0.02	0.08	0.07	0.01	0.04	0.07
Prevotella timonensis	0.05	0.06	0.06	0.04	0.06	0.08	0.07	0.05	0.08	0.04	0.02	0.08	0.05	0	0.01	0	0.02	0.01	0.05	0.04	0.04	0.05	0.03	0.01
Bacteroides sp. CAG:770	0.05	0.17	0.07	0.01	0.16	0.09	0.03	0.03	0.04	0.02	0	0.03	0.01	0	0	0	0.05	0.02	0.04	0.03	0.02	0.05	0.02	0.03
Roseburia sp. CAG:10041_57	0.05	0.02	0.02	0.01	0.01	0.01	0.01	0.04	0.01	0.06	0.06	0.01	0.04	0.03	0.09	0.15	0.05	0.13	0.02	0.03	0.02	0.02	0.01	0.05
Prevotella bryantii	0.04	0.03	0.02	0.03	0.04	0.04	0.04	0.03	0.16	0.02	0.02	0.16	0.04	0	0.01	0.01	0.01	0.01	0.04	0.06	0.05	0.05	0.05	0.01
Flavonifractor sp. An10	0.03	0.02	0.02	0.03	0.01	0.02	0.02	0.04	0.02	0.05	0.06	0.02	0.02	0.03	0.1	0.04	0.06	0.09	0.03	0.08	0.1	0.03	0.01	0.03
Bacteroidales bacterium WCE2008	0.05	0.18	0.06	0.01	0.19	0.1	0.01	0.03	0.04	0.02	0	0.03	0.01	0	0	0.01	0.07	0.02	0.02	0.02	0.01	0.04	0.02	0.04
Muribaculaceae bacterium Isolate-007 (NCI)	0.06	0.09	0.08	0.05	0.08	0.07	0.04	0.05	0.03	0.03	0.01	0.03	0.05	0	0.01	0.01	0.02	0.03	0.06	0.03	0.04	0.05	0.03	0.03
Firmicutes bacterium CAG:65_45_313	0.03	0.02	0.01	0	0.01	0	0.03	0.05	0.04	0.03	0.14	0.03	0.06	0.02	0.09	0.03	0.05	0.06	0.01	0.07	0.05	0.06	0.04	0.04
Barnesiella viscericola	0.05	0.06	0.06	0.04	0.05	0.06	0.06	0.05	0.04	0.04	0.02	0.04	0.05	0	0.01	0.02	0.03	0.03	0.05	0.04	0.04	0.05	0.04	0.03
Ruminococcaceae bacterium	0.04	0.03	0.03	0.07	0.08	0.03	0.02	0.03	0.03	0.04	0.05	0.03	0.03	0.01	0.08	0.05	0.03	0.06	0.03	0.04	0.04	0.05	0.02	0.03
Alloprevotella sp. E39	0.04	0.09	0.04	0.05	0.04	0.08	0.01	0.01	0.07	0.01	0.02	0.07	0.09	0	0.01	0.01	0.04	0.02	0.04	0.04	0.03	0.06	0.06	0.02
Bacteroides stercorirosoris	0.05	0.05	0.04	0.07	0.06	0.05	0.04	0.03	0.06	0.03	0.02	0.06	0.04	0.01	0.01	0.01	0.03	0.03	0.06	0.05	0.04	0.05	0.03	0.03
Flavonifractor sp. An100	0.03	0.02	0.01	0.05	0.01	0.02	0.01	0.03	0.02	0.06	0.07	0.02	0.03	0.03	0.12	0.05	0.06	0.06	0.03	0.06	0.06	0.03	0.02	0.02
Bacteroides nordii	0.04	0.05	0.04	0.04	0.04	0.05	0.03	0.04	0.04	0.04	0.01	0.05	0.06	0.01	0.01	0.01	0.04	0.02	0.04	0.06	0.07	0.04	0.04	0.05
Acetivibrio ethanolgignens	0.02	0.01	0.01	0.02	0.02	0.02	0.02	0.04	0.02	0.06	0.12	0.02	0.03	0.02	0.08	0.08	0.04	0.06	0.04	0.06	0.04	0.04	0.02	0.03
Firmicutes bacterium CAG:882	0.05	0.05	0.06	0.02	0.03	0.04	0.03	0.05	0.03	0.05	0.05	0.04	0.04	0.01	0.03	0.05	0.04	0.07	0.03	0.04	0.03	0.04	0.02	0.02
Dorea longicatena	0.02	0.02	0.01	0.05	0.03	0.02	0.01	0.05	0.02	0.06	0.07	0.02	0.03	0.02	0.1	0.09	0.03	0.07	0.03	0.04	0.03	0.03	0.02	0.04
Muribaculaceae bacterium Isolate-100 (HZI)	0.01	0.02	0.02	0.03	0.03	0.02	0.11	0.04	0.06	0.04	0.02	0.06	0.05	0	0.01	0.02	0.03	0.03	0.07	0.04	0.04	0.06	0.06	0.02
Blautia obeum	0.03	0.01	0.02	0.03	0.02	0.02	0.02	0.04	0.02	0.06	0.08	0.02	0.03	0.01	0.12	0.09	0.04	0.08	0.03	0.04	0.03	0.03	0.02	0.04
Pseudoflavonifractor sp. AF19-9AC	0.03	0.01	0.01	0.03	0.01	0.02	0.01	0.03	0.02	0.08	0.06	0.01	0.03	0.03	0.11	0.05	0.05	0.07	0.03	0.05	0.05	0.05	0.02	0.02
Prevotella sp. Marseille-P4119	0.03	0.03	0.02	0.02	0.03	0.03	0.01	0.04	0.15	0.03	0.01	0.15	0.05	0	0.01	0	0.01	0.01	0.05	0.06	0.06	0.05	0.03	0.01
[Clostridium] symbiosum	0.02	0.01	0.01	0.01	0.01	0.01	0.02	0.05	0.03	0.05	0.08	0.02	0.03	0.02	0.11	0.09	0.05	0.07	0.02	0.04	0.03	0.04	0.02	0.03
Mycoplasma sp. CAG:877	0.02	0	0.04	0.35	0.02	0.02	0.02	0.02	0.01	0.03	0	0.01	0.01	0	0	0	0	0.03	0.02	0.18	0.03	0.04	0.02	0.01
Anaerotruncus colihominis	0.03	0.02	0.02	0.04	0.02	0.02	0.02	0.03	0.02	0.04	0.06	0.02	0.03	0.02	0.13	0.06	0.04	0.06	0.03	0.04	0.04	0.03	0.02	0.03
Alistipes sp. An116	0.04	0.05	0.02	0.02	0.01	0.04	0.05	0.04	0.01	0.07	0.01	0.01	0.04	0.01	0.01	0.02	0.09	0.04	0.03	0.07	0.05	0.02	0.03	0.05
Bacteroides oleiciplenus	0.04	0.04	0.04	0.08	0.05	0.04	0.04	0.02	0.06	0.02	0.02	0.06	0.04	0.01	0.01	0.02	0.04	0.03	0.06	0.04	0.03	0.04	0.03	0.03
Clostridium sp. CAG:557	0	0	0	0	0	0	0	0	0.05	0	0.34	0.03	0	0	0	0	0	0	0.09	0	0	0.05	0.01	0.28
[Ruminococcus] torques	0.03	0.01	0.02	0.03	0.02	0.02	0.01	0.05	0.01	0.06	0.07	0.01	0.03	0.01	0.07	0.08	0.04	0.07	0.02	0.04	0.04	0.04	0.03	0.05
Muribaculaceae bacterium Isolate-083 (Janvier)	0.06	0.06	0.06	0.02	0.04	0.04	0.04	0.02	0.03	0.02	0.01	0.03	0.09	0.01	0.01	0.02	0.03	0.03	0.03	0.06	0.07	0.03	0.02	0.03
Prevotella lascolaii	0.06	0.04	0.04	0.04	0.05	0.05	0.02	0.01	0.14	0.02	0.01	0.14	0.02	0	0	0	0.02	0.01	0.04	0.04	0.03	0.03	0.03	0.02
Clostridium sp. CAG:62_40_43	0.02	0.01	0.01	0	0.01	0.01	0	0.12	0	0.18	0.02	0	0.05	0	0.01	0.03	0.07	0.12	0.15	0	0	0.01	0.01	0
[Clostridium] scindens	0.02	0.02	0.01	0.05	0.02	0.01	0.02	0.04	0.03	0.07	0.08	0.02	0.03	0.02	0.16	0.05	0.02	0.05	0.02	0.04	0.03	0.02	0.01	0.03
Clostridium sp. SN20	0.03	0.01	0.02	0.02	0.01	0.02	0.01	0.04	0.02	0.04	0.06	0.02	0.03	0.02	0.1	0.04	0.05	0.07	0.02	0.07	0.08	0.03	0.01	0.03
Proteus vulgaris	0	0	0	0	0	0	0	0	0	0	0	0	0	0.85	0	0	0	0	0	0	0	0	0	0
Clostridium sp. CAG:167	0.03	0.01	0.01	0	0.02	0.01	0	0.05	0	0.22	0.03	0	0.09	0	0.01	0.04	0.07	0.05	0.14	0.01	0	0.01	0.02	0.01
Clostridium sp. CAG:440	0.07	0.01	0.07	0.14	0.14	0.08	0.01	0.04	0	0.03	0.01	0	0.04	0	0	0	0.03	0.01	0.01	0.04	0.04	0.05	0.01	0.01
Clostridium sp. CAG:798	0.09	0.02	0.08	0.1	0.12	0.08	0.01	0.05	0	0.03	0.01	0	0.06	0	0	0	0.02	0.01	0.01	0.04	0.04	0.04	0	0.01
Firmicutes bacterium OM08-11AC	0.03	0.02	0.01	0	0.01	0.01	0.03	0.05	0.03	0.03	0.12	0.03	0.05	0.02	0.07	0.04	0.04	0.07	0.01	0.05	0.04	0.05	0.03	0.04
Eubacterium coprostanoligenes	0.09	0.02	0.16	0.02	0.02	0.23	0.01	0.04	0	0.01	0	0	0.05	0	0	0.02	0	0.02	0	0.03	0.01	0.04	0.05	0.01
Alistipes indistinctus	0.04	0.06	0.05	0.08	0.06	0.06	0.03	0.01	0.02	0.03	0.02	0.02	0.04	0.01	0.02	0.04	0.04	0.12	0.02	0.02	0.02	0.02	0.02	0.01
Pseudoflavonifractor sp. An184	0.03	0.01	0.02	0.03	0.01	0.02	0.02	0.03	0.03	0.06	0.06	0.02	0.03	0.02	0.12	0.04	0.04	0.05	0.02	0.05	0.05	0.03	0.01	0.02
Bacteroides sp. CAG:709	0.04	0.16	0.06	0	0.16	0.09	0.01	0.03	0.04	0.01	0	0.03	0	0	0	0	0.06	0.01	0.01	0.02	0.01	0.02	0.01	0.03
Bacteroides sp. An51A	0.02	0.03	0.03	0.01	0.01	0.03	0.09	0.06	0.04	0.03	0.02	0.04	0.04	0.01	0.01	0.01	0.02	0.01	0.07	0.05	0.07	0.06	0.05	0.02
Blautia producta	0.02	0.01	0.01	0.04	0.02	0.01	0.01	0.04	0.02	0.04	0.07	0.02	0.03	0.01	0.12	0.07	0.03	0.06	0.03	0.03	0.03	0.02	0.02	0.04
Roseburia hominis	0.03	0.01	0.01	0.02	0.02	0.02	0.01	0.05	0.02	0.06	0.07	0.01	0.03	0.02	0.07	0.07	0.04	0.07	0.02	0.03	0.03	0.02	0.02	0.03
Bacteroides coprocola	0.03	0.05	0.04	0.05	0.04	0.05	0.05	0.03	0.06	0.02	0.02	0.06	0.04	0	0.01	0.01	0.02	0.01	0.04	0.03	0.02	0.04	0.03	0.01
Bacteroides sp. CAG:545	0.05	0.15	0.06	0.01	0.15	0.08	0.02	0.03	0.03	0.02	0	0.02	0.01	0	0	0	0.05	0.01	0.01	0.02	0.01	0.02	0.02	0.02
Prevotella stercorea	0.03	0.02	0.02	0.01	0.02	0.03	0.05	0.04	0.11	0.03	0.02	0.12	0.04	0	0.01	0	0.02	0.01	0.04	0.03	0.03	0.05	0.03	0.01
Eubacterium ventriosum	0.07	0.03	0.04	0.06	0.06	0.02	0.01	0.03	0.01	0.05	0.04	0.01	0.02	0.01	0.06	0.04	0.03	0.03	0.02	0.05	0.03	0.02	0.02	0.01
Lachnoclostridium phytofermentans	0.02	0.02	0.01	0.01	0.01	0.01	0.01	0.02	0.01	0.1	0.05	0.01	0.01	0.01	0.04	0.19	0.02	0.08	0.01	0.08	0.02	0.02	0.01	0.01
Prevotella sp. tf2-5	0.06	0.04	0.03	0.04	0.06	0.05	0.02	0.02	0.1	0.02	0.01	0.1	0.02	0	0	0	0.02	0	0.03	0.04	0.03	0.03	0.03	0.01
Clostridium sp. AF37-5	0.03	0.01	0.01	0	0.02	0.01	0	0.08	0	0.17	0.03	0	0.06	0	0.01	0.03	0.06	0.09	0.13	0.01	0	0.01	0.01	0.01
Firmicutes bacterium CAG:95	0.02	0.01	0.01	0.02	0.02	0.01	0.01	0.05	0.02	0.07	0.08	0.01	0.03	0.01	0.07	0.07	0.03	0.08	0.02	0.02	0.02	0.03	0.01	0.04
Prevotella brevis	0.03	0.03	0.02	0.01	0.02	0.03	0.04	0.03	0.13	0.02	0.01	0.13	0.03	0	0.01	0.01	0.01	0.01	0.04	0.04	0.03	0.04	0.04	0.01
Clostridium sp. CAG:354_28_25	0.06	0.01	0.07	0.11	0.13	0.08	0.01	0.03	0	0.03	0	0	0.04	0	0	0	0.03	0.01	0.01	0.04	0.04	0.04	0	0.01
Clostridia bacterium	0.04	0.02	0.02	0.06	0.02	0.02	0.01	0.02	0.02	0.04	0.04	0.02	0.02	0.01	0.09	0.04	0.03	0.05	0.02	0.05	0.04	0.03	0.02	0.04
Clostridium sp. AF36-4	0.02	0.01	0.01	0	0.02	0.01	0	0.09	0.01	0.15	0.05	0.01	0.04	0	0.02	0.04	0.05	0.09	0.11	0.01	0	0.01	0.01	0
[Clostridium] bolteae	0.02	0.01	0.01	0.02	0.01	0.02	0.01	0.04	0.02	0.04	0.06	0.01	0.03	0.02	0.1	0.09	0.03	0.06	0.03	0.03	0.03	0.03	0.01	0.03
[Eubacterium] siraeum	0.03	0.06	0.04	0.02	0.02	0.08	0	0.01	0	0.04	0.02	0	0.01	0	0.03	0.08	0.01	0.08	0	0.06	0.01	0.12	0.01	0.01
Parabacteroides massiliensis	0.02	0.02	0.01	0.01	0.01	0.02	0.01	0.01	0.01	0.01	0	0.01	0.02	0	0	0.01	0.01	0.01	0.12	0.13	0.08	0.11	0.01	0.11
Blautia coccoides	0.02	0.01	0.01	0.02	0.01	0.01	0.01	0.04	0.02	0.05	0.07	0.02	0.02	0.01	0.11	0.1	0.02	0.05	0.05	0.03	0.02	0.02	0.01	0.02
Bacteroides eggerthii	0.04	0.04	0.04	0.03	0.04	0.04	0.03	0.01	0.05	0.01	0.02	0.05	0.06	0	0.01	0.01	0.02	0.02	0.04	0.03	0.03	0.04	0.03	0.05
Clostridium sp. CAG:1013	0.01	0	0	0.28	0.01	0.01	0	0.01	0.02	0.03	0.03	0.01	0.02	0.01	0.05	0.03	0.01	0.02	0.01	0.07	0.01	0.01	0.07	0.01
Bacteroides clarus	0.03	0.04	0.04	0.03	0.04	0.04	0.05	0.03	0.06	0.02	0.01	0.06	0.03	0	0.01	0.01	0.03	0.01	0.03	0.03	0.02	0.03	0.02	0.08
Asaccharobacter celatus	0.08	0.04	0.05	0.02	0.02	0.04	0.01	0.07	0.01	0.03	0.01	0.01	0.02	0.03	0.01	0	0.01	0.01	0.02	0.02	0.04	0.03	0.13	0.05
Alistipes sp. CAG:435	0.04	0.13	0.06	0.01	0.12	0.08	0.02	0.03	0.03	0.02	0	0.02	0.01	0	0	0	0.05	0.01	0.02	0.02	0.01	0.02	0.01	0.02
Bacteroides sp. Marseille-P3684	0.02	0.03	0.03	0.01	0.02	0.03	0.08	0.04	0.05	0.03	0.01	0.05	0.04	0	0.01	0.01	0.03	0.02	0.04	0.03	0.04	0.04	0.04	0.02
Prevotella sp. CAG:617	0.03	0.08	0.02	0.05	0.02	0.07	0.01	0	0.05	0.01	0.01	0.05	0.09	0	0.01	0.01	0.03	0.01	0.03	0.02	0.02	0.05	0.04	0.02
Alistipes sp. CAG:29	0.03	0.06	0.02	0.01	0.01	0.04	0.02	0.04	0.01	0.07	0	0.01	0.02	0.01	0.01	0.02	0.07	0.03	0.02	0.07	0.06	0.01	0.02	0.07
Butyricimonas virosa	0.06	0.07	0.04	0.01	0.02	0.05	0.05	0.01	0.04	0.01	0.02	0.04	0.02	0.01	0.01	0.01	0.03	0.02	0.03	0.04	0.04	0.02	0.04	0.03
Bacteroides finegoldii	0.03	0.03	0.03	0.05	0.04	0.03	0.03	0.02	0.06	0.01	0.02	0.06	0.04	0.01	0.01	0.01	0.04	0.01	0.05	0.03	0.03	0.06	0.02	0.02
Culturomica massiliensis	0.07	0.07	0.04	0.01	0.03	0.06	0.06	0.01	0.02	0.01	0.02	0.02	0.01	0.01	0.01	0.01	0.01	0.02	0.02	0.09	0.08	0.01	0	0.02
Prevotella multisaccharivorax	0.01	0.02	0.02	0	0.01	0.01	0.01	0.01	0.03	0	0	0.04	0.05	0	0.01	0.01	0.01	0.02	0.04	0.09	0.09	0.14	0.08	0.01
Mediterranea sp. An20	0.03	0.04	0.03	0.03	0.04	0.04	0.03	0.02	0.04	0.02	0.02	0.04	0.04	0	0.01	0.02	0.03	0.03	0.04	0.03	0.03	0.03	0.03	0.03
Prevotella sp. CAG:1092	0.03	0.02	0.02	0.03	0.04	0.03	0.02	0.02	0.15	0.01	0.01	0.15	0.02	0	0	0	0	0	0.02	0.03	0.03	0.03	0.02	0
Alistipes sp. AL-1	0.04	0.06	0.02	0.02	0.02	0.04	0.02	0.05	0.01	0.07	0.01	0.01	0.02	0.01	0.01	0.01	0.06	0.03	0.02	0.06	0.05	0.01	0.02	0.05
Enterococcus faecium	0.01	0.01	0.01	0.03	0.01	0.01	0.01	0.02	0.01	0.03	0.02	0.01	0.03	0.28	0.03	0.02	0.05	0.01	0.01	0.02	0.03	0.01	0.01	0.01
Bacteroides congonensis	0.05	0.04	0.03	0.06	0.03	0.03	0.04	0.01	0.03	0.02	0.01	0.03	0.04	0.02	0.01	0.01	0.02	0.01	0.02	0.05	0.05	0.03	0.02	0.03
Clostridium sp. Marseille-P299	0.02	0.01	0.01	0.01	0.01	0.01	0.01	0.02	0.01	0.1	0.03	0.01	0.01	0.01	0.03	0.2	0.01	0.08	0.01	0.08	0.01	0.01	0	0.01
Bacteroides faecichinchillae	0.03	0.04	0.03	0.03	0.03	0.04	0.04	0.02	0.03	0.01	0.01	0.04	0.02	0	0.01	0.01	0.04	0.02	0.04	0.06	0.04	0.04	0.03	0.02
Parabacteroides sp. HGS0025	0.01	0.02	0.02	0.12	0.15	0.02	0.04	0.04	0.02	0.02	0.01	0.02	0.02	0	0.01	0	0.01	0.01	0.04	0.02	0.03	0.05	0.02	0.01
Clostridium sp. CAG:273	0.07	0.01	0.06	0.08	0.11	0.07	0.01	0.04	0	0.02	0	0	0.04	0	0	0	0.02	0.01	0.01	0.04	0.03	0.03	0	0
Pseudoflavonifractor sp. An187	0.01	0.01	0.02	0.01	0.01	0.01	0.01	0.02	0.02	0.05	0.07	0.02	0.03	0.03	0.14	0.01	0.02	0.05	0.01	0.03	0.05	0.02	0.01	0.01
Lawsonibacter asaccharolyticus	0.02	0.02	0.03	0.02	0.01	0.01	0.01	0.02	0.02	0.04	0.04	0.01	0.02	0.02	0.09	0.05	0.03	0.04	0.02	0.06	0.03	0.03	0.02	0.02
Firmicutes bacterium AF22-6AC	0.02	0.01	0.01	0	0.01	0	0.02	0.04	0.03	0.03	0.1	0.02	0.04	0.01	0.06	0.02	0.03	0.04	0.01	0.04	0.04	0.05	0.02	0.03
Flavonifractor sp. An82	0.02	0.01	0.01	0.02	0.01	0.01	0.01	0.03	0.02	0.04	0.04	0.02	0.02	0.02	0.08	0.03	0.04	0.05	0.02	0.06	0.06	0.03	0.01	0.02
Bacteroides sp. OF04-15BH	0.03	0.06	0.03	0.03	0.02	0.05	0.02	0.02	0.06	0.02	0.01	0.06	0.05	0	0.01	0.01	0.03	0.01	0.03	0.02	0.02	0.03	0.04	0.02
Desulfovibrio sp. 6_1_46AFAA	0.01	0.02	0	0.04	0.03	0	0	0	0.03	0	0.23	0.03	0	0.03	0.12	0.06	0.01	0.02	0	0	0	0	0	0.02
Clostridium sp. AF36-18BH	0.02	0.01	0.01	0.01	0.01	0	0.02	0.03	0.03	0.02	0.1	0.02	0.03	0.01	0.06	0.02	0.03	0.04	0.01	0.05	0.04	0.04	0.02	0.03
Firmicutes bacterium AM59-13	0.02	0.01	0.01	0	0.01	0	0.02	0.03	0.03	0.03	0.09	0.02	0.03	0.01	0.07	0.02	0.03	0.04	0.01	0.04	0.03	0.04	0.02	0.03
[Clostridium] lavalense	0.01	0	0.01	0.01	0.01	0	0.02	0.02	0.02	0.03	0.07	0.02	0.03	0.02	0.11	0.05	0.03	0.04	0.02	0.04	0.03	0.04	0.02	0.02
Bacteroides gallinarum	0.03	0.04	0.03	0.02	0.03	0.04	0.04	0.04	0.04	0.04	0.01	0.04	0.03	0	0.01	0.01	0.02	0.01	0.03	0.03	0.03	0.03	0.02	0.04
Turicibacter sanguinis	0.01	0	0	0	0.03	0	0.05	0.09	0.01	0.15	0.01	0	0.01	0	0.02	0	0	0	0.09	0.02	0.02	0.09	0.01	0.02
Bacteroides fluxus	0.02	0.04	0.03	0.03	0.02	0.03	0.04	0.03	0.03	0.02	0.01	0.03	0.03	0	0.01	0.01	0.06	0.02	0.03	0.02	0.02	0.03	0.03	0.05
Clostridium sp. AF34-10BH	0.02	0.01	0.01	0	0.01	0	0.02	0.04	0.03	0.02	0.09	0.02	0.04	0.01	0.06	0.02	0.03	0.04	0.01	0.05	0.04	0.04	0.02	0.03
Lachnospiraceae bacterium 7_1_58FAA	0.03	0.01	0.01	0.04	0.01	0.01	0.01	0.02	0.01	0.04	0.04	0.01	0.02	0.01	0.07	0.02	0.05	0.03	0.01	0.04	0.04	0.02	0.01	0.09
Bacteroides sp. AF33-23	0.01	0.02	0.02	0.01	0.01	0.02	0.1	0.05	0.03	0.02	0.01	0.03	0.03	0	0.01	0	0	0	0.06	0.04	0.06	0.06	0.04	0.01
Alistipes finegoldii CAG:68	0.03	0.04	0.02	0.02	0.01	0.03	0.02	0.03	0.01	0.06	0.01	0.01	0.02	0.01	0.01	0.01	0.06	0.03	0.01	0.06	0.05	0.01	0.02	0.07
Dorea formicigenerans	0.01	0.01	0.01	0.04	0.03	0.01	0.01	0.04	0.01	0.05	0.06	0.01	0.03	0.01	0.06	0.05	0.02	0.05	0.02	0.03	0.03	0.02	0.01	0.02
Cuneatibacter caecimuris	0.02	0.01	0.01	0.02	0.02	0.01	0.01	0.03	0.02	0.03	0.06	0.01	0.03	0.01	0.11	0.06	0.03	0.04	0.01	0.02	0.02	0.04	0.01	0.02
Lachnoclostridium sp. An14	0.02	0.01	0.01	0.01	0.01	0.01	0.01	0.04	0.01	0.03	0.04	0.01	0.02	0.02	0.1	0.09	0.02	0.05	0.01	0.03	0.03	0.02	0.01	0.03
Oscillibacter valericigenes	0.03	0.01	0.01	0.02	0	0.01	0.01	0.02	0.02	0.04	0.05	0.02	0.02	0.01	0.11	0.06	0.02	0.05	0.02	0.03	0.03	0.02	0.01	0.02
Desulfovibrio piger	0.02	0.01	0	0.05	0.04	0.01	0	0	0.02	0	0.11	0.01	0	0.08	0.04	0.12	0.03	0.04	0.01	0.01	0.01	0.01	0.01	0.01
Clostridium sp. CAG:354	0.05	0.01	0.05	0.09	0.12	0.06	0.01	0.03	0	0.02	0.01	0	0.03	0	0	0	0.02	0.01	0.01	0.03	0.03	0.03	0	0
Clostridium sp. CAG:62	0.02	0.01	0.01	0	0.01	0.01	0	0.07	0	0.13	0.03	0	0.04	0	0.01	0.02	0.05	0.08	0.1	0	0	0.01	0.01	0.01
Bacteroides heparinolyticus	0.03	0.03	0.03	0.02	0.03	0.03	0.04	0.04	0.05	0.03	0.01	0.05	0.04	0	0.01	0.01	0.03	0.02	0.03	0.03	0.03	0.03	0.02	0.02
[Clostridium] asparagiforme	0.02	0.02	0.01	0.01	0.01	0.01	0.01	0.02	0.01	0.03	0.04	0.01	0.02	0.02	0.11	0.08	0.02	0.05	0.02	0.03	0.03	0.02	0	0.02
Hungatella effluvii	0.03	0.01	0.01	0.01	0.01	0	0.01	0.05	0.02	0.03	0.05	0.01	0.02	0.02	0.08	0.05	0.02	0.03	0.02	0.02	0.01	0.03	0.01	0.04
Bacteroides timonensis	0.03	0.04	0.03	0.03	0.03	0.04	0.04	0.02	0.03	0.02	0.01	0.03	0.03	0	0.01	0.01	0.02	0.02	0.04	0.03	0.03	0.03	0.03	0.02
Firmicutes bacterium CAG:65	0.02	0.01	0.01	0	0.01	0	0.02	0.04	0.02	0.03	0.08	0.02	0.04	0.01	0.05	0.03	0.03	0.04	0	0.04	0.03	0.03	0.02	0.03
Oscillibacter ruminantium	0.04	0.01	0.01	0.03	0.01	0.02	0.01	0.02	0.02	0.04	0.04	0.02	0.01	0.01	0.1	0.05	0.02	0.04	0.01	0.02	0.03	0.02	0.01	0.02
Pseudoflavonifractor sp. An176	0.01	0.01	0.02	0	0.01	0.01	0.01	0.02	0.02	0.04	0.06	0.02	0.03	0.02	0.13	0.01	0.02	0.05	0.01	0.03	0.05	0.02	0.01	0.01
Lachnotalea sp. AF33-28	0.02	0.01	0.01	0.03	0.01	0.01	0.01	0.03	0.01	0.03	0.05	0.01	0.02	0.02	0.07	0.06	0.03	0.05	0.03	0.02	0.02	0.03	0.01	0.03
Proteus sp. TJ1636	0	0	0	0	0	0	0	0	0	0	0	0	0	0.61	0	0	0	0	0	0	0	0	0	0
Barnesiella sp. An55	0.04	0.04	0.04	0.02	0.04	0.04	0.03	0.02	0.02	0.03	0.01	0.02	0.03	0	0.01	0.01	0.02	0.02	0.03	0.03	0.03	0.03	0.03	0.02
Firmicutes bacterium CAG:129	0.04	0.01	0.01	0.04	0	0.01	0.02	0.01	0.02	0.04	0.02	0.02	0.02	0.01	0.11	0.03	0.02	0.04	0.01	0.03	0.04	0.02	0.01	0.02
Firmicutes bacterium CAG:194	0.02	0	0.01	0.12	0.01	0.01	0.01	0.03	0.01	0.02	0.04	0.01	0.03	0	0.03	0.03	0.03	0.13	0.01	0.01	0.01	0.01	0.01	0.03
Prevotella koreensis	0.04	0.02	0.02	0.04	0.04	0.03	0.01	0.01	0.11	0.01	0.01	0.11	0.01	0	0	0	0.01	0	0.02	0.03	0.02	0.02	0.02	0
Lachnoclostridium sp. An169	0.02	0.01	0.01	0.01	0.01	0.01	0.01	0.02	0.01	0.03	0.05	0.01	0.03	0.01	0.07	0.06	0.02	0.04	0.01	0.04	0.03	0.02	0.01	0.05
Burkholderiales bacterium	0	0	0	0.03	0.09	0	0	0	0.02	0	0	0.02	0.03	0.02	0	0	0.05	0	0.04	0.02	0.02	0.05	0.16	0.02
Clostridium sp. 7_3_54FAA	0.01	0.01	0.01	0	0.02	0.01	0.01	0.05	0.02	0.07	0.1	0.01	0.01	0.01	0.03	0.08	0.03	0.05	0	0.02	0.01	0.01	0.01	0.01
Oscillibacter sp. 57_20	0.03	0.01	0.01	0.02	0	0.01	0.01	0.02	0.02	0.04	0.05	0.02	0.01	0.01	0.11	0.07	0.01	0.04	0.02	0.03	0.03	0.02	0.01	0.01
Parasutterella excrementihominis CAG:233	0	0	0	0.03	0.08	0	0	0	0.02	0	0.01	0.02	0.03	0.03	0	0	0.05	0	0.05	0.02	0.02	0.05	0.15	0.02
Ruminococcus albus	0.02	0.02	0.01	0.02	0.02	0.01	0.02	0.03	0.02	0.05	0.05	0.01	0.02	0.01	0.05	0.05	0.02	0.06	0.02	0.02	0.02	0.03	0.01	0.01
Prevotella buccae	0.03	0.02	0.02	0.01	0.02	0.03	0.03	0.01	0.1	0.01	0.02	0.1	0.02	0	0	0.01	0.01	0.01	0.03	0.03	0.02	0.03	0.03	0.01
Butyrivibrio fibrisolvens	0.02	0.01	0.01	0.01	0.01	0.01	0.01	0.03	0.01	0.05	0.05	0.01	0.02	0.01	0.04	0.07	0.03	0.08	0.02	0.02	0.01	0.02	0.01	0.03
[Clostridium] aldenense	0.02	0.01	0.01	0.02	0.01	0.01	0.01	0.03	0.01	0.03	0.03	0.01	0.02	0.02	0.08	0.09	0.03	0.04	0.02	0.03	0.02	0.02	0.01	0.03
Coriobacteriia bacterium	0.01	0.02	0.02	0.03	0.03	0.02	0.01	0.09	0.02	0.04	0.02	0.01	0.04	0.01	0.01	0.01	0.01	0.01	0.03	0.02	0.03	0.02	0.03	0.06
Clostridium sp. CAG:508	0.06	0.01	0.06	0.06	0.09	0.06	0.01	0.03	0	0.02	0	0	0.04	0	0	0	0.02	0.01	0.01	0.03	0.03	0.03	0	0
Bacteroides ndongoniae	0.02	0.03	0.02	0.02	0.02	0.03	0.04	0.02	0.05	0.02	0.01	0.05	0.04	0	0.01	0.01	0.02	0.01	0.03	0.03	0.03	0.04	0.03	0.01
Bacteroides sp. CAG:754	0.05	0.04	0.04	0.06	0.04	0.04	0.03	0.01	0.02	0.01	0.01	0.02	0.02	0.02	0	0	0.02	0.01	0.02	0.03	0.02	0.03	0.02	0.03
Prevotella sp. tc2-28	0.02	0.02	0.02	0.01	0.02	0.02	0.02	0	0.16	0.01	0.01	0.16	0.01	0	0	0	0.02	0.01	0.02	0.01	0.01	0.02	0.01	0
Bilophila wadsworthia	0.05	0.02	0.01	0.03	0.02	0.01	0	0.01	0.01	0.02	0.07	0.01	0	0.08	0.04	0.08	0.04	0.03	0.01	0.01	0.01	0.01	0.01	0
Parabacteroides sp. CH2-D42-20	0.03	0.03	0.03	0.07	0.04	0.03	0.03	0.02	0.03	0.01	0.01	0.03	0.02	0	0	0.01	0.01	0.01	0.03	0.02	0.02	0.03	0.03	0.01
Mailhella massiliensis	0.07	0.02	0.02	0.02	0.01	0.02	0	0.02	0.01	0.03	0.08	0.01	0	0.08	0.03	0.03	0.05	0.02	0.01	0.02	0.01	0.01	0.01	0
Helicobacter sp. MIT 03-1616	0	0.01	0	0	0	0.01	0	0	0	0	0.01	0	0	0.38	0	0	0.15	0	0	0	0	0	0	0
Prevotella sp. CAG:487	0.05	0.04	0.03	0.02	0.04	0.05	0.02	0.02	0.05	0.02	0.01	0.05	0.01	0	0	0.01	0.01	0.01	0.02	0.03	0.02	0.01	0.03	0.01
Bacteroides paurosaccharolyticus	0.02	0.02	0.02	0.02	0.02	0.02	0.04	0.02	0.05	0.02	0.01	0.05	0.03	0	0.01	0.01	0.01	0.02	0.04	0.03	0.03	0.03	0.02	0.02
Bacteroides salanitronis	0.02	0.03	0.02	0.03	0.03	0.02	0.03	0.02	0.04	0.02	0.01	0.04	0.04	0	0.01	0.01	0.02	0.01	0.03	0.03	0.03	0.03	0.03	0.02
Prevotella intermedia	0.03	0.03	0.03	0.01	0.03	0.03	0.04	0.03	0.04	0.02	0.01	0.05	0.03	0	0.01	0.01	0.01	0.01	0.04	0.03	0.03	0.03	0.02	0.01
Prevotella marshii	0.02	0.01	0.01	0.01	0.01	0.02	0.01	0.01	0.17	0.01	0.01	0.17	0.01	0	0	0	0.01	0	0.02	0.02	0.01	0.01	0.01	0
Bacteroides ilei	0.03	0.03	0.02	0.02	0.02	0.04	0.03	0.02	0.03	0.01	0.01	0.03	0.03	0	0.01	0	0.01	0.01	0.03	0.04	0.04	0.05	0.04	0.01
[Eubacterium] eligens	0.02	0.01	0.01	0.02	0.01	0.01	0.01	0.04	0.01	0.04	0.06	0.01	0.02	0.01	0.07	0.05	0.02	0.04	0.01	0.02	0.02	0.02	0.01	0.02
Desulfovibrio sp. 3_1_syn3	0.01	0.02	0	0.02	0.02	0	0	0	0.03	0	0.21	0.03	0	0.03	0.11	0.04	0.01	0.01	0	0	0	0	0	0.01
Clostridium sp. CAG:389	0.07	0.01	0.05	0.08	0.08	0.06	0.01	0.03	0	0.02	0.01	0	0.03	0	0	0	0.02	0	0.01	0.03	0.03	0.03	0	0
Bacteroides sp. 2_1_33B	0.03	0.02	0.03	0.05	0.02	0.03	0.03	0.02	0.03	0.01	0.02	0.03	0.02	0	0	0.01	0.01	0.03	0.02	0.02	0.03	0.02	0.03	0.03
Lactococcus garvieae	0	0.01	0	0	0	0	0	0	0.02	0	0	0.01	0	0.32	0	0	0.06	0	0	0.03	0.04	0.01	0.05	0
Prevotellaceae bacterium MN60	0.02	0.01	0.01	0.01	0.02	0.02	0.02	0.02	0.12	0.01	0.01	0.12	0.02	0	0	0	0.01	0	0.02	0.03	0.03	0.02	0.02	0
Clostridium sp. 27_14	0.06	0.01	0.04	0.1	0.09	0.05	0.01	0.02	0	0.02	0	0	0.03	0	0	0	0.02	0.01	0.01	0.03	0.03	0.03	0.01	0
Clostridium sp. ND2	0	0	0	0	0	0	0	0	0	0	0	0	0	0.54	0	0	0	0	0	0	0	0	0	0
Roseburia sp. 831b	0.03	0.02	0.01	0.02	0.02	0.01	0.01	0.03	0.01	0.04	0.06	0.01	0.02	0.01	0.05	0.05	0.02	0.04	0.02	0.02	0.02	0.02	0.01	0.02
Clostridium sp. CAG:217	0.05	0.01	0.09	0.04	0.03	0.14	0.01	0.02	0	0	0	0	0.03	0	0	0.01	0	0.01	0	0.01	0.01	0.03	0.03	0
Prevotella sp. kh1p2	0.04	0.03	0.03	0.02	0.03	0.04	0.01	0.01	0.08	0.01	0.01	0.08	0.01	0	0	0	0.01	0.01	0.03	0.03	0.02	0.02	0.02	0.01
Clostridium transplantifaecale	0.01	0.01	0.01	0.02	0.01	0.01	0.01	0.03	0.01	0.03	0.04	0.01	0.02	0.01	0.06	0.05	0.04	0.05	0.02	0.02	0.02	0.02	0.01	0.02
Akkermansia muciniphila CAG:154	0.02	0.01	0.01	0	0.01	0	0.01	0	0.01	0	0.01	0.01	0	0.01	0	0	0.03	0	0	0.06	0.14	0.02	0.18	0
Firmicutes bacterium CAG:94	0.01	0	0.01	0.17	0	0.01	0	0.01	0.01	0.02	0.03	0.01	0.01	0.01	0.05	0.03	0.01	0.01	0	0.05	0.01	0.01	0.04	0.01
Eubacterium sp. CAG:603	0.01	0	0	0	0.01	0	0	0.07	0	0.16	0.01	0	0	0	0.01	0.01	0.11	0.02	0.01	0.05	0.02	0.01	0.01	0
Bacteroides sp. CAG:530	0.02	0.03	0.02	0.02	0.01	0.02	0.04	0.02	0.05	0.02	0.01	0.05	0.03	0	0.01	0.01	0.01	0.01	0.03	0.03	0.03	0.03	0.03	0.02
Coprobacter sp.	0.03	0.03	0.03	0.01	0.03	0.04	0.04	0.03	0.02	0.02	0.01	0.02	0.03	0	0.01	0.01	0.02	0.01	0.03	0.02	0.03	0.02	0.02	0.01
Clostridium sp. CAG:492	0.05	0.01	0.04	0.07	0.1	0.05	0.01	0.03	0	0.02	0	0	0.04	0	0	0	0.02	0	0.01	0.03	0.03	0.03	0	0
Anaerosporobacter mobilis	0.02	0.01	0.01	0.01	0.01	0.01	0.01	0.02	0.01	0.04	0.08	0.01	0.02	0	0.03	0.04	0.02	0.05	0.02	0.04	0.02	0.02	0.01	0.02
Prevotellaceae bacterium	0.03	0.03	0.03	0.02	0.02	0.03	0.02	0.02	0.03	0.02	0.01	0.03	0.03	0	0.01	0.01	0.02	0.02	0.03	0.03	0.02	0.03	0.02	0.02
Duncaniella sp. TLL-A3	0.02	0.02	0.02	0.02	0.03	0.02	0.03	0.02	0.02	0.01	0.01	0.02	0.03	0	0.01	0.01	0.01	0.01	0.04	0.03	0.03	0.04	0.04	0.02
Alistipes sp. CAG:514	0.03	0.1	0.04	0	0.09	0.05	0	0.02	0.02	0.01	0	0.02	0.01	0	0	0	0.04	0.01	0.01	0.01	0.01	0.02	0.01	0.01
Bacteroides barnesiae	0.02	0.03	0.02	0.03	0.02	0.03	0.03	0.02	0.03	0.02	0.01	0.03	0.03	0	0.01	0.01	0.02	0.01	0.03	0.03	0.03	0.03	0.03	0.02
Mediterranea massiliensis	0.02	0.02	0.02	0.02	0.02	0.02	0.03	0.03	0.03	0.02	0.01	0.03	0.04	0	0.01	0.01	0.02	0.01	0.03	0.03	0.04	0.03	0.03	0.02
Clostridiales bacterium CHKCI001	0.02	0.01	0.01	0.02	0.02	0.01	0.01	0.02	0.01	0.03	0.04	0.01	0.02	0.01	0.05	0.05	0.02	0.04	0.02	0.02	0.02	0.02	0.01	0.02
Catenibacterium mitsuokai	0.01	0.02	0.02	0.02	0.02	0.02	0.05	0.04	0.02	0.02	0.01	0.02	0.03	0	0.01	0	0.02	0.01	0.03	0.03	0.03	0.03	0.03	0.02
Ruminococcus bromii	0.04	0.01	0.05	0.03	0.03	0.06	0.01	0.02	0.01	0.02	0.03	0.01	0.02	0	0.02	0.01	0.01	0.02	0.01	0.02	0.01	0.02	0.01	0.01
Lachnospiraceae bacterium Marseille-P3773	0.01	0.01	0.01	0.02	0.02	0.01	0.01	0.03	0.01	0.04	0.05	0.01	0.01	0.01	0.05	0.05	0.02	0.04	0.02	0.02	0.01	0.02	0.01	0.02
Lachnotalea glycerini	0.02	0.01	0.01	0.02	0.01	0.02	0.01	0.03	0.01	0.03	0.04	0.01	0.01	0.01	0.05	0.05	0.02	0.04	0.01	0.02	0.01	0.02	0.01	0.02
Clostridium sp. CAG:575	0.05	0.01	0.05	0.08	0.08	0.05	0.01	0.02	0	0.02	0	0	0.03	0	0	0	0.02	0	0.01	0.02	0.03	0.02	0	0
Bacteroides rodentium	0.01	0.02	0.01	0.01	0.02	0.01	0.02	0.02	0.05	0.01	0.01	0.05	0.02	0	0	0.02	0.07	0.02	0.02	0.01	0.01	0.01	0.02	0.05
Alistipes putredinis CAG:67	0.03	0.03	0.02	0.03	0.02	0.04	0.02	0.02	0.01	0.04	0	0.01	0.02	0.01	0.01	0.01	0.03	0.02	0.02	0.03	0.02	0.02	0.03	0.02
Anaerocolumna jejuensis	0.02	0.01	0.01	0.02	0.01	0.01	0.01	0.02	0.01	0.03	0.05	0.01	0.02	0.01	0.05	0.04	0.02	0.04	0.02	0.03	0.02	0.02	0.01	0.01
Bacteroides togonis	0.02	0.02	0.02	0.03	0.02	0.02	0.03	0.02	0.04	0.02	0.01	0.04	0.03	0.01	0.01	0.01	0.03	0.02	0.03	0.02	0.03	0.03	0.02	0.02
Alistipes sp. AF14-19	0.03	0.04	0.02	0.02	0.02	0.03	0.02	0.02	0.01	0.04	0	0.01	0.02	0	0.01	0.01	0.04	0.02	0.01	0.05	0.04	0.01	0.01	0.03
Clostridium sp. CAG:269	0.05	0.01	0.04	0.07	0.09	0.04	0.01	0.02	0	0.02	0	0	0.03	0	0	0	0.02	0	0.01	0.02	0.03	0.03	0	0.01
Lactonifactor longoviformis	0.01	0.01	0.01	0.01	0.01	0.01	0.01	0.03	0.01	0.03	0.05	0.01	0.01	0.01	0.07	0.04	0.01	0.03	0.02	0.02	0.02	0.02	0.01	0.02
Parvibacter caecicola	0.01	0.02	0.02	0.03	0.02	0.02	0.01	0.07	0.01	0.03	0.02	0.01	0.02	0.02	0.01	0	0.01	0.01	0.02	0.01	0.02	0.01	0.03	0.05
Subdoligranulum variabile	0.01	0.01	0.01	0.02	0.01	0.01	0.01	0.02	0.01	0.03	0.04	0.01	0.02	0.01	0.06	0.02	0.02	0.03	0.01	0.02	0.02	0.03	0.01	0.02
Clostridium sp. CAG:470	0.05	0.01	0.04	0.08	0.07	0.04	0.01	0.02	0	0.02	0.01	0	0.02	0	0	0	0.01	0	0.01	0.03	0.02	0.02	0	0
Prevotella sp. KH2C16	0.02	0.02	0.02	0.01	0.02	0.02	0.01	0.01	0.1	0.01	0.01	0.1	0.01	0	0	0	0.01	0.01	0.01	0.02	0.01	0.01	0.01	0.01
Bacteroides sp. An322	0.02	0.02	0.02	0.02	0.02	0.03	0.03	0.02	0.04	0.01	0.01	0.04	0.03	0	0.01	0.01	0.01	0.01	0.02	0.02	0.02	0.03	0.02	0.01
Clostridium phoceensis	0.02	0.01	0.01	0.01	0.01	0.01	0.01	0.02	0.01	0.02	0.04	0.01	0.02	0.01	0.08	0.04	0.02	0.03	0.01	0.02	0.02	0.02	0.01	0.01
Adlercreutzia equolifaciens	0.06	0.02	0.03	0.01	0.01	0.02	0	0.05	0.01	0.02	0.01	0	0.01	0.01	0.01	0	0.01	0.01	0.01	0.01	0.03	0.02	0.09	0.03
Enterococcus faecalis	0.02	0.01	0.01	0.01	0.01	0.01	0.01	0.02	0.01	0.02	0.01	0.01	0.02	0.12	0.04	0.03	0.02	0.02	0.01	0.01	0.01	0.01	0.01	0.02
Lactobacillus intestinalis	0.05	0.1	0.02	0.07	0.06	0.07	0	0	0	0	0	0	0	0.01	0	0	0	0	0.03	0	0	0	0.05	0
Anaerobium acetethylicum	0.02	0.01	0.01	0.01	0.01	0.01	0.01	0.03	0.01	0.03	0.04	0.01	0.01	0.01	0.06	0.04	0.02	0.03	0.01	0.02	0.02	0.02	0.01	0.02
Paraprevotella clara CAG:116	0.02	0.03	0.02	0.02	0.02	0.03	0.01	0.01	0.03	0.01	0.01	0.03	0.02	0	0	0.01	0.01	0.01	0.02	0.01	0.01	0.03	0.09	0.01
Clostridium sp. CAG:567	0.05	0.01	0.04	0.05	0.06	0.05	0.01	0.03	0	0.02	0	0	0.03	0	0	0	0.01	0	0.01	0.03	0.02	0.02	0	0
Prevotella sp. CAG:732	0.01	0.01	0.01	0.01	0.02	0.01	0.02	0.01	0.1	0.01	0.01	0.1	0.01	0	0	0.01	0	0.01	0.02	0.02	0.02	0.02	0.01	0.01
Clostridium sp. CAG:356	0.04	0	0.03	0.08	0.08	0.04	0.01	0.01	0	0.02	0	0	0.03	0	0	0	0.02	0.01	0	0.02	0.02	0.02	0	0
Bacteroides sp. 2_1_22	0.02	0.02	0.02	0.01	0.02	0.02	0.04	0.02	0.02	0.02	0.01	0.02	0.04	0	0.01	0.01	0.01	0.01	0.03	0.02	0.03	0.02	0.03	0.02
[Clostridium] citroniae	0.01	0.01	0	0.01	0	0.01	0.01	0.02	0.01	0.03	0.03	0	0.01	0.01	0.07	0.09	0.01	0.03	0.02	0.02	0.02	0.02	0.01	0.02
Clostridium sp. AM27-31LB	0	0	0	0	0	0	0	0	0	0.01	0.02	0	0.02	0	0.09	0.01	0.06	0.04	0.12	0.02	0	0.01	0.03	0
Clostridium sp. ASF356	0.02	0.01	0.01	0.01	0.01	0.01	0.01	0.02	0.01	0.02	0.04	0.01	0.01	0.03	0.06	0.04	0.02	0.03	0.03	0.02	0.01	0.01	0.01	0.02
Clostridium sp. 26_21	0.04	0.01	0.03	0.07	0.09	0.04	0.01	0.02	0	0.02	0	0	0.03	0	0	0	0.01	0	0.01	0.02	0.02	0.03	0	0
Bariatricus massiliensis	0.01	0.01	0.01	0.04	0.03	0.01	0.01	0.02	0.01	0.03	0.04	0.01	0.02	0.01	0.03	0.03	0.01	0.02	0.01	0.02	0.03	0.01	0.02	0.01
Eubacterium xylanophilum	0.06	0.02	0.01	0	0.04	0.02	0	0.01	0.01	0.04	0.07	0.01	0.01	0	0.01	0.05	0.01	0.01	0.01	0.01	0	0.01	0	0.01
Clostridium sp. CAG:245_30_32	0.05	0.01	0.03	0.06	0.06	0.04	0.01	0.03	0	0.02	0	0	0.03	0	0	0	0.02	0	0.01	0.03	0.02	0.02	0	0.01
Clostridiales bacterium 41_12_two_minus	0.02	0.01	0.03	0.02	0.01	0.05	0.01	0.03	0	0.02	0.03	0	0.02	0	0.04	0.03	0.01	0.03	0.01	0.01	0.01	0.01	0.01	0.02
Clostridium sp. CAG:780	0.05	0.01	0.04	0.06	0.05	0.04	0.01	0.02	0	0.02	0	0	0.03	0	0	0	0.01	0	0.01	0.02	0.03	0.02	0	0.01
Emergencia timonensis	0.05	0.01	0.01	0.08	0.05	0.02	0	0.01	0.01	0.01	0.02	0.01	0.01	0.01	0.02	0.02	0.01	0.01	0.01	0.01	0.02	0.03	0.01	0.01
[Clostridium] innocuum	0.02	0.01	0.01	0.01	0.03	0.02	0.01	0.03	0.01	0.02	0.02	0.01	0.01	0.01	0.03	0.03	0.01	0.02	0.01	0.01	0.01	0.02	0.03	0.04
Butyricimonas synergistica	0.04	0.04	0.03	0.03	0.02	0.03	0.02	0.01	0.02	0.01	0.01	0.02	0.02	0	0.01	0.01	0.02	0.01	0.02	0.02	0.02	0.02	0.01	0.01
Butyricicoccus pullicaecorum	0.02	0.01	0.01	0.02	0.01	0.01	0.01	0.01	0.01	0.02	0.03	0.01	0.01	0.01	0.09	0.03	0.01	0.02	0.01	0.02	0.02	0.01	0.01	0.02
Prevotella enoeca	0.05	0.03	0.02	0.02	0.04	0.04	0.02	0.01	0.04	0.01	0	0.04	0.01	0	0	0	0	0	0.02	0.03	0.02	0.02	0.02	0
Bacteroides sp. CAG:462	0.02	0.02	0.01	0.01	0.02	0.02	0.05	0.02	0.02	0.01	0.01	0.03	0.02	0	0.01	0.01	0.04	0.02	0.02	0.02	0.02	0.02	0.02	0.02
Prevotella sp. CAG:592	0.04	0.03	0.02	0.02	0.04	0.04	0.01	0	0.04	0.01	0	0.04	0.01	0	0	0	0	0	0.02	0.03	0.02	0.02	0.02	0
Firmicutes bacterium CAG:137	0.02	0.01	0.01	0.04	0.01	0.01	0.01	0.01	0.01	0.03	0.03	0.01	0.01	0.01	0.06	0.03	0.01	0.03	0.01	0.02	0.02	0.01	0.01	0.02
Bacteroides bouchesdurhonensis	0.02	0.02	0.02	0.03	0.02	0.03	0.02	0.01	0.02	0.01	0.01	0.02	0.03	0	0	0	0.02	0.01	0.02	0.04	0.03	0.02	0.01	0.01
Prevotellaceae bacterium HUN156	0.02	0.02	0.02	0.01	0.02	0.02	0.01	0	0.09	0.01	0.01	0.09	0.01	0	0	0	0.01	0.01	0.01	0.01	0.01	0.01	0.01	0.01
Alistipes sp. CAG:53	0.02	0.03	0.01	0	0	0.02	0.02	0.02	0.01	0.04	0	0.01	0.02	0	0.01	0.01	0.05	0.02	0.01	0.04	0.03	0	0.01	0.04
Acholeplasma sp. CAG:878	0.06	0.01	0.01	0.03	0.01	0.03	0.04	0.04	0.03	0.04	0	0.03	0.02	0	0	0	0.01	0	0.02	0.04	0.01	0.01	0	0
Lachnoclostridium edouardi	0.02	0.01	0.01	0.01	0.01	0.01	0.01	0.02	0.01	0.02	0.03	0.01	0.02	0.02	0.07	0.05	0.01	0.02	0.01	0.02	0.03	0.02	0.01	0.01
Prevotella sp. AG:487_50_53	0.03	0.03	0.02	0.02	0.02	0.03	0.01	0.01	0.05	0.01	0.01	0.05	0.01	0	0	0	0.01	0.01	0.02	0.02	0.01	0.02	0.01	0.01
Parabacteroides pacaensis	0.02	0.03	0.02	0.03	0.02	0.03	0.03	0.01	0.03	0.01	0.01	0.03	0.02	0	0	0.01	0.01	0.01	0.02	0.02	0.02	0.01	0.01	0.01
Prevotella sp. CAG:1320	0.03	0.02	0.03	0.01	0.02	0.03	0.02	0.02	0.06	0.01	0.01	0.06	0.01	0	0	0	0.01	0	0.01	0.01	0.01	0.02	0.01	0.01
Parabacteroides gordonii	0.01	0.02	0.02	0.07	0.1	0.02	0	0.01	0.01	0.01	0	0.01	0.01	0	0	0	0.01	0.01	0.01	0.02	0.01	0.03	0.01	0.01
Ruminococcus sp. CAG:177	0.01	0.01	0.02	0.14	0.1	0.02	0	0.01	0.01	0.01	0.01	0.01	0.01	0	0.01	0	0	0.01	0	0.01	0.01	0.01	0.01	0
Firmicutes bacterium CAG:822	0.05	0.01	0.01	0.04	0.02	0.02	0.03	0.03	0.02	0.04	0	0.02	0.01	0	0	0	0.01	0	0.02	0.04	0.01	0.01	0	0.01
Alistipes sp. CAG:831	0.02	0.04	0.03	0.01	0.03	0.03	0.03	0.02	0.02	0.01	0.01	0.02	0.01	0	0	0.01	0.02	0.01	0.02	0.02	0.02	0.02	0.02	0.02
Bacteroidales bacterium KHT7	0.01	0.01	0.01	0.01	0.01	0.01	0.02	0.01	0.11	0.01	0.01	0.11	0.01	0	0	0	0.01	0	0.01	0.01	0.01	0.02	0.01	0
Blautia sp. An249	0.02	0.01	0	0.02	0.01	0	0.01	0.03	0.01	0.03	0.05	0.01	0.02	0.01	0.05	0.04	0.01	0.03	0.01	0.02	0.01	0.01	0.01	0.02
Lachnospiraceae bacterium GAM79	0.01	0.01	0	0	0	0	0.01	0.02	0.02	0.01	0.06	0.01	0.02	0.01	0.04	0.02	0.02	0.03	0	0.03	0.02	0.02	0.01	0.02
Firmicutes bacterium CAG_194_44_15	0.01	0	0.01	0.09	0.01	0	0.01	0.01	0.01	0.02	0.03	0.01	0.01	0	0.03	0.02	0.02	0.07	0.01	0.01	0.01	0.01	0.01	0.02
Prevotella sp. CAG:604	0.03	0.02	0.02	0.01	0.02	0.03	0.01	0.02	0.04	0.02	0	0.05	0.02	0	0.01	0	0	0	0.02	0.03	0.02	0.02	0.02	0
Herbinix hemicellulosilytica	0.01	0.01	0.01	0.01	0.01	0.01	0.01	0.03	0.01	0.04	0.04	0.01	0.01	0	0.02	0.05	0.01	0.03	0.01	0.03	0.02	0.02	0.01	0.01
Clostridium sp. KNHs205	0.02	0.01	0.01	0.01	0.01	0.01	0	0.02	0.01	0.03	0.04	0	0.01	0.01	0.03	0.06	0.01	0.04	0.01	0.02	0.01	0.01	0.01	0.01
Butyricimonas sp. Marseille-P3923	0.04	0.05	0.02	0.01	0.02	0.03	0.01	0	0.03	0.01	0.01	0.03	0.01	0	0.01	0.01	0.02	0.02	0.01	0.03	0.02	0.01	0	0
Faecalitalea cylindroides	0.01	0	0.01	0.01	0	0.01	0.01	0.12	0.02	0.03	0.01	0.02	0.05	0	0.01	0	0	0	0	0.02	0.04	0.01	0.02	0
Prevotella sp. CAG:520	0.02	0.02	0.02	0.01	0.02	0.03	0.01	0.01	0.06	0.01	0.01	0.06	0.01	0	0	0.01	0.01	0.01	0.01	0.01	0.01	0.01	0.02	0.01
Clostridium sp. CAG:91	0.01	0.01	0	0	0	0	0.01	0.02	0.02	0.01	0.06	0.02	0.03	0.01	0.04	0.01	0.02	0.02	0	0.03	0.02	0.03	0.02	0.02
Bacteroides faecis	0.02	0.02	0.02	0.03	0.02	0.02	0.02	0.01	0.04	0.02	0.01	0.05	0.01	0	0	0	0.01	0.01	0.02	0.02	0.01	0.01	0.01	0.01
Rikenellaceae bacterium	0.02	0.02	0.01	0.01	0.01	0.02	0.03	0.01	0.01	0.01	0.02	0.02	0.01	0	0	0.01	0.07	0.03	0.01	0.04	0.02	0.01	0.01	0.01
Clostridiales bacterium CHKCI006	0.02	0.01	0.01	0.02	0.18	0.01	0	0.01	0	0.01	0.01	0	0.01	0	0.01	0.01	0.03	0.01	0.01	0.03	0.01	0.01	0	0.02
Sanguibacteroides justesenii	0.05	0.04	0.03	0.02	0.04	0.04	0.01	0.01	0.01	0.02	0	0.01	0.01	0	0	0.01	0.01	0.02	0.01	0.02	0.02	0.01	0.01	0.01
Clostridium sp. AT4	0.01	0	0.01	0.01	0	0	0.01	0.02	0.01	0.02	0.02	0.01	0.01	0.02	0.07	0.07	0.01	0.02	0.01	0.01	0.02	0.01	0	0.02
Clostridium sp. CAG:921	0.01	0.02	0.01	0.11	0.03	0.06	0	0.05	0	0.02	0	0	0.01	0	0	0	0	0	0	0.05	0.01	0.02	0	0
Prevotella buccalis	0.02	0.02	0.02	0.02	0.02	0.02	0.02	0.01	0.05	0.01	0.01	0.05	0.01	0	0	0	0.02	0	0.02	0.02	0.01	0.02	0.01	0.01
Lachnospiraceae bacterium NLAE-zl-G231	0.01	0	0.01	0.01	0.01	0.01	0.01	0.02	0.01	0.03	0.05	0.01	0.01	0	0.05	0.05	0.01	0.04	0.01	0.01	0.01	0.01	0.01	0.02
Hespellia stercorisuis	0.01	0	0	0.02	0.01	0.01	0.01	0.02	0.01	0.02	0.03	0.01	0.02	0.01	0.05	0.04	0.01	0.03	0.01	0.01	0.01	0.01	0.01	0.02
Clostridium sp. KLE 1755	0.01	0	0	0.01	0.01	0	0.01	0.02	0.01	0.02	0.04	0.01	0.01	0	0.06	0.04	0.01	0.04	0.02	0.01	0.01	0.01	0.01	0.03
Clostridium sp. CAG:417	0.02	0	0.02	0.15	0.01	0.02	0.01	0.02	0.01	0.01	0	0.01	0.01	0	0	0	0.01	0.01	0.01	0.05	0.01	0.01	0.01	0
Evtepia gabavorous	0.03	0.01	0.01	0.02	0	0.02	0.01	0.01	0.01	0.02	0.02	0.01	0.01	0.01	0.04	0.02	0.02	0.03	0.01	0.02	0.02	0.02	0.01	0.02
Clostridiaceae bacterium MS3	0.01	0.01	0	0.01	0.01	0	0.01	0.02	0.01	0.04	0.04	0.01	0.01	0	0.04	0.05	0.01	0.04	0.01	0.01	0.01	0.01	0.01	0.02
Clostridiaceae bacterium	0.01	0.01	0.01	0.01	0.01	0.01	0.01	0.02	0.01	0.02	0.02	0.01	0.01	0	0.05	0.03	0.03	0.03	0.04	0.02	0.01	0.01	0.01	0.01
Firmicutes bacterium CAG:110	0.02	0.01	0.01	0.03	0.01	0.01	0.01	0.01	0.01	0.03	0.02	0.01	0.01	0	0.05	0.02	0.01	0.02	0.01	0.02	0.02	0.01	0.01	0.02
Prevotella albensis	0.01	0.01	0.01	0.01	0.01	0.01	0	0	0.13	0	0.01	0.12	0.01	0	0	0	0.01	0	0.01	0.01	0.01	0.01	0.01	0
Butyrivibrio proteoclasticus	0.01	0.01	0.01	0.01	0.01	0.01	0.01	0.02	0.01	0.03	0.05	0.01	0.01	0.01	0.04	0.03	0.01	0.03	0.01	0.02	0.02	0.02	0.01	0.01
Oscillibacter sp. ER4	0.02	0.01	0.01	0.02	0	0.02	0.01	0.01	0.01	0.03	0.01	0.01	0.01	0.01	0.07	0.02	0.01	0.03	0.01	0.02	0.02	0.02	0.01	0.01
Proteiniphilum acetatigenes	0.01	0.01	0.01	0.01	0.01	0.02	0.09	0.03	0.02	0.01	0.01	0.03	0.02	0	0	0	0	0	0.01	0.01	0.01	0.01	0.04	0
Clostridium botulinum	0.01	0.01	0.01	0.01	0.02	0.01	0.01	0.02	0.01	0.02	0.03	0.01	0.01	0.01	0.04	0.03	0.02	0.03	0.02	0.02	0.01	0.01	0.01	0.01
Roseburia sp. CAG:182	0.01	0	0	0.01	0.01	0.01	0	0.02	0.01	0.03	0.04	0	0.01	0.01	0.04	0.04	0.02	0.04	0.02	0.01	0.01	0.01	0.01	0.02
Helicobacter hepaticus	0	0.01	0	0	0	0.01	0	0	0	0	0.01	0	0	0.29	0.01	0.01	0.03	0	0	0	0	0	0	0
[Clostridium] methylpentosum	0.01	0.01	0.01	0.02	0.01	0.01	0.01	0.02	0.01	0.02	0.03	0.01	0.01	0.01	0.04	0.04	0.01	0.03	0.02	0.02	0.01	0.02	0.01	0.01
Bacteroides sp. An269	0.02	0.02	0.02	0.01	0.02	0.02	0.03	0.02	0.03	0.01	0.01	0.03	0.02	0	0	0	0.01	0	0.02	0.02	0.02	0.01	0.02	0.01
Alloprevotella sp. OH1205_COT-284	0.01	0.04	0.01	0.03	0.02	0.04	0	0	0.03	0	0.01	0.03	0.04	0	0	0	0.02	0	0.01	0.01	0.01	0.03	0.02	0
Clostridium sp.	0.04	0.01	0.03	0.04	0.05	0.03	0.01	0.02	0	0.01	0.01	0	0.02	0	0.01	0	0.01	0.01	0.01	0.02	0.02	0.02	0	0
Clostridiales bacterium 42_27	0.01	0.01	0.01	0.03	0.01	0.01	0.01	0.01	0.01	0.02	0.03	0.01	0.01	0.01	0.05	0.03	0.02	0.02	0.01	0.02	0.02	0.01	0.01	0.01
Faecalicatena contorta	0.01	0	0	0.03	0.01	0.01	0.01	0.02	0.01	0.03	0.02	0.01	0.02	0.01	0.04	0.03	0.01	0.03	0.01	0.02	0.02	0.01	0.01	0.02
Firmicutes bacterium CAG:83	0.03	0.01	0.01	0.02	0	0.01	0.01	0.01	0.01	0.02	0.01	0.01	0.01	0	0.07	0.01	0.01	0.02	0.01	0.02	0.03	0.01	0.01	0.01
Clostridiales bacterium 59_14	0.02	0.01	0.01	0.02	0.01	0.01	0.01	0.02	0.01	0.02	0.02	0.01	0.01	0	0.06	0.02	0.02	0.02	0.01	0.02	0.02	0.01	0.01	0.01
Flavonifractor sp. An92	0.02	0.01	0.01	0.01	0	0.01	0.01	0.01	0.01	0.02	0.03	0.01	0.01	0.01	0.05	0.02	0.02	0.03	0.01	0.03	0.03	0.02	0.01	0.01
Roseburia sp. CAG:197	0.01	0.01	0	0	0.01	0.01	0	0.01	0	0.01	0.06	0	0.04	0.01	0.02	0.05	0.01	0.04	0.01	0.01	0.01	0.01	0.04	0.01
Bacteroides sp. CAG:443	0.02	0.03	0.02	0.01	0.02	0.02	0.02	0.02	0.03	0.01	0.01	0.03	0.02	0	0	0.01	0.01	0	0.02	0.02	0.03	0.02	0.02	0.01
Bacteroides luti	0.01	0.02	0.02	0.01	0.01	0.02	0.03	0.02	0.02	0.01	0.01	0.02	0.02	0	0	0.01	0.01	0.01	0.03	0.02	0.02	0.03	0.01	0.01
[Clostridium] leptum	0.01	0.01	0.01	0.02	0.02	0.01	0.01	0.01	0.01	0.02	0.03	0.01	0.01	0	0.03	0.02	0.01	0.03	0.01	0.02	0.01	0.02	0.01	0.02
Anaerocolumna aminovalerica	0.01	0.01	0.01	0.01	0.01	0.01	0.01	0.01	0	0.03	0.04	0	0.01	0.01	0.02	0.05	0.01	0.03	0.01	0.03	0.01	0.01	0	0.01
Coprococcus comes	0.01	0.01	0.01	0.03	0.02	0.01	0	0.02	0	0.02	0.02	0	0.02	0	0.03	0.03	0.01	0.03	0.01	0.02	0.02	0.01	0.01	0.02
Prevotella sp. OH937_COT-195	0.02	0.01	0.01	0.01	0.01	0.02	0.01	0.02	0.05	0.01	0.01	0.05	0.01	0	0	0	0.01	0	0.03	0.02	0.02	0.02	0.02	0.01
Firmicutes bacterium CAG:124	0.02	0.01	0.01	0.02	0.01	0.01	0.01	0.01	0.01	0.02	0.02	0.01	0.01	0.01	0.06	0.03	0.01	0.02	0.01	0.02	0.02	0.01	0.01	0.02
Eubacterium ramulus	0.01	0.01	0.01	0.02	0.02	0.01	0	0.02	0.01	0.03	0.03	0.01	0.01	0.01	0.03	0.03	0.02	0.03	0.01	0.01	0.01	0.01	0.01	0.01
Anaeromassilibacillus sp. An200	0.01	0.01	0.01	0.01	0.01	0.01	0	0.02	0.01	0.03	0.03	0.01	0.01	0.01	0.04	0.04	0.01	0.03	0.01	0.01	0.01	0.01	0.01	0.01
Libanicoccus massiliensis	0	0	0	0.08	0.05	0	0	0.04	0.03	0	0.02	0.03	0	0	0	0	0	0	0	0.02	0.03	0	0.06	0
Bacteroides sp. An19	0.01	0.02	0.02	0.01	0.02	0.02	0.02	0.01	0.02	0.01	0.01	0.02	0.03	0	0	0	0.01	0.01	0.02	0.02	0.03	0.02	0.01	0.01
[Clostridium] populeti	0.01	0.01	0.01	0.01	0.01	0.01	0	0.01	0	0.02	0.07	0	0.01	0	0.03	0.03	0.01	0.02	0.02	0.03	0.02	0.01	0.01	0.01
Clostridium sp. TF08-15	0.01	0.01	0	0	0	0	0.01	0.02	0.02	0.01	0.05	0.01	0.02	0.01	0.04	0.01	0.02	0.02	0	0.03	0.02	0.02	0.01	0.02
Eubacterium ruminantium	0.01	0.01	0.01	0	0.01	0.01	0.01	0.02	0.01	0.03	0.04	0.01	0.01	0	0.02	0.03	0.02	0.03	0	0.02	0.01	0.03	0.01	0.01
Parabacteroides sp. An277	0.01	0.01	0.01	0.02	0.01	0.01	0.02	0.04	0.02	0.02	0.01	0.02	0.02	0	0	0	0.01	0.01	0.02	0.03	0.03	0.02	0.02	0.01
Ruminococcus gauvreauii	0.01	0	0	0.02	0.01	0.01	0.01	0.01	0.01	0.02	0.05	0.01	0.01	0	0.05	0.03	0.01	0.02	0.01	0.01	0.02	0.01	0	0.02
Oscillibacter sp. PEA192	0.01	0.01	0.01	0.01	0	0.01	0.01	0.01	0.01	0.02	0.04	0.01	0.01	0	0.06	0.05	0.01	0.02	0.01	0.01	0.01	0.01	0	0.01
Clostridium indicum	0.01	0.01	0	0.01	0.01	0.01	0.01	0.01	0.01	0.02	0.03	0.01	0.02	0.01	0.05	0.04	0.02	0.03	0.01	0.02	0.01	0.01	0.01	0.01
Roseburia faecis	0.01	0	0	0	0.01	0.01	0	0.02	0.01	0.02	0.04	0	0.02	0	0.04	0.03	0.02	0.03	0.03	0.01	0.01	0.01	0.02	0.01
Eubacterium sp. CAG:786	0.01	0.02	0.01	0.01	0.01	0.02	0	0.02	0	0.05	0.01	0	0.01	0	0.02	0.02	0.01	0.03	0	0.02	0.01	0.04	0	0.02
Clostridiales bacterium CCNA10	0.02	0.01	0.01	0.03	0.01	0.01	0.01	0.01	0.01	0.02	0.04	0.01	0.01	0.01	0.03	0.02	0.01	0.03	0.01	0.02	0.02	0.01	0.01	0.01
Lachnospiraceae bacterium V9D3004	0.02	0.01	0.01	0	0.02	0.01	0	0.02	0.01	0.03	0.05	0.01	0.01	0	0.03	0.03	0.01	0.02	0.01	0.01	0.01	0.01	0.01	0.01
Prevotella sp. AM34-19LB	0.02	0.02	0.02	0.02	0.02	0.03	0.02	0.02	0.04	0.01	0.01	0.04	0.01	0	0	0	0	0	0.02	0.01	0.02	0.02	0.01	0
Parabacteroides sp. AF19-14	0.01	0.01	0.02	0.02	0.01	0.02	0.02	0.01	0.02	0.01	0.01	0.02	0.01	0	0	0.01	0.01	0.01	0.02	0.02	0.02	0.02	0.02	0.01
Dorea sp. CAG:317	0.01	0.01	0	0.03	0.02	0	0	0.02	0.01	0.02	0.04	0.01	0.01	0.02	0.03	0.02	0.01	0.02	0.01	0.01	0.02	0.01	0.01	0.01
Firmicutes bacterium CAG:103	0.03	0.01	0.01	0.05	0.01	0.01	0	0.01	0.01	0.01	0.01	0.01	0.01	0	0.01	0.01	0	0.01	0.01	0.03	0.02	0.03	0	0.04
Lachnoclostridium sp. An76	0.01	0.01	0.01	0.01	0.01	0.01	0.01	0.02	0.01	0.02	0.03	0.01	0.01	0.01	0.03	0.02	0.01	0.03	0.01	0.02	0.01	0.02	0.01	0.02
Frisingicoccus caecimuris	0.01	0.01	0.01	0.02	0.01	0.01	0.01	0.02	0.01	0.02	0.03	0.01	0.01	0.01	0.04	0.02	0.01	0.02	0.01	0.02	0.01	0.01	0.01	0.02
Streptomyces griseocarneus	0.01	0.02	0.02	0.02	0.02	0.01	0.03	0.01	0.03	0.01	0.01	0.03	0.01	0	0	0	0.02	0	0.01	0.01	0.01	0.01	0.01	0.01
Clostridiales bacterium Marseille-P5551	0.01	0	0.01	0.03	0.01	0.01	0.01	0.02	0.01	0.02	0.03	0.01	0.01	0.01	0.03	0.03	0.01	0.02	0.01	0.02	0.01	0.02	0.01	0.01
Tannerella forsythia	0.01	0.02	0.02	0.01	0.01	0.02	0.01	0.01	0.04	0.01	0	0.04	0.02	0.01	0	0.01	0.01	0.01	0.01	0.02	0.02	0.01	0.01	0.01
Prevotella pallens	0.01	0.01	0.01	0.01	0.01	0.01	0.03	0.01	0.04	0.01	0.01	0.04	0.02	0.01	0.01	0	0.03	0.01	0	0.01	0.01	0.01	0.03	0.01
Bacteroides sp. CAG:1060_57_27	0.02	0.04	0.02	0.01	0.04	0.03	0.01	0.01	0.02	0.01	0.01	0.02	0.01	0	0	0	0.02	0.01	0.01	0.01	0.01	0.01	0.01	0.02
bacterium 1XD21-70	0.01	0	0	0	0	0	0	0.02	0.01	0.01	0.03	0.01	0.01	0	0.05	0.07	0	0.05	0.02	0.01	0.01	0.01	0	0.01
Clostridiales bacterium Choco116	0.01	0	0	0.01	0	0.01	0.01	0.01	0.01	0.02	0.03	0.01	0.01	0.01	0.05	0.02	0.02	0.02	0.01	0.02	0.02	0.01	0.01	0.01
Alistipes sp. cv1	0.03	0.04	0.03	0.04	0.03	0.04	0	0	0.01	0.01	0	0.01	0	0	0	0.01	0.01	0.02	0.01	0.01	0.01	0.01	0.01	0.01
Barnesiella sp. WM24	0.03	0.05	0.05	0.03	0.05	0.04	0.01	0	0.01	0	0	0.01	0	0	0	0	0.01	0	0	0	0	0	0	0
Eubacterium sp. CAG:192	0.06	0.02	0.03	0.05	0.05	0	0	0	0	0.01	0	0	0	0	0.01	0	0	0	0	0.04	0.02	0	0.01	0
Kazachstania naganishii	0	0	0	0	0	0	0	0	0	0	0	0	0	0.31	0	0	0.01	0.01	0	0	0.01	0	0	0
Ruminococcus sp. CAG:353	0.01	0.01	0.01	0	0.01	0.01	0	0.01	0	0.08	0.03	0	0.01	0	0.01	0.02	0.01	0.08	0	0.01	0	0.01	0	0
Turicibacter sp. H121	0	0	0	0	0.02	0	0.03	0.05	0	0.08	0	0	0	0	0	0	0	0	0.05	0.01	0.01	0.04	0.01	0.01
Anaerotignum lactatifermentans	0.01	0.01	0.01	0.01	0.01	0.01	0.01	0.01	0.02	0.02	0.02	0.02	0.01	0	0.05	0.03	0.01	0.02	0.01	0.01	0.01	0.01	0.03	0.01
Alloprevotella sp.	0.01	0.03	0.01	0.02	0.01	0.03	0	0	0.03	0	0.01	0.03	0.04	0	0	0	0.02	0	0.01	0.01	0.01	0.02	0.02	0.01
Firmicutes bacterium CAG:424	0.01	0	0.01	0.02	0.01	0.01	0	0.02	0.01	0.03	0.03	0.01	0.01	0.01	0.04	0.03	0.01	0.02	0.01	0.02	0.02	0.01	0.01	0.01
Prevotella denticola	0.02	0.02	0.02	0.01	0.01	0.02	0.02	0.01	0.04	0.01	0	0.04	0.01	0	0	0.01	0.01	0.01	0.02	0.01	0.01	0.02	0.01	0
Faecalicatena orotica	0.01	0	0	0.02	0.01	0.01	0.01	0.02	0.01	0.02	0.03	0.01	0.01	0	0.03	0.02	0.01	0.02	0.01	0.02	0.02	0.01	0.01	0.02
Angelakisella massiliensis	0.01	0	0	0.01	0.01	0	0	0.01	0.01	0.02	0.02	0.01	0.01	0.01	0.06	0.02	0.01	0.06	0.01	0.01	0.01	0.01	0	0.01
Bacteroides sp. HPS0048	0.02	0.02	0.02	0.01	0.01	0.02	0.01	0.01	0.02	0.01	0.01	0.02	0.02	0	0	0.01	0.01	0.01	0.02	0.01	0.02	0.02	0.01	0.01
Ruminococcus lactaris	0.01	0	0.01	0.01	0.01	0.02	0.01	0.02	0	0.02	0.02	0	0.01	0	0.02	0.03	0.01	0.03	0.01	0.02	0.02	0.01	0.01	0.01
Clostridiales bacterium 52_15	0.02	0.01	0.01	0.03	0.01	0.01	0.01	0.01	0.01	0.02	0.02	0.01	0.01	0	0.04	0.01	0.01	0.02	0.01	0.01	0.02	0.01	0	0.01
Eubacterium sp. An3	0.01	0.01	0	0.01	0	0	0.01	0.02	0	0.02	0.02	0	0.01	0	0.03	0.05	0.01	0.04	0.01	0.01	0.01	0.01	0.01	0.01
Prevotella sp. BP1-145	0.01	0.01	0.01	0.01	0.01	0.01	0.01	0	0.08	0	0.01	0.08	0.02	0	0	0	0	0	0.01	0.02	0.02	0.01	0.01	0
Mycoplasma sp. CAG:776	0.03	0.01	0.03	0.02	0.02	0.02	0.01	0.02	0	0.02	0	0	0.01	0	0	0	0.01	0	0.02	0.01	0.02	0.05	0	0
Prevotella sp. BP1-148	0.01	0.01	0.01	0.01	0.01	0.01	0.01	0	0.06	0.01	0.01	0.06	0.02	0	0	0	0.01	0	0.01	0.02	0.03	0.01	0.01	0
Prevotella saccharolytica	0.03	0.02	0.01	0.01	0.02	0.03	0.01	0.01	0.04	0.01	0.01	0.04	0.01	0	0	0	0.01	0	0.01	0.02	0.01	0.01	0.01	0
Ruthenibacterium lactatiformans	0.01	0.01	0	0.01	0.01	0.01	0.01	0.01	0.01	0.03	0.04	0.01	0.01	0.01	0.04	0.02	0.01	0.02	0.01	0.02	0.01	0.02	0	0.01
Bacteroides sp. KCTC 15687	0.02	0.03	0.02	0.02	0.02	0.03	0.02	0.01	0.01	0.01	0	0.01	0.01	0	0	0	0.01	0	0.01	0.01	0.01	0.01	0.01	0.01
Prevotella aff. ruminicola Tc2-24	0.01	0.01	0.01	0.01	0.01	0.01	0.03	0.02	0.06	0.01	0.01	0.06	0.01	0	0	0	0.01	0	0.01	0.01	0.01	0.01	0.01	0
Gemmiger sp. An120	0.01	0	0	0.01	0.01	0	0.01	0.01	0.01	0.02	0.04	0.01	0.01	0.01	0.03	0.01	0.01	0.01	0	0.01	0.01	0.06	0	0.01
Prevotella bivia	0.02	0.02	0.02	0.01	0.01	0.02	0.03	0.01	0.03	0.01	0.01	0.03	0.02	0	0	0	0.01	0	0.01	0.01	0.01	0.01	0.01	0
Ruminococcus sp. Marseille-P6503	0.01	0.01	0.01	0.01	0.01	0.02	0	0.02	0.01	0.03	0.03	0	0.01	0	0.02	0.02	0.01	0.04	0.01	0.01	0.01	0.02	0	0
Eubacterium sp. CAG:115	0.01	0.02	0.01	0	0	0.02	0	0.02	0	0.06	0.01	0	0	0	0.02	0.02	0	0.03	0	0.02	0	0.04	0	0.02
Klebsiella oxytoca	0.02	0.01	0	0.01	0	0.01	0.01	0.01	0.01	0.02	0.02	0	0.01	0.02	0.03	0.05	0.01	0.03	0.01	0.01	0.01	0.01	0	0.01
Parolsenella catena	0	0	0	0.06	0.04	0	0	0.04	0.02	0	0.02	0.02	0	0	0	0	0	0	0	0.01	0.03	0	0.05	0
Odoribacter laneus	0.02	0.02	0.02	0.01	0.01	0.02	0.03	0.01	0.01	0	0.01	0.01	0.01	0	0	0.01	0.01	0.01	0.01	0.03	0.03	0.01	0.01	0.01
Coprococcus sp. AF21-14LB	0	0	0	0.04	0.04	0.01	0	0.01	0.01	0.01	0.02	0	0.02	0	0.02	0.01	0.01	0.01	0.01	0.02	0.04	0.01	0.02	0
Clostridium sp. AM58-1XD	0.01	0	0	0.01	0	0	0	0.01	0.01	0.01	0.02	0	0.01	0.02	0.06	0.05	0.01	0.02	0.01	0.01	0.01	0.01	0	0.01
Prevotella sp. ne3005	0.02	0.01	0.01	0.01	0.01	0.02	0.01	0.01	0.06	0.01	0	0.06	0	0	0	0	0	0	0.03	0.01	0.01	0.03	0.01	0
Clostridium sp. CAG:590	0.01	0.01	0.02	0.01	0.02	0.02	0	0.01	0.01	0.03	0.03	0.01	0.01	0	0.02	0.02	0.01	0.02	0.01	0.01	0.01	0.03	0.01	0.01
Anaerobutyricum hallii	0.01	0.01	0.01	0.02	0.01	0.01	0.01	0.02	0.01	0.02	0.02	0.01	0.01	0	0.03	0.03	0.01	0.02	0.01	0.02	0.01	0.01	0.01	0.01
Clostridium sp. CAG:230	0	0	0	0	0	0	0	0	0	0.01	0.01	0	0.01	0	0.06	0	0.04	0.02	0.08	0.01	0	0.01	0.02	0.01
Clostridium sp. AM34-9AC	0.01	0.01	0	0	0	0	0.01	0.01	0.01	0.01	0.04	0.01	0.02	0.01	0.03	0.01	0.01	0.02	0.01	0.02	0.02	0.02	0.01	0.01
Lachnospiraceae bacterium G11	0.01	0.01	0	0.01	0.01	0	0.01	0.02	0.01	0.02	0.03	0.01	0.01	0	0.03	0.02	0.01	0.03	0	0.01	0.01	0.01	0.01	0.02
Prevotella baroniae	0.01	0.01	0.01	0.01	0.01	0.01	0.02	0.01	0.06	0.01	0.01	0.06	0.01	0	0	0	0	0	0.01	0.01	0.02	0.02	0.01	0
Anaerosacchriphilus polymeriproducens	0.01	0.01	0.01	0.02	0.01	0.01	0	0.02	0.01	0.02	0.03	0	0.01	0.01	0.03	0.02	0.01	0.02	0.01	0.01	0.01	0.02	0.01	0.01
Clostridium sp. ATCC BAA-442	0.01	0	0.01	0.01	0	0.01	0.01	0.01	0.01	0.02	0.02	0.01	0.01	0.01	0.05	0.01	0.01	0.02	0.01	0.02	0.02	0.01	0.01	0.01
Bacteroides helcogenes	0.01	0.02	0.01	0.01	0.01	0.01	0.01	0.01	0.04	0.01	0.01	0.04	0.01	0.01	0	0	0.02	0.01	0.01	0.01	0.01	0.01	0.01	0.01
Blautia marasmi	0.01	0	0.01	0.02	0.01	0.01	0	0.01	0.01	0.01	0.03	0	0.01	0.01	0.05	0.03	0.01	0.02	0.02	0.01	0.01	0.01	0.01	0.02
Peptococcaceae bacterium DCMF	0.01	0	0	0.01	0	0	0	0.03	0.01	0.02	0.03	0.01	0	0	0.03	0.03	0.03	0.01	0.01	0.02	0.01	0.02	0.01	0.01
Bacteriophage sp.	0.02	0.01	0.02	0.05	0	0.01	0	0.01	0	0.02	0.01	0	0.01	0.01	0.02	0.01	0.01	0.01	0	0.02	0.02	0.01	0	0.01
Faecalibacterium sp. CAG:74_58_120	0.01	0.01	0.01	0.11	0.04	0	0	0.01	0	0.01	0.01	0	0.01	0	0.01	0.01	0.01	0.01	0.01	0.01	0.01	0.01	0.01	0
Bacteroides sp. CAG:144	0.01	0.01	0.01	0.02	0.02	0.02	0.01	0.01	0.03	0.01	0.01	0.03	0.01	0	0	0	0.01	0.01	0.01	0.01	0.01	0.01	0.01	0.01
Odoribacter laneus CAG:561	0.02	0.02	0.01	0.01	0.02	0.02	0.04	0.01	0.01	0.01	0.01	0.01	0.01	0	0	0	0.01	0.01	0.01	0.03	0.03	0.01	0.01	0.01
Intestinibacillus sp. Marseille-P6563	0.01	0	0.01	0.01	0	0.01	0.01	0.01	0	0.02	0.02	0.01	0.01	0.01	0.05	0.03	0.01	0.02	0.01	0.01	0.01	0.01	0.01	0.01
Prevotella stercorea CAG:629	0.03	0.02	0.02	0.01	0.02	0.03	0.01	0.01	0.04	0.01	0	0.04	0.01	0	0	0	0.01	0	0.01	0.01	0.01	0.01	0.01	0
Eubacteriaceae bacterium CHKCI004	0.01	0.01	0.01	0.01	0	0.01	0.01	0.02	0.01	0.02	0.03	0.01	0.01	0	0.03	0.02	0.01	0.02	0.01	0.01	0.01	0.01	0.01	0.01
Blautia sp. An81	0.01	0	0	0.01	0.01	0.01	0	0.02	0.01	0.02	0.02	0.01	0.01	0.01	0.04	0.03	0.01	0.02	0.01	0.01	0.01	0.01	0	0.02
Bacteroides coprophilus	0.01	0.02	0.01	0.02	0.02	0.02	0.01	0.01	0.02	0.01	0.01	0.02	0.02	0	0	0	0.01	0.01	0.02	0.02	0.01	0.02	0.01	0.01
Ruminococcaceae bacterium AM28-23LB	0.01	0	0.01	0	0	0	0	0.02	0.01	0.03	0.04	0.01	0.01	0	0.03	0.01	0.01	0.02	0.02	0.02	0.01	0.03	0.01	0.01
Firmicutes bacterium AF36-3BH	0	0	0	0	0.04	0	0	0	0.05	0.02	0.01	0.04	0	0.01	0	0	0	0	0.08	0.01	0.01	0.01	0	0
Prevotella nigrescens	0.01	0.02	0.01	0.01	0.01	0.02	0.01	0.01	0.03	0.01	0	0.03	0.02	0	0	0	0.02	0.01	0.01	0.01	0.01	0.01	0.01	0.01
Parabacteroides sp. D13	0.02	0.02	0.01	0.03	0.01	0.02	0.02	0.01	0.02	0.01	0.01	0.02	0.01	0	0	0	0.01	0	0.01	0.01	0	0.01	0.01	0.01
Parabacteroides sp. AF17-3	0.02	0.03	0.02	0.04	0.03	0.02	0.01	0	0.01	0.01	0.01	0.01	0.02	0	0	0	0.01	0.01	0.01	0.01	0.01	0.01	0.01	0
Firmicutes bacterium CAG:170	0.02	0.01	0.01	0.02	0	0.01	0	0.01	0.01	0.02	0.02	0.01	0.01	0	0.04	0.02	0.01	0.02	0.01	0.01	0.01	0.01	0.01	0.02
Clostridium butyricum	0.01	0.01	0.01	0.02	0.01	0.01	0.01	0.01	0.01	0.02	0.03	0.01	0.01	0.01	0.02	0.03	0.01	0.02	0.01	0.01	0.01	0.01	0	0.01
Bacteroides sp. CAG:633	0.01	0.01	0.01	0.02	0.02	0.01	0.02	0.01	0.02	0	0	0.02	0.02	0	0	0.01	0.01	0.01	0.02	0.01	0.02	0.02	0.01	0.01
Lachnospiraceae bacterium YSD2013	0.01	0	0.01	0.01	0.01	0	0.01	0.02	0.01	0.02	0.03	0.01	0.01	0.01	0.02	0.01	0.02	0.03	0	0.02	0.01	0.01	0.01	0.01
Bacteroides xylanolyticus	0.01	0	0	0.01	0	0	0	0.01	0.01	0.01	0.02	0.01	0.01	0.01	0.06	0.04	0.01	0.02	0.01	0.01	0.01	0.01	0	0.01
Prevotella sp. CAG:386	0.03	0.02	0.02	0.01	0.02	0.03	0.01	0	0.03	0	0	0.03	0	0	0	0.01	0	0.01	0.01	0.01	0.01	0.01	0.02	0.01
Bacteroidales bacterium WCE2004	0.01	0.04	0.02	0	0.03	0.02	0.01	0.01	0.02	0.01	0	0.02	0.01	0	0	0	0.02	0.01	0.01	0.01	0	0.01	0.01	0.01
Flavonifractor sp. An135	0.01	0.01	0.01	0.01	0	0.01	0.01	0.01	0.01	0.02	0.02	0.01	0.01	0	0.04	0.02	0.01	0.02	0.01	0.02	0.02	0.01	0	0.01
Oscillibacter sp. CAG:241_62_21	0.02	0	0.01	0.02	0	0.01	0.01	0.01	0.01	0.02	0.01	0.01	0.01	0	0.05	0.02	0.01	0.02	0.01	0.01	0.02	0.01	0.01	0.01
Eubacterium sp. AF34-35BH	0.05	0.02	0.03	0.04	0.05	0	0	0	0	0.01	0	0	0	0	0	0	0	0	0	0.03	0.01	0	0.01	0
Firmicutes bacterium CAG:129_59_24	0.02	0	0	0.01	0	0.01	0.01	0	0.01	0.02	0.02	0.01	0.01	0.01	0.05	0.01	0.01	0.02	0.01	0.01	0.01	0.01	0	0.01
Lactobacillus salivarius	0.01	0.01	0	0	0	0.01	0.01	0.01	0.01	0.02	0	0	0.03	0.09	0.01	0.01	0.03	0	0	0.01	0.01	0	0.01	0.01
Prevotella salivae	0.02	0.01	0.02	0.02	0.02	0.02	0.01	0	0.05	0.01	0.01	0.05	0.01	0	0	0	0.01	0	0.01	0.01	0	0.01	0	0
Clostridium sp. CAG:793	0.03	0.01	0.02	0.03	0.03	0.02	0.01	0.02	0	0.01	0.01	0	0.02	0	0	0	0.01	0.01	0	0.02	0.04	0.01	0	0
Clostridium sp. 28_12	0.03	0	0.03	0.04	0.05	0.03	0	0.01	0	0.01	0	0	0.01	0	0	0	0.01	0	0	0.01	0.01	0.02	0	0
Mobilisporobacter senegalensis	0.01	0	0	0.01	0	0.01	0	0.01	0	0.01	0.06	0	0.01	0	0.02	0.01	0.01	0.01	0.01	0.03	0.02	0.01	0	0.01
Blautia wexlerae	0.01	0	0	0.01	0.01	0	0.01	0.01	0.01	0.02	0.02	0.01	0.01	0	0.04	0.03	0.01	0.02	0.01	0.01	0.01	0.01	0	0.01
[Clostridium] saccharolyticum	0.01	0	0.01	0.01	0	0.01	0	0.02	0.01	0.02	0.03	0.01	0.01	0.01	0.04	0.03	0.01	0.01	0.01	0.02	0.01	0.01	0.01	0.01
Prevotella sp. MSX73	0.02	0.02	0.02	0.01	0.01	0.02	0.01	0.01	0.03	0.01	0	0.03	0.01	0	0	0	0.01	0	0.01	0.01	0.01	0.01	0.01	0
Prevotella paludivivens	0.02	0.01	0.01	0.01	0.02	0.01	0.01	0	0.07	0.01	0	0.07	0	0	0	0	0	0	0.01	0.01	0.01	0	0.01	0
Tyzzerella nexilis	0.01	0	0	0.04	0.04	0	0	0.01	0	0.01	0.01	0	0.02	0	0.01	0.02	0	0.01	0	0.02	0.04	0.01	0.02	0
Clostridium sp. CAG:465	0.01	0.01	0.01	0.06	0.01	0.06	0	0.04	0	0.02	0	0	0	0	0	0	0	0	0	0.03	0.01	0.01	0	0
Prevotella sp. DNF00663	0.04	0.03	0.02	0.02	0.03	0.04	0.01	0.01	0.01	0.01	0	0.01	0	0	0	0	0	0	0.01	0.01	0.01	0.01	0.01	0.01
Clostridium sp. CAG:413	0.02	0.01	0.01	0.07	0.05	0.02	0	0.01	0	0.01	0.01	0	0.01	0	0.01	0.01	0	0.01	0	0.01	0.01	0.01	0.01	0
Mordavella sp. Marseille-P3756	0.01	0.01	0	0.01	0.01	0.01	0	0.01	0.01	0.02	0.02	0.01	0.01	0	0.03	0.02	0.01	0.01	0.01	0.01	0.01	0.02	0	0.02
Clostridiales bacterium NK3B98	0.01	0	0.01	0.01	0	0	0	0.01	0.01	0.02	0.02	0.01	0.01	0.01	0.05	0.02	0.01	0.02	0.01	0.01	0.02	0.01	0	0.01
Firmicutes bacterium CAG:460	0.01	0	0.01	0.03	0.13	0.01	0.01	0.01	0	0.01	0	0	0	0	0	0	0	0	0.01	0	0.01	0.02	0	0
Clostridium sp. CAG:122	0	0	0	0	0	0	0	0	0	0	0.01	0	0.01	0	0.06	0	0.04	0.02	0.08	0.01	0	0.01	0.02	0
Lachnospiraceae bacterium XBB2008	0.01	0	0	0	0	0	0	0.02	0.01	0.02	0.04	0	0.01	0	0.02	0.02	0.01	0.03	0.01	0.01	0.01	0.01	0.01	0.01
Clostridium sp. CAG:411	0.01	0	0	0	0	0.01	0	0.02	0.01	0.02	0.05	0	0.01	0	0.02	0.02	0.01	0.01	0.01	0.02	0.01	0.01	0.01	0.01
Bacilliculturomica massiliensis	0.01	0	0.01	0.01	0	0.01	0.01	0.01	0.01	0.01	0.02	0.01	0.01	0	0.02	0.02	0.01	0.02	0.01	0.02	0.01	0.03	0.01	0.01
Clostridium sp. CAG:12237_41	0	0	0	0	0	0.01	0	0.01	0	0.01	0.01	0	0.01	0	0.05	0.01	0.03	0.02	0.07	0.01	0	0.01	0.02	0
Bacteroides massiliensis	0.02	0.02	0.02	0.01	0.01	0.02	0.02	0.01	0.03	0.01	0	0.03	0.02	0	0	0	0.01	0.01	0.01	0.01	0.01	0.01	0.01	0.01
Duncaniella sp. B8	0.03	0.04	0.03	0	0.01	0.01	0.01	0.01	0.01	0.01	0	0.01	0.01	0	0	0	0.01	0	0.01	0.01	0.01	0.01	0.01	0.01
Merdimonas faecis	0	0	0	0.02	0.02	0	0	0.02	0.01	0.03	0.03	0	0.01	0.01	0.03	0.01	0.01	0.02	0.01	0.01	0.01	0.01	0	0.01
[Clostridium] methoxybenzovorans	0.01	0	0.01	0	0	0.01	0	0.02	0.01	0.02	0.02	0	0.01	0.01	0.04	0.03	0.01	0.02	0.01	0.01	0.01	0.02	0	0.01
Clostridium beijerinckii	0.01	0.01	0.01	0.01	0.01	0.01	0.01	0.01	0.01	0.02	0.02	0.01	0.01	0	0.03	0.02	0.01	0.02	0.01	0.01	0.01	0.01	0.01	0.01
Coriobacteriaceae bacterium	0	0	0	0.05	0.03	0	0	0.03	0.02	0	0.02	0.02	0.01	0	0	0	0	0	0	0.01	0.02	0	0.04	0
Clostridium sp. AF27-2AA	0.01	0	0	0.01	0	0	0	0.01	0	0.01	0.01	0	0.01	0.01	0.06	0.05	0.01	0.03	0.01	0.01	0.01	0.01	0	0.01
Hungateiclostridiaceae bacterium KB18	0.01	0	0	0.01	0	0	0.01	0	0.01	0.02	0.02	0.01	0.01	0	0.06	0.02	0.01	0.01	0	0.02	0.02	0.01	0.01	0.01
Blautia hydrogenotrophica	0.01	0	0	0.01	0	0	0.01	0.01	0.01	0.01	0.02	0.01	0.01	0.01	0.04	0.03	0.01	0.02	0.01	0.01	0.01	0.01	0	0.01
Mucinivorans hirudinis	0.01	0.02	0.01	0.01	0	0.02	0.01	0	0.01	0	0.01	0.01	0.01	0	0	0.01	0.01	0.02	0.03	0.02	0.02	0.03	0.01	0
Ruminococcaceae bacterium AF10-16	0.01	0	0.01	0.01	0	0.01	0	0.01	0.01	0.02	0.02	0.01	0.01	0.01	0.04	0.01	0.01	0.02	0.01	0.02	0.01	0.01	0.01	0.01
Clostridium sp. Marseille-P2415	0.01	0.01	0	0	0	0	0	0.01	0	0.01	0.01	0	0.01	0.01	0.04	0.06	0.01	0.02	0.01	0.01	0.01	0.01	0	0.01
Firmicutes bacterium HGW-Firmicutes-16	0.02	0.01	0.01	0.02	0	0.01	0	0.01	0.01	0.01	0.01	0.01	0.01	0	0.03	0.01	0.01	0.01	0.01	0.02	0.02	0.02	0	0.02
Parabacteroides acidifaciens	0.01	0.01	0.01	0.01	0.01	0.01	0.02	0.01	0.02	0.01	0	0.02	0.01	0	0	0	0.01	0	0.02	0.02	0.02	0.02	0.01	0.02
Bacteroides sp. CAG:714	0.01	0.01	0.01	0.02	0.02	0.01	0.02	0.01	0.02	0.01	0.01	0.02	0.01	0	0	0	0.01	0.01	0.01	0.01	0.01	0.01	0.01	0.01
Prevotella sp. MA2016	0.01	0.01	0.01	0.01	0.02	0.02	0.01	0	0.04	0	0.01	0.04	0.01	0	0	0	0.01	0	0.01	0.01	0.01	0.01	0.01	0
Firmicutes bacterium CAG:41	0	0	0	0	0.03	0.01	0	0	0.05	0.02	0.01	0.04	0	0.01	0	0	0	0	0.08	0	0	0.01	0	0
Bacteroides sp. CAG:598	0.01	0.01	0.01	0	0	0.01	0.02	0.01	0.03	0.01	0	0.03	0.01	0	0	0.01	0.01	0.01	0.01	0.01	0.02	0.01	0.01	0.01
Robinsoniella peoriensis	0.01	0	0.01	0.01	0.01	0.01	0	0.01	0.01	0.02	0.03	0.01	0.01	0	0.04	0.02	0.01	0.01	0.01	0.01	0.01	0.01	0.01	0.01
Parabacteroides chartae	0.01	0.01	0.01	0.04	0.04	0.01	0.01	0.02	0.02	0.01	0.01	0.02	0.01	0	0	0	0.01	0.01	0.01	0.01	0.01	0.01	0.01	0
Prevotella sp. AM42-24	0.01	0.01	0.01	0.01	0.01	0.01	0.01	0	0.04	0	0	0.04	0.01	0	0	0	0.01	0.01	0.01	0.01	0.01	0.01	0.01	0.01
Lactobacillus apodemi	0.01	0.01	0	0	0	0.01	0	0.01	0.01	0.02	0	0	0.03	0.09	0	0.01	0.03	0	0	0.01	0.01	0	0.01	0.01
Prevotella amnii	0.01	0.01	0.01	0.01	0.01	0.01	0.02	0.01	0.02	0.01	0.01	0.02	0.01	0	0	0	0.01	0	0.02	0.02	0.01	0.02	0.01	0
Prevotella oralis	0.03	0.02	0.01	0.01	0.02	0.02	0	0	0.04	0	0	0.04	0	0	0	0	0	0	0.01	0.01	0.01	0.01	0.01	0
Eggerthella lenta	0.01	0.01	0.01	0.01	0.01	0.01	0	0.03	0.01	0.02	0.01	0.01	0.01	0.01	0.01	0	0.01	0.01	0.01	0.01	0.01	0.01	0.01	0.02
Desulfovibrio legallii	0	0	0	0.03	0.02	0	0	0	0.01	0	0.07	0.01	0	0.03	0.01	0.04	0.01	0.01	0	0	0	0	0	0
Anaerostipes caccae	0.01	0.01	0	0.01	0.01	0.01	0	0.01	0.01	0.02	0.02	0.01	0.01	0	0.02	0.02	0.01	0.02	0.02	0.01	0.01	0.01	0.01	0.01
Eubacterium sp. An11	0.01	0	0	0.01	0	0.01	0.01	0.01	0.01	0.02	0.03	0.01	0.01	0	0.03	0.02	0.01	0.01	0.01	0.02	0.01	0.01	0.01	0.01
Extibacter muris	0.01	0	0	0.02	0.01	0.01	0	0.02	0.01	0.02	0.02	0	0.01	0	0.03	0.02	0.01	0.01	0.01	0.01	0.01	0.01	0	0.01
Flintibacter sp. KGMB00164	0.01	0	0	0.01	0	0.01	0	0.01	0.01	0.02	0.03	0	0.01	0	0.03	0.01	0.01	0.02	0.01	0.02	0.02	0.01	0.01	0.01
Butyrivibrio crossotus	0	0	0.01	0.06	0.06	0.03	0	0	0	0.01	0.01	0	0	0	0.01	0.01	0.01	0.01	0	0.01	0	0.01	0	0.01
Clostridium sp. AF34-13	0	0	0	0	0	0	0	0.01	0	0.01	0.01	0	0.01	0	0.04	0	0.03	0.02	0.06	0.01	0	0.01	0.01	0
Duncaniella sp. C9	0.02	0.02	0.02	0.01	0.02	0.01	0.01	0	0.01	0	0	0.01	0	0	0	0	0.01	0	0.01	0.02	0.03	0.03	0.02	0.01
Prevotella pleuritidis	0.03	0.02	0.01	0.01	0.02	0.02	0.01	0	0.04	0.01	0	0.04	0	0	0	0	0.01	0	0.01	0.02	0.01	0.01	0.01	0
Dorea sp. D27	0.01	0	0.01	0.02	0.01	0.01	0.01	0.01	0.01	0.02	0.03	0.01	0.01	0.01	0.02	0.01	0.01	0.01	0.01	0.01	0.01	0.01	0.01	0.01
Coprococcus eutactus	0.01	0.01	0	0.01	0.01	0.01	0	0.02	0	0.03	0.02	0	0.01	0	0.02	0.01	0.01	0.02	0.01	0.01	0.01	0.02	0.01	0.01
Odoribacter sp. 43_10	0.03	0.03	0.01	0	0.01	0.02	0	0	0.01	0	0.01	0.01	0	0	0	0	0	0.01	0.01	0.03	0.03	0	0	0.01
Helicobacter sp. MIT 05-5293	0	0.01	0	0	0	0.01	0	0	0	0	0	0	0	0.16	0	0	0.07	0	0	0	0	0	0	0
Streptococcus suis	0.01	0	0.01	0.01	0.01	0.01	0.01	0.02	0.01	0.01	0.01	0	0.01	0.02	0.01	0.01	0.01	0.01	0	0.01	0.02	0.01	0.01	0.01
[Clostridium] hylemonae	0	0	0	0.01	0.01	0	0	0.01	0.01	0.02	0.03	0.01	0.02	0.01	0.03	0.01	0.01	0.01	0.01	0.01	0.01	0.01	0.01	0.01
Firmicutes bacterium CAG:646	0.01	0	0	0.01	0.01	0	0	0.01	0.01	0.02	0.03	0.01	0.01	0	0.04	0.02	0.01	0.02	0.01	0.01	0.01	0.01	0	0.01
Massilimaliae massiliensis	0.02	0.01	0.01	0.03	0.02	0.02	0	0.01	0	0.01	0.02	0	0.01	0	0.01	0.01	0	0.01	0.01	0.01	0.01	0.01	0.01	0.01
Firmicutes bacterium CAG:24053_14	0.02	0.01	0.01	0.02	0.01	0.01	0	0.01	0.01	0.01	0.01	0.01	0.01	0	0.02	0.02	0.01	0.01	0.01	0.02	0.01	0.01	0	0.02
Oscillospiraceae bacterium VE202-24	0.01	0.01	0	0	0	0.01	0	0.01	0.01	0.02	0.03	0.01	0.01	0	0.04	0.04	0.01	0.01	0.01	0.01	0.01	0.01	0	0.01
Roseburia sp. AM59-24XD	0.01	0	0	0.01	0	0.01	0	0.01	0	0.01	0.02	0	0.01	0	0.03	0.01	0.03	0.02	0.04	0.01	0	0.01	0.01	0.01
Prevotella sp. lc2012	0.02	0.02	0.01	0.01	0.01	0.01	0.01	0	0.03	0.01	0	0.03	0.01	0	0	0.01	0.01	0.01	0.01	0.01	0	0.01	0.01	0.01
Erysipelotrichaceae bacterium NK3D112	0	0	0	0	0	0.01	0	0.03	0.01	0.02	0.02	0.01	0.01	0	0.03	0.01	0.01	0.01	0.01	0.02	0.02	0.01	0	0
Roseburia sp. CAG:197_41_10	0	0	0	0	0	0	0	0.01	0	0.01	0.04	0	0.02	0.01	0.01	0.05	0	0.03	0	0	0	0	0.02	0
Prevotella sp. CAG:924	0.01	0.01	0.01	0.01	0.01	0.01	0.01	0	0.05	0.01	0	0.05	0.01	0	0	0	0	0	0.01	0.01	0.01	0	0.01	0.01
Clostridium sp. DMHC 10	0.02	0.02	0.01	0	0	0.01	0	0	0	0	0	0	0.01	0	0	0.03	0.01	0.04	0.02	0	0	0.01	0.03	0.03
Muribaculum sp. An287	0	0	0	0	0	0	0.06	0.01	0.02	0.01	0.01	0.02	0	0	0	0.01	0	0.01	0.03	0.01	0.01	0.03	0.01	0.01
Parabacteroides bouchesdurhonensis	0.01	0.01	0.01	0.01	0.01	0.01	0.01	0.01	0.01	0.01	0.01	0.01	0.01	0	0	0.01	0.01	0.01	0.02	0.01	0.01	0.01	0.01	0.01
Intestinibacillus massiliensis	0.01	0	0	0.01	0.01	0.01	0	0.01	0.01	0.01	0.02	0.01	0.01	0	0.04	0.02	0.01	0.01	0.01	0.01	0.01	0.01	0.01	0.01
Blautia sp. OF03-15BH	0.01	0	0	0.01	0.01	0.01	0.01	0.01	0.01	0.02	0.02	0.01	0.01	0	0.02	0.02	0.01	0.02	0.01	0.01	0.01	0.01	0	0.02
Empedobacter brevis	0.01	0.02	0.02	0.01	0.01	0.03	0.01	0.02	0.02	0.01	0.01	0.02	0.01	0	0	0	0	0	0.01	0	0	0.01	0.01	0
Bacteroides sp. CAG:1060	0.01	0.03	0.01	0.01	0.04	0.02	0	0	0.02	0	0	0.02	0	0	0	0	0.01	0	0.01	0.01	0	0.01	0.01	0.01
Parabacteroides sp. CAG:409	0.01	0.01	0.01	0.01	0.02	0.01	0.01	0.01	0.02	0.01	0.01	0.02	0.01	0	0	0.01	0.01	0.01	0.01	0.01	0.01	0.01	0.01	0.01
Clostridiales bacterium Marseille-P2846	0.01	0	0.01	0.04	0.01	0.01	0	0.01	0.01	0.01	0.01	0	0	0	0.03	0.01	0.01	0.01	0.01	0.01	0.01	0.01	0.01	0.01
[Clostridium] amygdalinum	0.01	0.01	0	0.01	0.01	0	0	0.01	0	0.01	0.02	0	0.01	0.01	0.03	0.04	0.01	0.02	0.01	0.01	0.01	0.01	0	0.01
Firmicutes bacterium CAG:884	0.03	0.01	0.01	0.02	0.01	0.02	0.01	0.02	0.01	0.03	0	0.01	0.01	0	0	0	0	0	0.01	0.02	0.01	0.01	0	0
Firmicutes bacterium CAG:176_63_11	0.02	0	0	0.02	0	0.01	0.01	0.01	0.01	0.02	0.01	0.01	0	0	0.04	0.01	0.01	0.01	0	0.01	0.01	0.01	0	0.01
Prevotella oris	0.02	0.01	0.01	0.01	0.02	0.01	0.01	0	0.03	0	0	0.03	0.01	0	0	0	0	0.01	0.01	0.01	0.01	0.01	0.01	0.01
Bacteroidales bacterium 43_8	0.02	0.01	0.01	0.01	0.01	0.02	0.01	0.01	0.01	0.01	0	0.01	0.01	0	0	0	0.01	0	0.01	0.02	0.01	0.01	0.01	0.01
Phocaeicola abscessus	0.02	0.02	0.02	0.01	0.01	0.02	0.01	0	0.02	0	0	0.01	0.01	0	0	0.01	0.01	0.01	0.01	0.01	0.01	0.01	0.01	0.01
Porphyromonas gingivalis	0.01	0.02	0.01	0.01	0.01	0.02	0.02	0.01	0.01	0.01	0	0.01	0.01	0	0	0	0.01	0.01	0.01	0.01	0.01	0.02	0.01	0.01
Bacillus aerius	0.01	0.01	0	0.02	0	0.01	0	0.01	0	0	0	0	0	0.08	0.01	0	0.05	0	0	0	0.01	0	0.03	0
Clostridiales bacterium Nov_37_41	0.01	0.01	0.01	0	0.01	0.01	0	0.02	0	0.03	0.02	0	0	0	0.01	0.03	0.01	0.02	0.01	0.01	0	0.01	0.01	0.01
[Clostridium] fimetarium	0.01	0	0	0.01	0.01	0.01	0	0.02	0	0.03	0.02	0	0.01	0	0.01	0.02	0.01	0.02	0.01	0.01	0.01	0.01	0	0.01
Bilophila sp. 4_1_30	0.02	0.01	0.01	0.01	0.01	0	0	0	0.01	0.01	0.05	0.01	0	0.03	0.01	0.03	0.02	0.01	0	0.01	0	0	0	0
Firmicutes bacterium AM55-24TS	0	0	0	0	0.02	0	0	0	0.04	0.01	0	0.04	0	0.01	0	0	0	0.01	0.07	0	0	0	0	0
Tannerella sp. oral taxon 808	0.01	0.01	0.01	0.01	0	0.01	0.02	0.01	0.01	0.01	0	0.01	0.02	0	0	0	0.01	0	0.03	0.01	0.01	0.02	0.01	0
Prevotella sp. P5-64	0.01	0.01	0.01	0	0	0.01	0	0	0.05	0	0	0.05	0.01	0	0	0	0	0.01	0.01	0.01	0.01	0.01	0.01	0.01
Prevotella shahii	0.01	0.01	0.01	0.01	0.01	0.01	0.03	0.01	0.03	0.01	0.01	0.03	0.01	0	0	0	0	0	0.01	0.01	0.01	0.01	0.01	0
Sporobacter termitidis	0.01	0	0	0.02	0.01	0.01	0	0.01	0.01	0.01	0.02	0.01	0.01	0	0.02	0.01	0.01	0.01	0.01	0.02	0.01	0.01	0	0.01
Chlamydia trachomatis	0.01	0.01	0.01	0.01	0.01	0.01	0.01	0.01	0.01	0.01	0.01	0.01	0.04	0	0.01	0	0	0.01	0.01	0.02	0.03	0.01	0	0.01
Flavonifractor sp. An91	0.01	0.01	0.01	0.01	0	0.01	0	0.01	0	0.02	0.02	0.01	0.01	0.01	0.03	0.01	0.01	0.02	0.01	0.02	0.02	0.01	0.01	0.01
Selenomonas ruminantium	0.01	0	0	0.01	0	0	0	0.02	0.01	0.01	0.02	0.01	0.01	0	0.04	0.02	0.01	0.02	0.01	0.01	0.01	0.01	0.01	0.01
bacterium P3	0.01	0.01	0.01	0.01	0.01	0.01	0.01	0	0.01	0	0	0.01	0.01	0	0	0.01	0.01	0.01	0.02	0.01	0.02	0.02	0.02	0
Lachnospiraceae bacterium AB2028	0.01	0	0	0	0	0	0	0.01	0.01	0.01	0.03	0.01	0.01	0	0.04	0.02	0.01	0.01	0	0.01	0.01	0.01	0.01	0.01
Clostridium sp. CAG:245	0.03	0	0.02	0.03	0.03	0.02	0	0.02	0	0.01	0	0	0.02	0	0	0	0.01	0	0	0.01	0.01	0.01	0	0
Coprococcus catus	0.01	0	0	0.01	0.01	0.01	0	0.01	0.01	0.02	0.02	0	0.01	0.01	0.03	0.02	0.01	0.02	0.01	0.01	0.01	0.01	0	0.01
bacterium 1XD42-1	0.01	0	0	0	0	0	0	0.01	0	0.02	0.01	0	0.01	0	0.04	0.03	0.01	0.02	0.01	0.01	0.01	0	0	0.01
Lactobacillus fermentum	0.01	0.01	0	0.01	0	0.01	0.01	0.01	0.01	0.01	0.01	0.01	0.01	0.02	0.03	0.01	0.01	0.01	0.01	0.01	0.01	0.01	0.01	0
Odoribacter sp. AF15-53	0.03	0.03	0.01	0.01	0.01	0.02	0.01	0	0.01	0.01	0.01	0.01	0.01	0	0	0	0.01	0.01	0.01	0.01	0.01	0.01	0.01	0.01
Triticum aestivum	0	0	0	0	0	0	0.02	0.05	0	0.04	0	0.01	0	0.03	0	0	0	0	0	0.01	0.03	0	0	0.04
Prevotella histicola	0.01	0.01	0.01	0	0	0.01	0.01	0.01	0.05	0.01	0	0.04	0.01	0	0	0	0	0	0.01	0.01	0.01	0.01	0.01	0
Anaeromassilibacillus sp. An250	0.01	0	0	0.02	0.01	0	0	0.01	0.01	0.01	0.02	0	0.01	0	0.02	0.01	0.01	0.02	0.01	0.01	0.01	0.01	0	0.01
Coprobacter fastidiosus	0.01	0.01	0.01	0.01	0.01	0.01	0.01	0.01	0.01	0.01	0	0.01	0.01	0.01	0	0	0.01	0.01	0.01	0.01	0.01	0.01	0.01	0.01
Bifidobacterium animalis	0	0	0	0.01	0	0	0.01	0.01	0.03	0	0.01	0.03	0.01	0	0	0	0	0	0.01	0.01	0.01	0.01	0.05	0.02
Eubacterium sp. AF36-5BH	0.04	0.02	0.02	0.03	0.03	0	0	0	0	0	0	0	0.01	0	0	0	0	0	0	0.03	0.01	0	0.01	0
Oribacterium sp. oral taxon 078	0	0	0	0	0.01	0	0	0.04	0.01	0.03	0.03	0.01	0	0	0.01	0.02	0	0.02	0	0.01	0.01	0	0.01	0
Flavonifractor sp. An4	0.01	0.01	0	0	0	0.01	0	0.01	0.01	0.01	0.01	0	0.01	0.01	0.03	0.01	0.01	0.02	0.01	0.02	0.02	0.01	0	0.01
Tannerella sp. CAG:118	0.02	0.02	0.01	0.01	0.01	0.01	0.01	0.01	0.01	0.01	0	0.01	0.01	0	0	0.01	0.01	0.01	0.01	0.01	0.01	0.01	0.01	0.01
Longibaculum muris	0	0	0	0.04	0.01	0	0	0.01	0.01	0.01	0.01	0.01	0.01	0	0.02	0.03	0	0.01	0	0.01	0.01	0.01	0	0.01
Oscillibacter sp. CAG:241	0.01	0	0	0.02	0	0.01	0.01	0.01	0.01	0.01	0.01	0.01	0.01	0	0.04	0.01	0.01	0.01	0	0.01	0.01	0.01	0	0.01
Anaerofilum sp. An201	0.01	0	0	0.01	0.01	0	0	0.01	0.01	0.02	0.02	0	0.01	0.01	0.04	0.01	0.01	0.01	0	0.01	0.01	0.02	0.01	0
Butyricicoccus porcorum	0.01	0	0	0.01	0.01	0	0	0.01	0.01	0.01	0.02	0.01	0.01	0	0.03	0.02	0.01	0.01	0.01	0.01	0.01	0.01	0	0.01
Clostridiales Family XIII bacterium	0.02	0.01	0.02	0.01	0	0.04	0	0.01	0.01	0.01	0.01	0	0.01	0	0.01	0.01	0	0.01	0.01	0.01	0.01	0.01	0.01	0
Eubacterium sp. 45_250	0.01	0.02	0.01	0	0	0.03	0	0	0	0.01	0.01	0	0	0	0.01	0.02	0	0.02	0	0.02	0	0.04	0	0
Flavobacteriales bacterium	0.01	0.01	0.01	0.01	0.06	0.01	0.01	0.01	0.01	0.02	0	0.01	0.01	0	0	0	0.01	0.01	0.01	0.01	0.01	0.01	0	0.01
Clostridiaceae bacterium AF31-3BH	0	0	0	0	0	0	0.01	0.01	0.01	0.01	0.03	0.01	0.01	0	0.05	0.01	0.01	0.01	0.01	0.01	0	0.01	0	0.02
Ruminococcaceae bacterium P7	0.02	0	0.02	0.01	0.01	0.03	0	0.01	0	0.01	0.01	0	0.01	0	0.02	0.01	0.01	0.01	0	0.01	0.01	0.01	0.01	0.01
Clostridium sp. CAG:127	0.02	0.02	0.01	0	0	0.01	0	0.01	0	0.04	0.02	0	0	0	0.01	0.01	0	0	0	0	0	0.06	0.01	0
Desulfovibrio desulfuricans	0.01	0	0	0.02	0.01	0	0	0	0.01	0	0.05	0.01	0	0.03	0.01	0.03	0.01	0.02	0	0.01	0	0	0	0
Prevotella sp. CAG:474	0	0.01	0.01	0	0	0.01	0.01	0.01	0.02	0.01	0	0.02	0.01	0	0	0	0	0	0.01	0.01	0.01	0.02	0.01	0
Bacteroides sp. An279	0.01	0.01	0.01	0.01	0	0.01	0.02	0.01	0.02	0.01	0.01	0.02	0.01	0	0	0.01	0.01	0.01	0.02	0.01	0.01	0.01	0.01	0.01
bacterium C-53	0.01	0	0	0	0	0	0	0.01	0	0.02	0.02	0	0	0	0.03	0.03	0.01	0.05	0.01	0.01	0	0.01	0	0.01
Clostridium sp. CAG:451	0.01	0.01	0.01	0.08	0.01	0.01	0.01	0.01	0	0.01	0	0	0.01	0	0	0	0	0	0.01	0.02	0	0.01	0	0
[Eubacterium] cellulosolvens	0.01	0.01	0.01	0	0	0.01	0.01	0.01	0.01	0.01	0.02	0.01	0.01	0	0.03	0.02	0.01	0.01	0.01	0.01	0	0.01	0	0.01
Mucispirillum schaedleri	0	0	0	0	0	0	0	0	0	0	0.02	0	0	0.19	0	0	0	0	0	0	0	0	0	0
[Clostridium] celerecrescens	0.01	0	0	0.01	0	0	0	0.01	0	0.01	0.01	0	0.01	0.01	0.03	0.03	0.01	0.02	0.01	0.01	0.01	0.01	0	0.01
Dehalobacterium formicoaceticum	0.01	0	0	0	0	0	0	0.02	0.01	0.01	0.02	0	0	0	0.02	0.02	0.02	0.01	0.01	0.02	0.01	0.01	0.01	0
Parabacteroides sp. AM08-6	0.01	0.01	0.01	0.01	0.01	0.01	0.01	0	0.02	0	0	0.02	0.01	0	0	0	0.01	0.01	0.02	0.01	0.01	0.02	0.01	0.01
Bacteroides sp. AR29	0.01	0.01	0.01	0.02	0.01	0.01	0.01	0.01	0.01	0.01	0	0.01	0	0	0	0.01	0.02	0.01	0.01	0.01	0.01	0.01	0.01	0.02
Ruminococcus sp. AF12-5	0.01	0.01	0.01	0.04	0.03	0.01	0	0	0	0.01	0	0	0.02	0	0.01	0.01	0	0.01	0	0.02	0.01	0.01	0	0
Tannerella sp. oral taxon HOT-286	0.01	0.02	0.02	0.01	0.02	0.02	0.01	0.01	0.01	0.01	0	0	0.01	0	0	0.01	0.01	0.01	0.01	0.01	0.01	0.01	0.01	0.01
Ruminococcus sp. 37_24	0.01	0	0.01	0.01	0.01	0.01	0	0.01	0	0.02	0.02	0	0.01	0	0.01	0.02	0	0.02	0.01	0.01	0	0.01	0	0
Clostridiales bacterium VE202-06	0.01	0	0	0.01	0	0	0	0.01	0	0.01	0.02	0	0.01	0	0.03	0.03	0.01	0.02	0.01	0.01	0	0.01	0	0.01
Clostridiaceae bacterium AF42-6	0	0	0	0	0	0	0.01	0.01	0.01	0.01	0.02	0.01	0.01	0	0.04	0.01	0.01	0.01	0.01	0.01	0.01	0.01	0	0.02
[Clostridium] polysaccharolyticum	0.01	0	0	0	0.01	0.01	0	0.01	0	0.02	0.04	0	0	0	0.02	0.02	0.01	0.01	0.01	0.02	0.01	0.01	0	0.01
Treponema bryantii	0.01	0	0	0	0	0	0	0.01	0.01	0.02	0.03	0.01	0.01	0	0.01	0.01	0.01	0.01	0	0.01	0.01	0.01	0.01	0.01
Roseburia sp. TF10-5	0	0	0	0	0	0	0	0.01	0	0.02	0.03	0	0.02	0	0.01	0.02	0.01	0.02	0.01	0.01	0	0	0.02	0.01
Firmicutes bacterium CAG:555	0.02	0.01	0.01	0.03	0	0.01	0	0.01	0.01	0.01	0.01	0	0.01	0	0.01	0.01	0	0.01	0.01	0.02	0.01	0.02	0	0.02
Lachnoclostridium sp. An298	0.01	0	0	0.01	0.01	0	0	0.01	0	0.01	0.01	0	0.01	0.01	0.02	0.03	0	0.02	0.01	0.01	0.01	0.01	0	0.02
Monoglobus pectinilyticus	0.01	0	0	0.01	0.01	0	0	0.01	0.01	0.01	0.02	0.01	0.01	0	0.01	0.01	0.01	0.01	0.01	0.01	0.02	0.01	0.01	0.01
Prevotella melaninogenica	0.01	0.01	0.01	0	0.01	0.01	0.01	0	0.03	0	0	0.03	0.01	0	0	0	0.01	0.01	0.01	0.01	0.01	0.02	0.01	0.01
Bacteroides sp. 14(A)	0.01	0.01	0.02	0	0.01	0.02	0.01	0.01	0.02	0.01	0	0.02	0.02	0	0	0	0.01	0.01	0.01	0.01	0.01	0.01	0.01	0.01
Bacteroides sp. CAG:98	0.01	0.01	0.01	0.01	0.01	0.01	0.01	0	0.01	0.01	0	0.01	0.01	0	0	0.01	0.01	0.01	0.01	0.01	0.01	0.01	0.01	0.01
Prevotella sp. oral taxon 313	0	0.01	0.01	0	0	0	0.02	0.01	0.01	0.01	0	0.01	0.02	0	0	0	0	0	0.02	0.01	0.02	0.02	0	0
Subdoligranulum sp. APC924/74	0	0	0	0.01	0	0.01	0	0.01	0.01	0.02	0.02	0.01	0.01	0	0.03	0.01	0.01	0.01	0.01	0.01	0.01	0.01	0.01	0
Staphylococcus aureus	0.01	0.01	0.01	0.01	0.01	0.01	0.01	0.01	0.01	0.01	0	0.01	0.01	0.04	0	0	0.01	0	0.01	0.01	0.01	0.01	0.02	0.01
Vagococcus fluvialis	0	0	0	0	0	0	0	0	0	0	0	0	0	0.2	0	0	0	0	0	0	0	0	0	0
Faecalibacterium sp. CAG:74	0.01	0	0.01	0.07	0.02	0	0	0.01	0.01	0.01	0.01	0.01	0.01	0	0.01	0	0	0.01	0	0.01	0.01	0	0.01	0
Prevotella sp. P4-67	0.02	0.02	0.02	0.01	0.01	0.02	0.01	0.01	0.02	0.01	0	0.02	0.01	0	0	0	0	0	0.01	0.01	0.01	0.01	0.01	0
Citrobacter braakii	0	0	0	0	0	0	0	0	0	0	0	0	0	0.2	0	0	0.01	0	0	0	0	0	0	0
Anaerocolumna xylanovorans	0.01	0	0	0.01	0	0.01	0	0.01	0	0.02	0.01	0	0	0	0.03	0.02	0.01	0.01	0	0.01	0.01	0.01	0.01	0.01
Bacteroides mediterraneensis	0.01	0.02	0.01	0.01	0.01	0.02	0.01	0.01	0.01	0.01	0	0.01	0.01	0	0	0	0.01	0	0.01	0.01	0.01	0.01	0.01	0
Porphyromonas uenonis	0	0	0	0	0	0	0	0	0.01	0	0	0.01	0.04	0	0	0	0	0.01	0.01	0.03	0.04	0.02	0.01	0
Clostridium sp. AM49-4BH	0.01	0	0	0	0.01	0	0	0.01	0	0.02	0.01	0	0.01	0	0.02	0.01	0.02	0.02	0.03	0.01	0	0.01	0.01	0
Parabacteroides sp. AF17-28	0.01	0.01	0	0.01	0.01	0.01	0.01	0	0.01	0	0	0.02	0.01	0.01	0	0	0.01	0	0.02	0.02	0.01	0.02	0.01	0.01
Bacteroides sp. CAG:661	0.01	0.01	0.01	0.01	0.01	0.02	0.01	0	0.01	0.01	0	0.01	0.01	0	0	0	0.01	0	0.01	0.02	0.01	0.02	0.01	0.01
Prevotella bergensis	0.01	0.01	0.01	0.01	0.01	0.01	0	0	0.05	0	0.01	0.05	0	0	0	0	0	0	0	0.01	0	0	0.01	0
Anaerostipes sp. 992a	0.01	0	0	0.01	0.01	0.01	0	0.01	0.01	0.02	0.02	0	0.01	0	0.02	0.02	0.01	0.01	0.01	0.01	0	0.01	0	0.01
Muricomes intestini	0.01	0	0.01	0.01	0	0.01	0.01	0.01	0	0.02	0.02	0	0.01	0	0.03	0.02	0.01	0.01	0	0.01	0.01	0.01	0	0.01
Alistipes sp. AF17-16	0.01	0.02	0.01	0.01	0.01	0.02	0	0	0	0	0	0	0	0.04	0	0	0.02	0.01	0	0	0	0	0	0
Bacteroidetes bacterium	0.01	0.01	0.01	0.01	0.01	0.01	0.01	0	0.02	0.01	0.01	0.02	0.01	0	0	0.01	0.01	0.01	0.02	0.01	0	0.01	0.01	0.01
Clostridium sp. TF01-11	0	0	0	0	0	0	0	0	0	0.01	0.01	0	0.01	0	0.04	0.01	0.02	0.02	0.05	0.01	0	0.01	0.01	0
Clostridiales bacterium KLE1615	0	0	0	0	0	0	0	0.02	0.01	0.02	0.03	0.01	0	0	0.02	0.03	0.01	0.02	0	0.01	0.01	0	0	0.01
Porphyromonas cangingivalis	0	0.01	0.01	0	0	0.01	0.02	0.02	0.02	0.01	0.01	0.02	0.01	0	0	0	0.01	0	0.01	0.01	0.01	0.01	0.01	0.01
Prevotella sp. S7-1-8	0.02	0.01	0.01	0.01	0.02	0.02	0.03	0.01	0.01	0.01	0	0.01	0.01	0	0	0	0	0	0.01	0.01	0.01	0.01	0.01	0
Bacteroides sp. AM16-15	0.01	0.01	0.01	0.01	0.01	0.01	0	0.01	0.02	0.01	0	0.02	0.01	0	0	0	0.01	0.01	0.01	0.01	0.01	0.01	0.01	0.01
Collinsella tanakaei	0.01	0	0	0.01	0.01	0	0	0.01	0.01	0.01	0.02	0.01	0	0.01	0.02	0.02	0.01	0.01	0	0.01	0.01	0	0.01	0
[Clostridium] glycyrrhizinilyticum	0.01	0	0	0.01	0.01	0	0	0.01	0	0.01	0.01	0	0.01	0	0.02	0.01	0	0.01	0	0.02	0.01	0.01	0.01	0.02
Clostridiales bacterium 45_37	0.01	0.01	0.01	0.01	0	0	0.01	0.01	0	0.01	0.01	0	0	0	0.03	0.02	0.01	0.02	0.01	0.01	0.01	0.01	0	0.01
Clostridium sp. Marseille-P3244	0	0	0	0.01	0	0	0	0.01	0	0.01	0.02	0	0.01	0	0.02	0.01	0.01	0.01	0.01	0.01	0.01	0.01	0.01	0.01
Desulfitobacterium hafniense	0.01	0	0.01	0	0	0.01	0.01	0.01	0.01	0.01	0.01	0	0.01	0.01	0.02	0.02	0.01	0.01	0.01	0.01	0.01	0.01	0.01	0.01
Coprobacillus cateniformis	0.01	0.01	0.01	0.05	0.02	0.01	0	0.01	0	0.01	0.01	0	0	0	0.01	0.01	0	0.01	0	0.01	0.01	0.01	0	0
Dysgonomonas macrotermitis	0	0.01	0.01	0	0.01	0.01	0.02	0.01	0.01	0.01	0.01	0.01	0.01	0	0	0	0	0.01	0.01	0.01	0.01	0.01	0.01	0.01
Roseburia sp. 40_7	0.01	0	0	0	0.01	0	0	0.01	0	0.01	0.02	0	0.01	0	0.02	0.03	0.01	0.02	0.01	0.01	0	0	0.01	0.01
Anaerostipes hadrus	0.01	0.01	0.01	0.01	0.01	0.01	0	0.01	0	0.01	0.01	0	0.01	0	0.02	0.01	0.01	0.01	0.01	0.01	0.01	0.01	0	0.01
Prevotella sp. P4-51	0.01	0.01	0.01	0.02	0.02	0.01	0.01	0	0.02	0	0	0.02	0.01	0	0	0	0.01	0	0.01	0.01	0.01	0.01	0.01	0
Sarcina sp. DSM 11001	0	0	0	0	0.01	0	0	0.01	0.01	0.02	0.02	0	0.01	0	0.02	0.01	0.01	0.01	0.01	0.01	0.01	0.01	0	0.01
Bacteroidaceae bacterium	0.02	0.02	0.02	0.02	0.03	0.02	0	0	0	0	0	0	0.01	0	0	0	0	0.01	0.01	0.01	0.01	0.01	0.01	0.01
Parabacteroides sp. AF18-52	0.01	0.01	0.01	0.01	0.02	0.01	0.01	0.01	0.02	0.01	0.01	0.01	0.01	0	0	0	0	0.01	0.01	0.01	0.01	0.01	0	0.01
Clostridium sp. CAG:609	0.01	0	0.01	0.02	0.08	0.01	0	0.01	0	0.01	0	0	0	0	0	0	0	0	0.01	0.01	0.01	0.02	0	0
Dorea phocaeensis	0.01	0	0	0.02	0.01	0	0	0.01	0	0.02	0.02	0	0.01	0	0.02	0.01	0	0.01	0	0.01	0.01	0.01	0.01	0.01
Prevotella sp. oral taxon 376	0.01	0.01	0.01	0	0	0.01	0	0	0.03	0	0	0.03	0.01	0.01	0	0	0.01	0.01	0.01	0.01	0.01	0.01	0.01	0
Tritrichomonas foetus	0	0	0	0	0	0	0	0	0.01	0	0.16	0.01	0	0.01	0	0	0	0	0	0	0	0	0	0
Agathobaculum sp. Marseille-P7918	0.01	0	0	0.01	0.01	0.01	0	0.01	0.01	0.01	0.01	0.01	0.01	0	0.03	0.02	0.01	0.01	0.01	0.01	0.01	0.01	0	0.01
Prevotella disiens	0.01	0.01	0.01	0.01	0.01	0.01	0.01	0.01	0.02	0	0	0.02	0.01	0	0	0	0	0	0.01	0.01	0.01	0.01	0.01	0
Agathobaculum desmolans	0.01	0	0	0.01	0	0	0	0.01	0.01	0.01	0.02	0	0	0	0.03	0.02	0.01	0.01	0	0.01	0.01	0.01	0.01	0.01
Clostridium sp. CAG:433	0.02	0.01	0.02	0.02	0.01	0.01	0.01	0.01	0	0.01	0	0	0.01	0	0	0	0.01	0	0.01	0.01	0.01	0.01	0	0.01
Porphyromonas circumdentaria	0	0	0	0	0	0	0	0.01	0	0	0	0	0.02	0	0.01	0	0.02	0.01	0.01	0.01	0.01	0.02	0.04	0.01
Ruminiclostridium cellobioparum	0.01	0	0	0.01	0	0	0	0.01	0.01	0.01	0.01	0	0.01	0	0.03	0.03	0.01	0.02	0	0.01	0.01	0.01	0	0.01
Lachnoclostridium sp. An118	0.01	0	0	0.01	0.01	0	0	0.01	0	0.02	0.01	0	0.01	0	0.03	0.01	0	0.01	0.01	0.01	0.01	0	0	0.01
Anaerolineaceae bacterium	0.01	0	0	0.01	0.01	0	0	0.01	0.01	0.02	0.02	0	0.01	0	0.02	0.01	0	0.01	0	0.01	0.01	0.01	0	0.01
Bacteroides sp. D22	0	0	0	0	0	0	0.03	0.02	0.02	0.01	0.01	0.02	0.02	0	0	0	0.01	0	0.01	0.01	0	0	0.01	0
Prevotella sp. RM4	0.01	0.01	0.01	0	0	0.01	0.02	0.01	0.02	0.01	0	0.02	0.01	0	0	0	0	0	0.01	0.01	0.01	0.02	0.01	0
Clostridium sp. AM33-3	0.01	0	0	0.01	0	0	0	0.01	0	0.01	0.01	0	0.01	0.01	0.03	0.03	0	0.02	0.01	0.01	0.01	0.01	0	0.01
Bacillus sp. CAG:988	0.01	0	0.02	0.02	0.01	0.01	0.01	0.02	0.01	0.01	0	0.01	0	0	0	0	0	0	0.01	0.01	0.01	0.01	0	0
bacterium F083	0.01	0.01	0.01	0.01	0.01	0.01	0.01	0.01	0.01	0	0	0.01	0.01	0	0	0	0.01	0.01	0.01	0.01	0.01	0.01	0.01	0.01
Vibrio parahaemolyticus	0	0.01	0	0.01	0.01	0.01	0	0	0.04	0.01	0.01	0.04	0.01	0	0.01	0.01	0	0.01	0	0.01	0.01	0.01	0.01	0
Lachnospiraceae bacterium AC2028	0	0	0	0	0.01	0	0	0.02	0.01	0.02	0.03	0	0.01	0	0.01	0.02	0.01	0.02	0	0.01	0	0.01	0	0.01
Eubacterium sp. CAG:38	0.01	0	0	0.01	0.01	0.01	0	0.01	0	0.02	0.02	0	0	0	0.01	0.03	0.01	0.02	0.01	0.01	0	0.01	0	0
Clostridium oryzae	0	0	0	0	0.01	0	0	0.01	0.01	0.02	0.03	0	0.01	0	0.01	0.02	0.01	0.01	0	0.01	0.01	0.01	0	0.01
Prevotella sp. HUN102	0.01	0.01	0.01	0	0.01	0.01	0.01	0.01	0.03	0.01	0	0.03	0.01	0	0	0	0.01	0	0.01	0.01	0.01	0	0	0
Alistipes sp. AM16-43	0.01	0.01	0.01	0	0	0.01	0.01	0.01	0	0.02	0	0	0.01	0	0	0	0.02	0.01	0	0.02	0.01	0	0.01	0.02
Coprobacillus sp. CAG:605	0.01	0.01	0.01	0.01	0	0.01	0.01	0.01	0	0.01	0	0	0	0	0	0	0	0	0.02	0.01	0.03	0.02	0.01	0.01
Holdemania filiformis	0.01	0.01	0.01	0	0.01	0.01	0	0.01	0.01	0.01	0.01	0	0.01	0.01	0.01	0.01	0.01	0.01	0.01	0.01	0.01	0.01	0	0.01
Clostridium sp. OM08-29	0.01	0.01	0	0	0	0	0	0.01	0	0.03	0.02	0	0	0	0.01	0.01	0	0.01	0	0	0	0.05	0.01	0
Bacteroides graminisolvens	0.01	0.01	0.01	0	0.01	0.01	0.02	0.01	0.01	0.01	0	0.01	0.01	0	0	0	0.01	0	0.01	0.02	0.02	0.01	0.01	0.01
Helicobacter marmotae	0	0.05	0.01	0	0	0.07	0	0	0	0	0	0	0	0.03	0	0	0.01	0	0	0	0	0	0	0
Anaeromassilibacillus sp. An172	0.01	0.01	0.01	0.03	0.02	0.01	0	0.01	0	0.01	0.01	0	0.01	0	0.01	0	0	0.01	0	0.01	0.01	0.01	0	0
Butyricimonas sp. An62	0.02	0.02	0.01	0	0	0.01	0.01	0.01	0.01	0.01	0	0.01	0.01	0	0	0	0.01	0.01	0.01	0.01	0.01	0.01	0	0.01
Butyricimonas faecihominis	0.01	0.02	0.01	0	0.01	0.02	0.01	0.01	0.01	0.01	0	0.01	0.01	0	0	0	0	0	0.01	0.01	0.01	0.01	0.01	0
Firmicutes bacterium CAG:552_39_19	0.01	0	0	0.01	0	0.01	0.01	0.01	0.01	0.04	0.01	0	0	0	0.02	0.01	0	0.01	0	0.02	0	0	0	0
Pseudoclostridium thermosuccinogenes	0.01	0	0	0.01	0.01	0	0	0.01	0.01	0.01	0.02	0	0.01	0	0.02	0.01	0.01	0.01	0	0.01	0.01	0.01	0	0.01
Clostridium hathewayi CAG:224	0	0	0	0	0	0	0	0.01	0	0.01	0.02	0	0	0	0.03	0.03	0	0.01	0.01	0.01	0.01	0.01	0	0.01
Porphyromonas asaccharolytica	0	0	0	0	0	0	0.02	0	0.01	0	0	0.01	0.02	0	0	0.01	0.01	0.01	0.02	0.01	0.01	0.01	0.01	0.01
Anaeroplasma bactoclasticum	0	0	0	0.02	0	0.01	0	0.01	0	0.04	0	0	0	0	0.05	0	0	0.01	0.01	0	0	0	0	0
Clostridium sp. CAG:1024	0.01	0	0	0.01	0.01	0.01	0	0.01	0.01	0.01	0.01	0.01	0.01	0	0.03	0.01	0.01	0.01	0	0.01	0.01	0.01	0	0
Bacteroides sp. KFT8	0.01	0	0	0.01	0.01	0.01	0.01	0	0.03	0	0	0.03	0.01	0	0	0	0.01	0	0.01	0.01	0.01	0.01	0	0.01
Blautia sp. Marseille-P3201T	0	0	0	0	0.01	0	0	0.01	0	0.02	0.03	0	0	0	0.01	0.02	0.01	0.01	0	0.01	0.01	0	0	0.01
Blautia sp. CAG:257	0.01	0	0	0.01	0	0	0	0.01	0.01	0.01	0.01	0.01	0.01	0.01	0.03	0.02	0	0.01	0.01	0.01	0.01	0.01	0	0.01
Bifidobacterium longum	0.01	0	0	0.01	0	0.01	0.01	0.01	0.02	0.01	0.01	0.02	0	0	0	0	0	0	0	0	0	0.01	0.04	0.01
Clostridium sp. CAG:710	0.01	0.01	0.01	0.03	0	0.01	0.01	0.01	0.01	0.02	0	0.01	0	0	0	0	0	0	0.01	0.02	0.01	0.01	0	0
Collinsella stercoris	0.01	0.01	0.02	0.01	0	0.03	0.01	0.02	0.01	0.01	0.01	0.01	0.01	0	0	0	0	0	0	0	0	0.01	0	0
Flavonifractor sp. An9	0.01	0	0	0.01	0	0	0	0.01	0	0.01	0.01	0	0.01	0.01	0.03	0.01	0.01	0.01	0.01	0.01	0.02	0.01	0	0.01
Helicobacter sp. MIT 03-1614	0	0.01	0	0	0	0.01	0	0	0	0	0.01	0	0	0.11	0.01	0	0.02	0	0	0	0	0	0	0
Clostridium perfringens	0.01	0	0.01	0.01	0.01	0.01	0.01	0.01	0	0.01	0.01	0	0	0.01	0.01	0.01	0.01	0.01	0.01	0.01	0.01	0.01	0	0.01
Firmicutes bacterium CAG:176	0.02	0	0	0.01	0	0	0	0	0	0.01	0.01	0	0	0	0.03	0.01	0.01	0.02	0	0.01	0.01	0.01	0	0
Clostridiales bacterium AM23-16LB	0.01	0	0	0.04	0	0	0.01	0	0	0	0.01	0	0	0	0.03	0.02	0.01	0.01	0	0.01	0.01	0.01	0	0.01
Gemmiger sp. An50	0	0	0	0.01	0	0	0	0.01	0	0.01	0.01	0	0.01	0	0.02	0.01	0.01	0.01	0	0.01	0.01	0.02	0	0
Coprococcus sp. AM27-12LB	0.01	0	0	0	0.01	0	0	0.01	0	0.01	0.02	0	0	0	0.01	0.02	0	0.02	0.01	0.01	0.01	0	0	0.01
Muribaculaceae bacterium Isolate-077 (Janvier)	0.01	0.01	0	0	0	0	0.01	0.01	0.02	0.01	0.01	0.02	0.01	0	0	0	0.01	0	0.01	0.01	0.01	0.01	0.02	0.01
Anaeromassilibacillus senegalensis	0.01	0	0	0.01	0.01	0	0	0.01	0.01	0.01	0.01	0	0	0	0.02	0.01	0.01	0.01	0	0.01	0.01	0.01	0.01	0.01
Aegilops tauschii	0	0	0	0	0	0	0.01	0.04	0	0.03	0	0.01	0	0.02	0	0	0	0	0	0.01	0.02	0	0	0.04
Prevotella sp. AGR2160	0	0	0	0	0	0	0	0	0.05	0	0	0.05	0.01	0	0	0	0	0	0.01	0.01	0.02	0.01	0	0
Clostridium sp. AF23-8	0.01	0.02	0	0	0.01	0	0	0	0	0.03	0.01	0	0	0	0.01	0	0	0	0	0	0	0.05	0	0
Eubacterium sp. CAG:161	0.03	0.01	0.02	0.03	0.03	0	0	0	0	0.01	0	0	0	0	0.01	0	0	0	0	0.02	0.01	0	0.01	0
Roseburia sp. OF03-24	0.01	0	0.01	0	0	0.01	0	0.01	0.01	0.02	0.01	0.01	0.01	0	0.02	0.01	0.01	0.01	0.01	0.01	0.01	0.01	0	0.01
Bacteroides sp. AF34-31BH	0.01	0.02	0.01	0.04	0.01	0.01	0	0	0.01	0	0	0.01	0	0	0	0	0.01	0.01	0.01	0	0	0	0	0.01
Mucor ambiguus	0	0	0	0	0	0	0	0.01	0	0.01	0	0	0.02	0.07	0	0	0.02	0	0	0	0	0	0.01	0.01
Ruminococcus sp. HUN007	0.01	0.01	0	0.01	0.01	0	0	0.01	0	0.02	0.01	0	0	0	0.01	0.02	0	0.02	0	0.01	0	0.01	0	0.01
Prevotella maculosa	0.01	0.01	0.01	0	0.01	0.01	0	0	0.03	0	0	0.03	0.01	0	0	0	0	0	0.01	0.01	0.01	0.01	0.01	0
Corynebacterium deserti	0	0	0	0	0	0	0	0	0	0	0	0	0.02	0.08	0.01	0	0.02	0	0	0	0	0	0	0.06
Clostridiales bacterium VE202-28	0	0	0	0	0	0	0	0.01	0	0.01	0.01	0	0.01	0	0.03	0.03	0.01	0.01	0	0.01	0.01	0	0	0.01
Pseudobutyrivibrio ruminis	0.01	0	0.01	0.01	0	0	0	0.01	0	0.01	0.01	0	0	0	0.02	0.02	0.01	0.02	0.01	0.01	0.01	0.01	0	0.01
Prevotella sp. P4-119	0.01	0.01	0.01	0.02	0.01	0.01	0.01	0	0.02	0.01	0	0.02	0	0	0	0	0.01	0	0.01	0.01	0	0.01	0.01	0
Prevotella sp. oral taxon 820	0.01	0.01	0.01	0	0.01	0.01	0	0	0.04	0	0	0.04	0.01	0	0	0	0	0	0	0.01	0.01	0.01	0	0
Bacteroides sp. CAG:875	0.01	0.01	0.02	0	0	0.02	0.01	0	0.02	0	0	0.02	0.01	0	0	0	0.01	0	0.01	0.01	0.01	0.01	0	0
Butyrivibrio sp. AE2032	0.01	0	0	0.01	0.01	0	0	0.01	0.01	0.01	0.02	0	0	0	0.02	0.02	0.01	0.01	0.01	0.01	0.01	0.01	0	0
Papillibacter cinnamivorans	0.01	0	0	0.01	0	0	0	0	0	0.01	0.01	0	0.01	0	0.02	0.01	0.01	0.01	0	0.01	0.01	0.01	0	0
Prevotella sp.	0.01	0.01	0.01	0	0.01	0.01	0.01	0	0.02	0	0	0.02	0.01	0	0	0	0	0.01	0.01	0.01	0	0.01	0.01	0.01
Butyrivibrio sp. YAB3001	0	0	0	0	0	0	0	0.01	0	0.01	0.01	0	0.01	0	0.02	0.02	0.01	0.02	0	0.01	0	0.01	0	0.01
Gordonibacter urolithinfaciens	0	0.01	0.01	0.01	0	0.01	0	0.02	0.01	0.01	0.01	0.01	0.01	0	0	0	0	0	0.01	0.01	0.01	0.01	0.01	0.02
Pygmaiobacter massiliensis	0.01	0	0	0.01	0	0	0	0	0	0.01	0.01	0	0.01	0.01	0.02	0.01	0	0.01	0.01	0.01	0.01	0.01	0	0.01
Bacteroides zoogleoformans	0.01	0.01	0.01	0.01	0.01	0.01	0	0.01	0.02	0.01	0	0.02	0	0	0	0	0	0	0.01	0.01	0.01	0.01	0.01	0.01
Prevotella sp. AM23-5	0.01	0.01	0.01	0.01	0.01	0.01	0	0	0.03	0	0	0.03	0.01	0	0	0	0.01	0	0.01	0.01	0	0.01	0	0
[Clostridium] cocleatum	0	0	0	0.05	0.01	0	0	0.01	0	0.01	0	0	0.01	0	0	0	0.01	0	0.02	0.01	0.01	0	0	0
Fusicatenibacter saccharivorans	0.01	0	0	0.01	0	0	0.01	0.01	0	0.01	0.02	0	0.01	0	0.02	0.01	0.01	0.01	0.01	0.01	0.01	0.01	0	0.01
Flavonifractor sp. An52	0.01	0	0	0	0	0	0	0.01	0	0.01	0.01	0	0	0	0.02	0.01	0.01	0.02	0.01	0.02	0.02	0.01	0	0
Bacteroidales bacterium KA00344	0	0	0	0	0.01	0	0.01	0	0.04	0	0	0.04	0	0	0	0	0	0	0.01	0.01	0.01	0.01	0	0
Lachnospiraceae bacterium MA2020	0	0	0	0	0	0	0	0.01	0	0.01	0.02	0	0.01	0	0.02	0.02	0.01	0.01	0	0.01	0.01	0.01	0	0.01
Butyrivibrio sp. INlla16	0	0	0	0	0	0	0	0.01	0	0.01	0.02	0	0.01	0	0.02	0.02	0.01	0.02	0	0.01	0	0	0	0.01
Robinsoniella sp. RHS	0.01	0	0	0.01	0	0	0	0.01	0	0.01	0.02	0	0.01	0	0.02	0.01	0.01	0.01	0.01	0.01	0.01	0.01	0	0.01
Faecalicatena fissicatena	0.01	0	0	0.01	0	0	0	0.01	0	0.01	0.01	0	0.01	0	0.02	0.01	0.01	0.01	0.01	0.01	0.01	0.01	0.01	0.01
Clostridium sp. AF43-10	0.01	0.01	0	0	0	0	0	0	0	0.03	0.02	0	0	0	0	0	0	0	0	0	0	0.06	0.01	0
Bacteroides neonati	0.01	0.01	0.01	0	0.01	0.02	0.01	0.01	0.01	0	0	0.01	0	0	0	0	0.01	0	0.01	0.01	0.01	0	0.01	0
Lactobacillus ruminis	0.01	0.01	0	0	0	0	0	0.01	0	0.01	0.01	0	0.01	0.01	0.02	0.01	0.01	0.01	0.01	0.01	0.01	0.01	0	0
Bacteroides sp. 3_1_33FAA	0.01	0.01	0.01	0	0	0.01	0.01	0	0.01	0.01	0	0.02	0.01	0	0	0	0.01	0	0.01	0.01	0.01	0.01	0.01	0.01
Mycoplasma sp. CAG:956	0.01	0.01	0.01	0.01	0.01	0.01	0.01	0.01	0	0.01	0	0	0	0	0	0	0	0	0.01	0.01	0.02	0.02	0	0
Burkholderiales bacterium YL45	0	0	0	0	0	0	0.02	0.02	0.03	0	0.02	0.03	0	0	0	0	0.01	0	0.01	0.01	0.01	0.01	0.01	0
Lachnospiraceae bacterium TWA4	0.01	0	0	0	0	0	0	0.01	0	0.01	0.01	0	0.01	0	0.02	0.02	0.01	0.01	0.01	0.01	0.01	0.01	0	0.01
Bacteroides sp. CAG:189	0.01	0.01	0.01	0.01	0.01	0.01	0.01	0	0.02	0.01	0	0.02	0.01	0	0	0	0.01	0	0.01	0.01	0	0.01	0	0.01
Prevotella sp. P4-98	0.01	0.01	0.01	0	0.01	0.01	0.01	0.01	0.03	0.01	0.01	0.03	0.01	0	0	0	0	0	0.01	0	0	0.01	0	0
Flavonifractor sp. An112	0.01	0	0	0	0	0	0	0.01	0.01	0.01	0.02	0	0.01	0	0.02	0.01	0.01	0.01	0	0.01	0.01	0.01	0	0
Bacteroides plebeius CAG:211	0.01	0.01	0.01	0.02	0.01	0.01	0.01	0.01	0.01	0	0	0.01	0.01	0	0	0	0	0	0.01	0.01	0.01	0.01	0.01	0
Lachnospiraceae bacterium TF09-5	0	0	0	0	0	0	0	0.01	0	0.01	0.01	0	0.01	0	0.03	0.02	0.01	0.01	0.01	0.01	0	0	0	0.01
Clostridium sp. 1xD42-85	0	0	0	0	0	0	0	0.01	0	0.01	0	0	0	0	0.01	0.02	0.01	0.03	0.01	0.01	0	0	0	0.01
Bacteroides sp. D2	0.01	0.02	0.01	0.01	0.01	0.01	0	0.01	0	0.01	0	0	0	0	0	0	0.01	0	0.01	0.01	0.01	0.01	0.01	0.01
Bacteroides sp. CAG:702	0	0	0	0	0	0	0.01	0	0.01	0	0.01	0.01	0.01	0	0	0	0.01	0.01	0.01	0.01	0.02	0.02	0.01	0.01
Marasmitruncus massiliensis	0.01	0	0	0.01	0.01	0	0	0.01	0	0.01	0.01	0	0	0	0.02	0.01	0	0.01	0	0.01	0	0.01	0	0.01
Clostridium sp. AM42-36	0.01	0.01	0	0	0	0	0	0	0	0.03	0.01	0	0	0	0.01	0	0	0	0	0	0	0.06	0	0
Candidatus Saccharibacteria bacterium	0.01	0.02	0.01	0.01	0.01	0.01	0	0.01	0	0.02	0	0	0	0	0	0	0.01	0	0	0.01	0.01	0	0	0.02
Odoribacter sp. CAG:788	0.02	0.01	0.01	0	0.01	0.01	0.02	0	0	0	0.01	0	0	0	0	0	0	0.01	0	0.02	0.02	0	0	0
bacterium D16-36	0	0	0	0	0	0	0	0.01	0	0.01	0.01	0	0	0	0.02	0.02	0	0.01	0.01	0	0	0.01	0	0.02
Holdemanella biformis	0	0	0	0	0	0	0	0.04	0.01	0.01	0.01	0.01	0.01	0	0.01	0	0	0	0	0.01	0.02	0.01	0.01	0
Gemmiger sp. An87	0.01	0	0	0	0	0	0	0.01	0.01	0.01	0.02	0.01	0.01	0	0.02	0.01	0	0.01	0	0.01	0.01	0.03	0	0
Bacteroides reticulotermitis	0.01	0.01	0.01	0	0.01	0.01	0.01	0	0.03	0	0	0.03	0.01	0	0	0	0	0	0.01	0.01	0	0.01	0.01	0
Clostridiales bacterium GWF2_38_85	0.01	0	0	0.01	0.01	0.01	0	0.01	0	0.01	0.01	0	0	0	0.01	0	0.01	0.01	0	0.01	0.01	0.01	0.01	0
Butyrivibrio sp. INlla14	0	0	0	0	0	0	0	0.01	0.01	0.01	0.01	0.01	0.01	0	0.04	0.01	0	0.01	0	0.01	0.01	0.01	0	0.01
Drancourtella sp. An12	0.01	0	0	0	0	0	0	0.01	0.01	0.01	0.01	0	0.01	0	0.02	0.01	0.01	0.01	0.01	0.01	0.01	0	0	0.01
Bacteroides sp. OM08-17BH	0.01	0.01	0.02	0	0.01	0.02	0.01	0	0.02	0	0	0.02	0.01	0	0	0	0	0	0.01	0	0	0	0	0.01
Aminipila sp. JN-18	0.01	0.01	0	0.02	0.01	0.01	0	0.01	0	0.01	0.01	0	0	0	0.01	0.01	0.01	0.01	0	0.01	0	0.01	0	0
Clostridiales bacterium 36_14	0	0	0.01	0.01	0.01	0.01	0	0	0	0.01	0.01	0	0.01	0	0.02	0.01	0.01	0.01	0.01	0	0	0	0	0.01
Ornithobacterium rhinotracheale	0.01	0.01	0.01	0.02	0.02	0.01	0.01	0	0.01	0	0.01	0.01	0.01	0	0	0	0.01	0	0	0	0	0	0	0.01
Eubacterium sp. OM08-24	0.01	0	0.01	0.02	0.01	0.02	0	0.01	0	0.01	0.01	0	0.01	0	0.01	0.01	0	0	0	0.01	0.01	0.01	0.01	0
Eubacterium siraeum CAG:80	0.01	0.01	0.01	0	0	0.02	0	0	0	0	0	0	0	0	0	0.02	0	0.01	0	0.02	0	0.03	0	0
Lachnoclostridium phocaeense	0.01	0	0	0.01	0.01	0.01	0	0.01	0	0.01	0.01	0	0.01	0	0.02	0.01	0	0.01	0.01	0.01	0.01	0	0	0.01
Lachnospiraceae bacterium AD3010	0	0	0	0	0	0	0	0.01	0	0.01	0.01	0	0.01	0	0.01	0.03	0	0.02	0	0.01	0.01	0.01	0	0.01
Lachnospira pectinoschiza	0	0	0	0	0	0	0	0.01	0	0.01	0.02	0	0.01	0	0.01	0.02	0.01	0.01	0	0.01	0.01	0.01	0	0.01
Alistipes sp. 56_11	0.01	0.01	0.01	0.01	0.01	0.01	0.01	0	0.01	0.01	0.01	0.01	0	0	0	0	0.02	0.01	0.01	0.01	0	0	0	0
Clostridium sp. AF32-12BH	0.01	0	0	0.01	0	0	0	0.01	0	0.01	0.01	0	0.01	0.01	0.02	0.03	0	0.02	0	0.01	0.01	0	0	0.01
Clostridiales bacterium VE202-03	0.01	0	0	0.01	0	0	0	0	0	0.01	0.01	0.01	0.01	0.01	0.03	0.01	0.01	0.01	0	0.01	0.01	0.01	0	0
Blautia sp. N6H1-15	0	0	0	0	0	0	0	0.01	0	0.01	0.01	0	0.01	0	0.02	0.01	0.01	0.01	0.01	0.01	0	0.01	0	0.01
Ruminiclostridium josui	0	0	0	0	0.01	0	0	0.01	0.01	0.03	0.03	0	0	0	0	0.02	0	0.01	0	0.01	0	0	0	0
Butyrivibrio sp. MC2013	0.01	0	0	0	0	0	0	0.01	0	0.01	0.01	0	0	0	0.02	0.03	0.01	0.02	0.01	0.01	0	0	0	0.01
Erysipelotrichaceae bacterium NYU-BL-F16	0	0	0	0	0	0	0.01	0	0	0	0	0	0	0	0	0	0	0	0.02	0	0	0.02	0.09	0
Bacteroides sp. 9_1_42FAA	0.01	0.01	0.01	0.02	0.01	0.01	0.01	0	0.01	0	0	0.01	0.01	0	0	0	0	0	0.01	0	0	0.01	0.01	0.01
Parabacteroides sp. Marseille-P3160	0.01	0.01	0.01	0	0.01	0.01	0.01	0.01	0.01	0	0	0.01	0.01	0	0	0	0.01	0.01	0.01	0.01	0.01	0.01	0.01	0.01
Clostridium sp. CAG:299	0	0	0	0.01	0	0	0	0.01	0	0.01	0.01	0	0.01	0.01	0.02	0.02	0.01	0.01	0.01	0.01	0.01	0.01	0	0.01
Prevotella sp. khp1	0.01	0.01	0.01	0.02	0.02	0.01	0	0	0.02	0	0	0.02	0.01	0	0	0	0	0	0.01	0.01	0.01	0.01	0.01	0
Ruminococcaceae bacterium FB2012	0	0	0	0.01	0.01	0	0	0.01	0	0.01	0.01	0	0.01	0	0.01	0.01	0.01	0.01	0	0.01	0.01	0.01	0	0
Bacteroides sp. CAG:1076	0.01	0.01	0	0	0.01	0.01	0.01	0.01	0.02	0	0	0.02	0.01	0	0	0	0.01	0	0.01	0.01	0.01	0.01	0	0
[Clostridium] indolis	0	0	0	0	0	0	0	0.01	0	0.01	0.01	0	0.01	0	0.03	0.02	0	0.01	0.01	0	0	0	0	0.01
Lactobacillus gasseri	0.01	0.01	0	0.03	0.01	0.01	0	0	0	0	0	0	0	0.02	0	0	0.02	0	0	0	0.01	0	0.02	0
Clostridium sp. 28_17	0.02	0	0.01	0.02	0.02	0.02	0	0.01	0	0.01	0	0	0.01	0	0	0	0	0	0	0.01	0.01	0.01	0	0
Enterococcus casseliflavus	0	0	0	0	0	0	0	0	0	0	0	0	0	0.13	0	0	0	0	0	0	0	0	0	0
Ruminococcaceae bacterium D5	0.01	0	0	0.01	0.01	0	0	0.01	0	0.01	0.01	0	0.01	0	0.02	0.01	0.01	0.01	0	0.01	0.01	0.01	0	0
Prevotella sp. P5-126	0.01	0.01	0.01	0.01	0	0.01	0	0	0.05	0	0	0.04	0	0	0	0	0	0	0	0	0.01	0	0	0
Prevotella sp. oral taxon 473	0.01	0.01	0.01	0.01	0	0.01	0	0	0.02	0	0	0.01	0.01	0	0	0	0.01	0	0.01	0.01	0	0.01	0.01	0
Faecalibacterium sp. An192	0.01	0	0	0.01	0	0	0	0.01	0.01	0.01	0.01	0	0	0	0.03	0.01	0.01	0.01	0	0.01	0.01	0	0	0
Olsenella umbonata	0	0	0	0.03	0.02	0	0	0.02	0.01	0	0.01	0.01	0	0	0	0	0	0	0	0.01	0.01	0	0.02	0
Bacteroides sp. 3_1_40A	0.01	0.01	0.01	0.01	0	0.01	0.01	0	0.01	0.01	0	0.01	0.01	0	0	0	0.01	0	0.01	0	0	0.01	0	0
Corynebacterium suranareeae	0	0	0	0	0	0	0	0	0	0	0	0	0.01	0.07	0.01	0	0.02	0	0	0	0	0	0	0.04
Clostridium sp. CAG:594	0.01	0.01	0.01	0.02	0.01	0.01	0.01	0.01	0.01	0.01	0	0.01	0.01	0	0	0	0	0	0.01	0.01	0	0.01	0	0.01
Drancourtella sp. An57	0.01	0	0.01	0	0	0.01	0	0	0	0.01	0.01	0	0	0	0.01	0.01	0.01	0.01	0	0	0	0.01	0.01	0.01
Intestinibacillus sp. Marseille-P4005	0	0	0	0	0	0	0	0.01	0	0.01	0.01	0	0	0	0.03	0.01	0.01	0.01	0	0.01	0	0	0	0.01
Absiella dolichum	0	0	0	0	0.01	0.01	0	0.01	0.01	0.01	0.01	0.01	0	0	0.01	0.01	0	0.01	0	0	0.01	0.01	0.01	0.01
Firmicutes bacterium CAG:102	0	0	0	0.01	0	0	0	0.01	0.01	0.01	0.01	0.01	0	0	0.01	0.01	0	0.01	0	0	0	0.01	0.03	0
Macellibacteroides sp. HH-ZS	0.01	0.01	0.01	0	0	0.01	0.02	0.01	0.01	0.01	0	0.01	0.01	0	0	0	0	0	0.01	0.01	0.01	0.01	0.01	0
Roseburia sp. CAG:380	0	0	0	0	0	0	0	0	0	0.01	0.01	0	0.01	0	0.01	0.01	0.02	0.02	0.02	0.01	0	0	0.01	0
Bacillus cereus	0.01	0	0.01	0	0	0.01	0	0.01	0	0.01	0.01	0	0.01	0.01	0.01	0.01	0.01	0.01	0	0.01	0.01	0	0	0
Lachnospiraceae bacterium P6B14	0.01	0	0	0	0	0	0	0.01	0	0.03	0.02	0	0.01	0	0	0.01	0.01	0.01	0.01	0	0	0	0.01	0
Lachnospiraceae bacterium FE2018	0	0	0	0	0	0	0	0.01	0	0.01	0.01	0	0.01	0	0.02	0.01	0	0.01	0	0.01	0.01	0.01	0	0.01
Corynebacterium stationis	0	0	0	0	0	0	0	0	0	0	0	0	0.01	0.01	0	0	0	0	0.07	0	0	0.04	0	0.02
Bacteroides cutis	0	0.01	0.01	0.01	0	0.01	0.02	0.01	0.01	0.01	0	0.01	0.01	0	0	0	0.01	0	0.01	0.01	0.01	0.01	0.01	0.01
bacterium D16-59	0	0	0	0	0	0	0	0.01	0	0.01	0.01	0	0.01	0	0.02	0.02	0.01	0.01	0.01	0	0	0	0	0.01
Raoultibacter timonensis	0	0	0	0	0	0	0	0.03	0	0.01	0.01	0	0.01	0	0	0	0	0	0.01	0	0.01	0	0.01	0.01
Anaerostipes sp. 494a	0.01	0	0.01	0.01	0.01	0.01	0	0.01	0	0.01	0.01	0	0	0	0.01	0.01	0	0.01	0	0	0.01	0.01	0	0
Oscillibacter sp.	0.01	0	0	0.01	0	0	0	0	0.01	0.01	0.01	0	0	0	0.03	0.01	0	0.01	0	0.01	0.01	0	0	0
Traorella massiliensis	0.01	0	0.01	0.01	0.01	0.01	0	0.01	0	0.01	0.01	0	0	0	0.01	0.01	0	0.01	0	0.01	0	0.01	0	0
Parabacteroides sp. D26	0.01	0.01	0	0.04	0	0.01	0	0	0.01	0	0.01	0.01	0	0	0	0	0	0	0	0	0	0	0.01	0
Negativibacillus massiliensis	0.01	0	0	0	0	0	0	0.01	0	0.01	0.01	0	0	0.01	0.03	0.02	0.01	0.02	0	0.01	0.01	0	0	0
Candidatus Melainabacteria bacterium	0.01	0	0.01	0	0	0	0.01	0	0	0	0.01	0	0	0	0	0	0	0	0.01	0.01	0.01	0.04	0	0
Butyrivibrio sp. VCD2006	0	0	0	0	0	0	0	0.01	0	0.02	0.02	0	0	0	0.01	0.02	0.01	0.02	0	0.01	0	0	0	0
Helicobacter rodentium	0.01	0.01	0.01	0	0	0.01	0	0.01	0	0.02	0	0	0	0.03	0.03	0	0	0.01	0	0	0	0	0	0
Candidatus Soleaferrea massiliensis	0.01	0.01	0.01	0.01	0.01	0.01	0	0.01	0	0.01	0.01	0	0	0	0.01	0.01	0	0.01	0	0.01	0	0.01	0	0
Parabacteroides sp. AF48-14	0	0	0	0	0.01	0	0	0	0.01	0	0	0.01	0.01	0	0	0	0	0	0.02	0.02	0.01	0.01	0	0.01
Anaerotignum faecicola	0	0	0	0.01	0	0.01	0	0.01	0.01	0.01	0.01	0	0	0	0.01	0.01	0	0.01	0	0	0	0	0.02	0.01
Butyrivibrio sp. TB	0.01	0	0	0	0	0	0	0.01	0	0.01	0.01	0	0	0	0.01	0.03	0.01	0.02	0	0	0	0	0	0
Clostridiales bacterium COT073_COT-073	0	0	0	0	0	0	0	0.01	0.01	0.01	0.01	0	0.01	0	0.02	0.02	0.01	0.01	0	0.01	0.01	0.01	0	0.01
Muribaculaceae bacterium	0.01	0.01	0.01	0.01	0.01	0.01	0.01	0	0.01	0	0	0.01	0.01	0	0	0	0	0	0.01	0.01	0.01	0	0	0.01
Hungateiclostridium clariflavum	0.01	0	0.01	0.01	0.01	0	0	0.01	0.01	0.01	0.01	0	0.01	0	0.01	0.01	0.01	0.01	0.01	0.01	0.01	0.01	0	0
Beduini massiliensis	0.01	0	0.01	0.01	0.02	0.01	0	0.01	0	0	0.01	0	0.01	0	0.01	0	0.01	0	0	0.01	0	0	0	0
Raoultibacter massiliensis	0.01	0.01	0.01	0	0	0.01	0	0.03	0	0.01	0	0	0	0	0	0	0	0	0.01	0.01	0.01	0	0.01	0.01
Clostridium sp. C105KSO13	0	0	0	0.01	0.01	0	0	0.01	0	0.01	0.01	0	0.01	0	0.01	0.01	0	0.01	0	0.01	0.01	0.01	0	0.01
Faecalibacterium sp. An58	0.01	0	0	0.01	0	0	0	0	0.01	0.01	0.01	0	0.01	0	0.02	0.01	0	0.01	0	0.01	0	0.01	0	0.01
Candidatus Borkfalkia ceftriaxoniphila	0	0	0	0	0	0	0	0	0.01	0.02	0.01	0	0	0	0.05	0	0.01	0.01	0	0.02	0	0	0	0
Agathobacter ruminis	0.01	0	0	0	0	0	0	0.01	0	0.01	0.01	0	0.01	0	0.01	0.02	0.01	0.02	0	0.01	0	0	0	0.01
Ruminiclostridium papyrosolvens	0.01	0	0	0.01	0.01	0	0	0.01	0	0.01	0.01	0	0	0	0	0.01	0.01	0.01	0	0	0	0	0	0
Faecalibacterium sp. An122	0	0	0	0	0	0	0	0.01	0	0.01	0.02	0	0	0	0.02	0.01	0.01	0.01	0	0.01	0.01	0	0	0
Hathewaya proteolytica	0	0	0	0	0	0	0	0.01	0	0.02	0.03	0	0	0	0	0.02	0	0.01	0	0	0	0	0	0
Firmicutes bacterium CAG:321_26_22	0.01	0.01	0.01	0.01	0.01	0.01	0.01	0.01	0	0.01	0	0	0.01	0	0	0	0	0	0.01	0.01	0.01	0.01	0	0
Clostridium sp. E02	0.01	0	0	0	0	0	0	0.01	0	0.01	0.01	0	0.01	0	0.02	0.02	0	0.01	0	0.01	0.01	0	0	0
Erysipelotrichaceae bacterium CAG:64	0	0	0	0	0	0	0.01	0.03	0.01	0.01	0.01	0.01	0	0	0	0	0	0	0	0.01	0.01	0.01	0.02	0
Roseburia sp. AF42-8	0	0	0	0	0	0.01	0	0.01	0	0.01	0.03	0	0	0	0.01	0.02	0.01	0.01	0	0	0	0	0	0.01
[Bacteroides] pectinophilus	0	0	0	0	0	0	0	0.01	0	0.01	0.01	0	0.01	0	0.01	0.01	0.01	0.01	0	0.01	0.01	0.01	0	0.01
Roseburia sp. AM23-20	0	0	0	0	0	0	0	0.01	0	0.01	0.02	0	0	0	0.02	0.01	0.01	0.01	0.01	0	0	0	0	0.01
Massilimaliae timonensis	0.01	0	0	0.01	0.01	0	0	0	0.01	0.01	0.01	0	0	0	0.01	0.01	0	0.01	0.01	0	0	0.01	0	0.01
Ruminococcus sp. OM05-10BH	0	0	0	0	0	0.01	0	0.01	0	0.01	0.02	0	0	0	0.01	0.02	0	0.01	0	0.01	0	0	0	0
Dorea sp. AM58-8	0	0	0	0	0	0	0	0.04	0	0.04	0	0	0	0	0.01	0	0	0.01	0	0	0	0.01	0	0
Ruminococcus sp. CAG:488	0	0	0	0.05	0.03	0	0	0	0	0	0	0	0	0	0.01	0	0	0	0	0	0.01	0	0	0
Ruminococcus sp. CAG:563	0.01	0	0	0.04	0.03	0	0	0	0	0	0	0	0	0	0.01	0.01	0	0.01	0	0	0	0	0	0
Lachnospiraceae bacterium C6A11	0	0	0	0	0	0	0	0.01	0	0.01	0.02	0	0.01	0	0.01	0.01	0.01	0.02	0	0.01	0	0.01	0	0
Syntrophobotulus glycolicus	0	0	0.01	0	0	0.01	0.02	0.01	0.01	0.01	0.01	0.01	0.01	0	0.01	0	0	0	0.01	0.01	0.01	0.01	0.01	0
Clostridium sp. AM29-11AC	0	0	0	0	0	0	0	0.01	0	0.01	0.01	0	0.01	0	0.02	0.02	0	0.01	0	0	0	0	0	0
Paraeggerthella hongkongensis	0	0.01	0.01	0.01	0.01	0.01	0	0.02	0	0.01	0	0	0	0	0	0	0	0	0.01	0	0.01	0	0.01	0.01
Lachnospiraceae bacterium NC2004	0.01	0	0	0	0.01	0.01	0	0	0	0.01	0.01	0	0	0	0.01	0.01	0.01	0.01	0.01	0	0	0	0	0
Anaerofustis stercorihominis	0.01	0	0.01	0	0.01	0.01	0	0.01	0	0.01	0.01	0	0	0	0.02	0.01	0.01	0.01	0	0	0	0.01	0	0
Firmicutes bacterium CAG:240	0.01	0	0	0.02	0.01	0.01	0	0	0	0	0.01	0	0	0	0.01	0	0	0	0	0.01	0.01	0.01	0	0.01
Butyrivibrio sp. M55	0	0	0	0	0	0	0	0.01	0	0.01	0.01	0	0	0	0.01	0.02	0.01	0.01	0	0.01	0.01	0	0	0
Fermentimonas caenicola	0	0	0	0	0	0	0.02	0.01	0.01	0.01	0	0.01	0.01	0	0	0	0	0.01	0.01	0.01	0.01	0.01	0.01	0
Faecalicoccus pleomorphus	0	0	0	0	0.01	0	0	0.03	0.01	0.01	0.01	0.01	0	0	0.01	0	0	0	0	0.01	0.01	0	0.01	0
Prevotella dentasini	0.01	0.01	0.01	0.01	0.02	0.01	0	0	0.02	0	0	0.01	0	0	0	0	0	0	0	0.01	0.01	0.01	0.01	0
Tyzzerella sp. An114	0.01	0	0.01	0	0	0.01	0	0.01	0	0.01	0.01	0	0	0	0.01	0.01	0.01	0.01	0	0.01	0	0	0	0
Bacteroides sp. 43_46	0	0.01	0	0	0	0	0.01	0.02	0	0.01	0	0	0.01	0	0	0	0	0	0.01	0.01	0.01	0.01	0	0
Prevotella corporis	0	0.01	0.01	0	0.01	0	0.01	0	0.03	0	0	0.03	0	0	0	0	0	0	0.01	0	0	0.01	0	0
Butyricimonas sp. Marseille-P4593	0.01	0.01	0	0.01	0.01	0.01	0.02	0.01	0.01	0.01	0	0.01	0.01	0	0	0	0	0	0.01	0.01	0.01	0.01	0.01	0
Dielma fastidiosa	0.01	0	0	0.01	0.01	0	0	0.01	0	0.01	0.01	0	0	0	0.01	0.01	0.01	0.01	0	0.01	0.01	0	0	0.01
Verrucomicrobia bacterium	0.01	0.01	0	0	0.01	0	0	0	0.01	0.01	0.01	0.01	0	0	0	0	0.01	0.01	0	0.01	0.02	0	0.01	0
Bacteroidales bacterium 36-12	0.01	0.01	0.01	0	0.01	0.01	0	0	0.01	0	0	0.01	0	0	0	0	0.01	0.01	0.01	0.01	0.01	0.01	0.01	0.01
Desulfovibrio vulgaris	0.01	0	0	0	0	0	0	0	0	0	0.01	0	0	0.03	0	0.04	0.01	0.01	0	0	0	0	0	0
Bacteroides coprophilus CAG:333	0	0.01	0.01	0.01	0.02	0.01	0.01	0	0.01	0	0	0.01	0.01	0	0	0	0	0	0	0.01	0	0.01	0	0.01
Lachnospiraceae bacterium XPB1003	0	0	0	0	0	0	0	0.01	0	0.01	0.02	0	0.01	0	0.01	0.01	0.01	0.01	0	0.01	0.01	0.01	0	0.01
Massilicoli timonensis	0.01	0.01	0	0.01	0.01	0	0	0.01	0	0.01	0.01	0	0	0	0.01	0.01	0	0.01	0	0.01	0.01	0	0	0.01
Bacteroides sp. D20	0.01	0.01	0.01	0.02	0	0	0	0	0	0	0	0	0	0	0	0	0.01	0.01	0.01	0.01	0.01	0.01	0.01	0.01
Alistipes sp. AF48-12	0.01	0.01	0.01	0.02	0.01	0.02	0	0	0	0.01	0	0	0	0	0	0	0	0.01	0	0	0	0	0	0
Clostridiaceae bacterium AF29-16BH	0	0	0	0	0	0	0	0	0.01	0	0.01	0.01	0.01	0	0.03	0.01	0.01	0	0.01	0.01	0	0	0	0.01
Blautia sp. An46	0	0	0	0.01	0	0	0	0.01	0	0.01	0.01	0	0	0	0.01	0.01	0	0.01	0	0.01	0.01	0	0	0.01
Candidatus Stoquefichus sp. SB1	0	0	0	0.03	0.01	0	0	0.01	0	0.01	0.01	0	0	0	0.01	0.01	0	0.01	0.01	0	0	0	0	0
Robinsoniella sp. KNHs210	0	0	0	0.01	0.01	0	0	0.01	0	0.01	0.01	0	0	0	0.01	0.01	0.01	0.01	0.01	0	0	0	0	0.01
Ruminococcus sp. AF31-8BH	0	0	0	0	0	0	0	0.01	0	0.01	0.01	0	0	0	0.02	0.01	0.01	0.01	0	0.01	0.01	0	0	0
Ruminococcaceae bacterium Marseille-P2935	0.01	0	0	0.02	0.01	0	0	0	0	0.01	0.01	0	0	0	0.02	0.01	0	0.01	0	0	0.01	0.01	0	0
Parabacteroides timonensis	0.01	0.01	0.01	0.01	0.02	0.01	0.01	0.01	0	0	0	0	0.01	0	0	0	0.01	0	0.01	0.01	0	0.01	0	0.01
Clostridium sp. AM34-11AC	0.01	0	0	0	0	0	0	0.01	0	0.01	0.02	0	0	0	0.01	0.01	0	0.01	0	0.01	0	0	0	0
Arabia massiliensis	0	0	0	0.01	0	0.01	0	0.02	0.01	0.01	0	0.01	0	0	0	0	0	0	0.01	0	0	0.01	0.01	0.02
Clostridium sp. CAG:1193	0.02	0	0.02	0.01	0.01	0.01	0.01	0.01	0	0.01	0	0	0	0	0	0	0	0	0.01	0.01	0	0.01	0	0
Lachnospiraceae bacterium MC2017	0	0	0	0	0	0	0	0.01	0	0.01	0.02	0	0.01	0	0.01	0.01	0.01	0.01	0	0.01	0.01	0.01	0	0
Drancourtella sp. An210	0	0	0	0.01	0	0	0	0.01	0	0.01	0.01	0	0	0	0.02	0.01	0	0.01	0.01	0.01	0.01	0.01	0	0.01
Butyrivibrio hungatei	0.01	0	0	0	0	0	0	0	0	0.01	0.01	0	0.01	0	0.02	0.01	0.01	0.01	0.01	0.01	0	0.01	0	0.01
[Desulfotomaculum] guttoideum	0.01	0	0	0	0	0	0	0.01	0	0.01	0.01	0	0	0	0.01	0.02	0	0.01	0.01	0	0	0	0	0.01
Butyrivibrio sp. MC2021	0	0	0	0	0	0	0	0.01	0	0.01	0.02	0	0	0	0.01	0.01	0	0.01	0	0.01	0	0.01	0	0
Hydrogenoanaerobacterium saccharovorans	0.01	0	0	0.01	0.01	0	0	0	0	0.01	0.01	0	0	0	0.01	0.01	0.01	0.01	0	0.01	0	0.01	0	0
Youngiibacter fragilis	0	0	0	0	0	0	0	0.01	0	0.02	0.02	0	0	0	0	0.02	0	0.01	0	0	0	0	0	0
Desulfovibrio sp. MES5	0.01	0	0	0.01	0.01	0	0	0	0	0	0.02	0	0	0.02	0	0.02	0.01	0.01	0	0	0	0	0	0
Clostridium sp. CAG:277	0	0	0	0	0	0	0	0.01	0	0.01	0.01	0	0	0	0.02	0.01	0.01	0.01	0.02	0.01	0	0	0.01	0
Clostridiales bacterium 44_9	0	0	0	0	0	0	0	0	0	0.01	0.01	0	0.01	0	0.01	0.03	0	0.02	0	0	0	0	0	0
[Clostridium] aminophilum	0	0	0	0	0	0	0	0.01	0	0.01	0.01	0	0	0	0.03	0.01	0	0.01	0	0.01	0	0.01	0	0
Prevotella ihumii	0.01	0.01	0	0	0.01	0.01	0.01	0	0.03	0	0	0.03	0	0	0	0	0	0	0	0	0	0	0	0
Planctomycetes bacterium	0	0	0	0	0	0	0	0	0.01	0.01	0.01	0.01	0.01	0	0	0	0.01	0.01	0.01	0.01	0.01	0.01	0.01	0.01
Massilioclostridium coli	0.01	0	0.01	0.01	0.01	0.02	0	0	0	0.01	0	0	0	0	0	0.01	0	0.01	0	0	0	0.01	0	0
Eggerthella sp. YY7918	0	0	0	0.01	0.01	0	0	0.02	0	0.01	0	0	0	0	0	0	0	0	0.01	0	0.01	0	0.01	0.01
Paeniclostridium sordellii	0.01	0	0.01	0.01	0.01	0.01	0	0.01	0	0.01	0.01	0	0.01	0	0.01	0	0	0	0	0.01	0.01	0.01	0	0
Enteroscipio rubneri	0	0	0.01	0	0	0.01	0	0.01	0	0.01	0	0	0	0	0	0	0	0	0.01	0	0.01	0.01	0.01	0.01
Lachnospiraceae bacterium G41	0	0	0	0	0.01	0	0	0.01	0	0.01	0.01	0	0	0	0.01	0.01	0.01	0.01	0	0.01	0	0.01	0	0.01
Lachnospiraceae bacterium AC2029	0	0	0	0	0	0	0	0.01	0	0.01	0.01	0	0.01	0	0.01	0.01	0	0	0	0.01	0	0.01	0	0
Lactobacillus paracasei	0	0	0	0	0	0	0	0	0	0.01	0	0	0.01	0.06	0	0	0.01	0	0	0	0	0	0	0
Anaeromassilibacillus sp. Marseille-P3371	0	0.01	0	0.02	0.01	0.01	0	0.01	0	0.01	0.01	0	0	0	0.01	0.01	0	0	0	0	0	0	0	0.01
Clostridium sp. CAG:914	0.01	0.01	0.01	0.02	0.01	0.01	0	0.01	0	0.01	0	0	0	0	0	0	0	0	0	0.01	0	0.01	0	0
Butyrivibrio crossotus CAG:259	0	0	0.01	0.02	0.02	0.01	0	0	0	0.01	0.01	0	0	0	0.01	0.01	0	0.01	0	0	0	0	0	0
Eggerthella sp. CAG:298	0	0	0	0.01	0.01	0	0	0.02	0	0.01	0.01	0	0	0	0	0	0	0	0.01	0	0.01	0	0.01	0.01
Bacteroides sp. CAG:20	0.01	0.01	0.01	0	0	0.01	0	0	0.01	0	0	0	0.01	0	0	0	0.01	0.01	0.01	0	0	0.01	0.01	0.01
Lachnospiraceae bacterium NK4A144	0	0	0	0	0	0	0	0.01	0	0.01	0.02	0	0	0	0.01	0.01	0	0.01	0	0.01	0.01	0	0	0
Clostridium sp. 44_14	0	0	0	0	0	0	0	0.01	0	0.01	0.01	0	0	0	0.01	0.01	0.01	0.01	0.01	0.01	0	0	0	0
Slackia equolifaciens	0.01	0	0	0	0	0	0	0.01	0	0.01	0	0	0	0	0	0.01	0	0.01	0.01	0	0	0.01	0.01	0.02
Lachnospira multipara	0.01	0	0	0.01	0	0.01	0	0.01	0	0.01	0.01	0	0	0	0.01	0.01	0	0.01	0.01	0.01	0.01	0.01	0	0
Dysgonomonas sp. BGC7	0.01	0.01	0.01	0	0.01	0.01	0	0.01	0.01	0.01	0	0.01	0.01	0	0	0	0	0	0.01	0.01	0.01	0.01	0.01	0
Lutispora thermophila	0.01	0	0	0	0	0	0.01	0	0	0.01	0.01	0	0	0	0.03	0.01	0	0.01	0	0.01	0.01	0	0	0
Firmicutes bacterium CAG:114	0.01	0	0	0.01	0	0	0	0	0	0.01	0.01	0	0	0	0.01	0.01	0.01	0.01	0	0.01	0.01	0.01	0	0
Erysipelatoclostridium ramosum	0	0	0	0.02	0.02	0	0	0.01	0	0.01	0.01	0	0	0	0	0	0	0	0	0.01	0.01	0.01	0.01	0
Clostridium sp. CAG:1219	0.01	0	0.01	0.02	0.01	0.03	0	0.01	0	0.01	0	0	0	0	0	0	0	0	0	0.01	0	0	0	0
Cellulosilyticum sp. WCF-2	0.01	0	0	0	0	0	0	0.01	0	0.01	0.01	0	0.01	0	0.01	0.01	0.01	0.01	0	0.01	0	0.01	0	0
Fournierella massiliensis	0	0	0	0	0	0	0	0	0	0.01	0.01	0	0	0	0.01	0.01	0	0.01	0	0.01	0	0.02	0	0
Dorea sp. AF36-15AT	0	0	0	0	0	0	0	0.03	0	0.04	0.01	0	0	0	0	0	0	0.01	0	0	0	0	0	0
Eggerthella timonensis	0	0	0	0.01	0	0.01	0	0.01	0	0.01	0.01	0	0	0.01	0	0	0	0	0.01	0	0	0.01	0.01	0.01
Agathobaculum butyriciproducens	0	0	0.01	0	0	0	0	0.01	0	0.01	0.01	0	0	0	0.01	0.01	0	0.01	0	0.01	0	0.01	0	0
Porphyromonas endodontalis	0	0	0	0	0	0	0.02	0.01	0.01	0.01	0	0.01	0.01	0	0	0	0	0	0.01	0.01	0.01	0.01	0.01	0
Clostridium sp. 12(A)	0.01	0	0	0.01	0	0	0	0	0	0.01	0.01	0	0	0.01	0.01	0.02	0	0.01	0	0	0	0	0	0.01
Helicobacter cinaedi	0	0.01	0	0	0	0.02	0	0	0	0	0	0	0	0.06	0	0	0.02	0	0	0	0	0	0	0
Prevotella sp. P6B1	0.01	0.01	0.01	0	0.01	0.01	0	0	0.02	0	0	0.02	0.01	0	0	0	0	0	0	0.01	0	0.01	0	0
Prevotella dentalis	0.01	0.01	0.01	0	0	0.01	0	0	0.02	0	0	0.02	0	0	0	0	0	0	0.01	0.01	0	0.01	0.01	0
Mediterraneibacter massiliensis	0	0	0	0.01	0.01	0	0	0.01	0	0.01	0.01	0	0	0	0.01	0	0	0.01	0	0.01	0.01	0.01	0	0.01
Blautia sp. KGMB01111	0	0	0	0	0.01	0	0	0.01	0	0.01	0.01	0	0	0	0.01	0.02	0	0.01	0	0	0	0.01	0	0.01
Burkholderiales bacterium 1_1_47	0	0	0	0	0.01	0	0	0	0	0	0	0	0.01	0.01	0	0	0.01	0	0.01	0	0.01	0.01	0.04	0
Lachnospiraceae bacterium P6A3	0	0	0	0	0	0	0	0.01	0	0.01	0.02	0	0	0	0.01	0.02	0	0.01	0.01	0	0	0.01	0	0
Aerococcus urinaeequi	0	0	0	0	0	0	0	0	0	0	0	0	0	0.11	0	0	0.01	0	0	0	0	0	0	0
Gordonibacter sp. 28C	0	0	0	0	0	0.01	0	0.02	0	0.01	0	0	0.01	0	0	0	0	0	0.01	0	0	0	0	0.01
Siphoviridae sp.	0.01	0	0	0	0	0	0.01	0	0	0.01	0.01	0	0	0	0.01	0	0	0.01	0.01	0.01	0.01	0	0	0
Bacteroides sp. AF29-11	0.01	0.01	0.01	0.02	0.01	0.01	0	0	0	0	0	0	0	0	0	0	0.01	0	0	0	0	0	0	0.01
[Clostridium] aerotolerans	0	0	0	0	0	0	0	0.01	0	0.01	0.01	0	0	0	0.01	0.02	0	0.01	0	0	0	0	0	0
Massilimicrobiota timonensis	0	0	0	0.02	0.01	0	0	0.01	0	0.01	0.01	0	0	0	0.01	0.01	0	0	0	0.01	0.01	0	0	0
Parabacteroides sp. AF14-59	0.01	0.01	0.01	0.01	0.01	0.01	0	0	0.01	0	0	0.01	0	0	0	0	0.01	0	0.01	0	0	0	0	0.01
Candidatus Saccharimonas sp.	0.01	0.02	0.01	0.01	0.01	0.01	0	0.01	0	0.01	0	0	0	0	0	0	0	0	0	0	0	0	0	0.02
Blautia hansenii	0	0	0	0.01	0	0	0	0.01	0	0.01	0.01	0	0.01	0	0.01	0.01	0	0.01	0	0	0	0	0	0
Oscillibacter sp. KLE 1728	0	0	0	0	0	0	0	0	0	0.01	0.01	0	0	0	0.02	0.02	0	0.01	0	0.01	0	0	0	0
Enterococcus avium	0	0	0	0	0	0	0	0	0	0	0	0	0	0.11	0	0	0	0	0	0	0	0	0	0
Trichinella patagoniensis	0	0	0	0	0	0	0.01	0.02	0	0.02	0	0.01	0	0.01	0	0	0	0	0	0.01	0.02	0	0	0.02
Ruminococcus sp. NK3A76	0	0	0	0	0	0	0	0.01	0	0.01	0.01	0	0	0	0.01	0.01	0	0.01	0	0.01	0	0	0	0
Anaeromassilibacillus sp. Marseille-P4683	0	0	0	0.01	0.01	0	0	0	0	0.01	0.01	0	0	0	0.01	0.01	0.01	0.01	0	0.01	0	0.01	0	0
Gemmiger sp. An194	0	0	0	0	0	0	0	0.01	0	0.01	0.01	0	0	0	0.01	0	0	0.01	0	0.01	0.01	0.02	0	0
butyrate-producing bacterium SS3/4	0.01	0	0	0.01	0	0	0	0.01	0	0.01	0.01	0	0.01	0	0.01	0.01	0	0.01	0	0.01	0	0.01	0	0
Lactobacillus sp. ASF360	0.01	0.02	0	0.01	0.01	0.02	0	0	0	0	0	0	0	0	0	0	0	0	0.01	0	0	0	0.02	0
Anaerotruncus sp. CAG:390	0.01	0	0.01	0.01	0.01	0.01	0	0.01	0	0.01	0.01	0	0	0	0.01	0	0	0.01	0	0.01	0	0.01	0	0
[Clostridium] sporosphaeroides	0.01	0	0	0.01	0.02	0.01	0.01	0	0	0.01	0	0	0	0	0.01	0.01	0	0.01	0	0	0	0	0	0
Corallococcus sp. CAG:1435	0	0	0	0	0	0	0.05	0	0.01	0.01	0.01	0	0	0	0.01	0	0	0	0	0.01	0	0	0	0
Lactococcus lactis	0	0	0	0	0	0	0	0	0.01	0.01	0	0	0	0.04	0	0	0.01	0	0	0	0	0	0	0
[Clostridium] viride	0.01	0	0	0	0	0	0	0	0	0	0.01	0	0	0	0.02	0	0.01	0.01	0	0.01	0.01	0	0	0
Prevotella sp. oral taxon 317	0	0.01	0.01	0	0	0.01	0	0	0.03	0	0	0.03	0	0	0	0	0	0	0	0	0	0	0	0
Butyrivibrio sp. INlla21	0	0	0	0	0	0	0.01	0.01	0	0.01	0.01	0	0.01	0	0.01	0.01	0.01	0.01	0	0.01	0	0.01	0	0
Fusicatenibacter sp. 2789STDY5834925	0.01	0	0	0	0	0	0	0	0	0	0.01	0	0	0	0.01	0.02	0	0.01	0.01	0	0	0	0	0.01
Butyrivibrio sp. NC3005	0	0	0	0	0	0	0	0.01	0	0.01	0.01	0	0.01	0	0.01	0.01	0	0.01	0	0	0	0	0	0.01
Firmicutes bacterium AF16-15	0.01	0	0	0	0	0	0	0	0	0	0.01	0	0	0	0.02	0.01	0	0.01	0	0	0	0	0	0.01
Bacteroides sp. 3_1_13	0.01	0.01	0.01	0.01	0.01	0.01	0	0	0.01	0	0	0.01	0.01	0	0	0	0.01	0	0	0	0	0	0	0.01
Bittarella massiliensis	0.01	0	0	0.01	0.01	0	0	0	0	0.01	0.01	0	0	0	0.01	0	0	0.01	0	0.01	0	0.01	0	0
Clostridiales bacterium VE202-26	0	0	0	0.01	0	0	0	0.01	0	0.01	0.01	0	0.01	0	0.02	0.01	0	0.01	0	0	0	0	0	0
Eubacterium uniforme	0.01	0	0.01	0	0	0.01	0	0.01	0	0.01	0.01	0	0	0	0.01	0.01	0	0.01	0	0	0	0.01	0	0
Muribaculaceae bacterium AM35	0	0.01	0.01	0.02	0.01	0.01	0	0	0.01	0	0.01	0.02	0	0	0	0	0	0	0	0	0	0	0	0
Ruminococcaceae bacterium HV4-5-B5C	0.01	0	0	0	0	0.01	0	0	0	0.01	0.01	0	0.01	0	0.01	0.01	0	0.01	0	0.01	0	0.01	0	0
Coriobacteriales bacterium OH1046	0	0	0	0.01	0.01	0	0	0.01	0.01	0	0.01	0.01	0	0	0.01	0.01	0	0	0	0	0.01	0	0.01	0
Firmicutes bacterium CAG:24	0	0	0	0	0	0	0	0.01	0	0.01	0.01	0	0.01	0	0.02	0.02	0	0.02	0	0	0	0	0	0.01
Parabacteroides sp. TM07-1AC	0	0.01	0.01	0.01	0.01	0.01	0	0	0.01	0	0	0.01	0	0	0	0	0.01	0	0.01	0	0	0.01	0	0.01
Oribacterium sp. NK2B42	0	0	0	0	0	0	0	0.01	0	0	0.01	0	0	0	0.01	0.01	0	0.01	0	0.01	0	0	0	0.01
Gordonibacter pamelaeae	0	0	0	0	0	0	0	0.02	0	0.01	0	0	0	0	0	0	0	0	0	0	0	0	0	0.01
Erysipelotrichaceae bacterium NYU-BL-E8	0	0	0	0	0	0	0.01	0	0	0	0	0	0	0	0	0	0	0	0.01	0	0	0.02	0.06	0
Harryflintia acetispora	0.01	0	0	0.01	0.01	0.01	0	0	0	0.01	0	0	0	0	0.01	0.01	0	0.01	0	0.01	0	0	0	0
Anaerotruncus massiliensis	0.01	0	0	0.01	0.01	0	0	0.01	0	0	0	0	0	0	0.02	0.01	0	0.01	0	0	0	0.01	0	0
Subdoligranulum sp. AM16-9	0	0	0	0	0	0	0	0	0	0.01	0.01	0	0.01	0	0.01	0.01	0	0	0	0.01	0.01	0	0	0
Azospirillum sp. CAG:260	0	0	0	0.03	0.05	0.01	0	0	0	0	0	0	0	0	0	0	0	0	0	0	0	0	0	0
Butyrivibrio sp. AE3004	0	0	0	0	0	0	0	0.01	0	0.01	0.02	0	0	0	0.01	0.01	0	0.01	0	0.01	0	0	0	0
Clostridium sp. CAG:533	0.01	0.01	0.01	0	0	0.01	0	0.01	0	0.01	0	0	0	0	0	0	0	0	0.01	0	0.01	0.01	0	0.01
Sellimonas intestinalis	0	0	0	0	0	0	0	0.01	0	0.01	0.01	0	0	0	0.01	0.01	0	0.01	0.01	0.01	0.01	0.01	0	0.01
Dysgonomonas sp. Marseille-P4361	0	0	0	0.01	0.01	0	0.01	0	0.01	0	0	0.01	0	0	0	0	0.01	0	0.01	0.01	0.01	0.01	0	0.01
Bacteroides cellulosilyticus CAG:158	0	0	0	0	0	0.01	0.01	0.01	0.01	0.01	0	0	0.01	0	0	0	0	0	0.01	0.01	0.01	0.01	0.01	0
Phoenicibacter congonensis	0	0	0	0.01	0	0	0	0.01	0.01	0.01	0.01	0.01	0	0	0	0	0	0	0	0	0.01	0	0	0.01
Roseburia sp. CAG:45	0	0	0	0	0	0.01	0	0	0	0	0.03	0	0	0	0.01	0.01	0.01	0.01	0	0	0	0	0	0
Butyrivibrio sp. MB2005	0	0	0	0	0	0	0	0.01	0	0.01	0.01	0	0	0	0.01	0.01	0	0.01	0	0.01	0.01	0	0	0
Bacillus oryziterrae	0	0	0	0	0	0	0.01	0.01	0.02	0.01	0.01	0.02	0	0	0	0	0	0	0	0	0	0	0.02	0
Clostridiales bacterium TF09-2AC	0	0	0	0	0	0	0	0.01	0	0.01	0.01	0	0	0	0.01	0.02	0	0.01	0	0	0	0	0	0.01
Clostridium tetani	0	0	0	0	0	0	0	0.02	0.01	0.01	0.01	0	0	0	0	0	0	0	0	0	0.01	0	0.01	0
Roseburia sp. AM16-25	0	0	0	0	0	0	0	0	0	0.01	0.01	0	0	0	0.01	0.01	0	0.01	0	0.01	0	0.01	0	0.01
Clostridium sp. AM42-4	0	0	0	0	0	0	0	0	0	0.01	0	0	0	0	0.02	0.02	0	0.02	0	0	0.01	0	0	0.01
Prevotella sp. P5-108	0	0.01	0.01	0	0	0.01	0	0	0.02	0	0	0.02	0.01	0	0	0	0	0	0	0	0	0.01	0	0
Porphyromonas gulae	0	0.01	0	0	0	0	0.01	0.01	0.01	0	0	0.01	0	0	0	0	0	0	0.01	0.01	0.01	0.01	0	0
Ruminococcus sp. CAG:624	0	0	0	0.01	0.01	0	0	0	0	0.01	0.01	0	0	0	0	0	0	0.01	0	0	0.01	0.01	0	0
Butyrivibrio sp. XPD2006	0	0	0	0	0	0	0	0.01	0	0.01	0.02	0	0	0	0.01	0.01	0	0.01	0	0.01	0	0	0	0
Kazachstania africana	0	0	0	0	0	0	0	0	0	0	0	0	0	0.1	0	0	0	0	0	0	0	0	0	0
Catonella morbi	0	0	0	0	0	0	0	0	0	0.01	0.02	0	0	0	0.01	0.01	0	0.01	0	0	0	0	0	0.01
Eubacterium sp. CAG:841	0	0	0	0.01	0.01	0	0	0	0.01	0.01	0.01	0.01	0	0	0.01	0.01	0	0	0	0	0	0	0	0
Prevotella jejuni	0	0	0	0	0	0	0	0	0.02	0	0	0.02	0	0	0	0	0	0	0	0.01	0.01	0.01	0	0
Prevotella veroralis	0.01	0.01	0.01	0	0.01	0.01	0	0	0	0.01	0	0	0.01	0	0	0	0	0	0	0.01	0.01	0.01	0	0
Azospirillum sp. 47_25	0	0.01	0	0.03	0.04	0.01	0	0	0	0	0	0	0	0	0	0	0	0	0	0	0	0	0	0
Lachnospiraceae bacterium ND2006	0	0	0	0	0	0	0	0.01	0	0.01	0.01	0	0	0	0.01	0.01	0	0.01	0	0	0	0	0	0
Clostridium sp. CAG:524	0.01	0	0.01	0.01	0.01	0.01	0.01	0.01	0	0.01	0	0	0	0	0	0	0	0	0.01	0.01	0	0.01	0	0
Acetanaerobacterium elongatum	0	0	0	0	0	0	0	0	0	0.01	0.01	0	0	0	0.01	0.01	0	0.01	0	0	0	0.01	0	0
Eubacterium limosum	0	0	0	0.01	0	0	0	0	0.01	0	0.01	0.01	0	0	0.01	0.01	0	0	0	0	0.01	0	0	0
Clostridium sp. ASBs410	0	0	0	0	0	0	0	0.01	0	0.01	0.01	0	0	0	0.01	0.01	0	0.01	0.01	0.01	0	0	0	0
Bacteroides ihuae	0.01	0.01	0	0	0	0	0	0	0.01	0	0	0.01	0	0	0	0	0.01	0	0	0	0	0	0.01	0
Prevotella fusca	0.01	0	0.01	0	0	0.01	0	0	0.02	0	0	0.02	0	0	0	0	0	0.01	0	0	0	0	0	0.01
Lachnospiraceae bacterium NE2001	0	0	0	0	0	0	0	0	0	0.01	0.01	0	0	0	0.01	0.01	0	0.01	0	0.01	0	0.01	0	0
Lachnoclostridium pacaense	0	0	0	0	0	0	0	0	0	0.01	0.01	0	0	0	0.02	0.02	0	0.01	0	0	0	0	0	0
Bacteroides sp. 4_1_36	0	0.01	0	0.01	0	0	0	0	0	0	0	0	0	0	0	0	0.01	0	0	0	0	0	0.01	0.02
Bacteroidia bacterium 44-10	0	0	0	0	0	0	0.01	0.01	0.01	0	0	0.01	0	0	0	0	0.01	0	0.01	0	0	0	0.01	0
Clostridium sp. CAG:628	0.01	0.01	0.01	0.01	0	0	0	0.01	0	0.01	0	0	0	0	0	0	0	0	0	0.01	0.01	0	0	0
Prevotella sp. P6B4	0	0	0	0	0	0	0	0	0.03	0	0	0.03	0	0	0	0	0	0	0	0	0	0	0	0
Bacteroides sp. 4_3_47FAA	0.01	0.01	0	0.01	0.01	0.01	0.01	0	0.01	0	0	0.01	0.01	0	0	0	0	0	0	0	0	0	0	0
Clostridium sp. CAG:217_53_7	0.01	0	0.02	0	0	0.03	0	0	0	0	0	0	0.01	0	0	0	0	0	0	0	0	0.01	0	0
Debaryomyces hansenii	0	0	0	0	0	0	0	0	0	0	0	0	0	0	0	0	0	0.01	0	0	0	0	0	0.09
Rubneribacter badeniensis	0	0	0	0.01	0	0	0	0.02	0	0.01	0	0	0	0.01	0	0	0	0	0	0	0	0	0.01	0.01
Bacteroidetes bacterium GWC1_47_7	0.02	0.01	0.01	0.01	0.02	0.01	0	0	0	0	0	0	0	0	0	0	0	0	0	0.01	0	0	0.01	0
Lachnospiraceae bacterium NC2008	0	0	0	0	0	0	0	0.01	0	0.01	0.01	0	0	0	0.01	0.01	0.01	0.02	0	0	0	0	0	0.01
[Clostridium] sphenoides	0	0	0	0	0	0	0	0	0	0	0.01	0	0	0	0.02	0.02	0	0.01	0	0	0	0	0	0
Clostridium cellulovorans	0	0	0	0	0	0	0	0.01	0	0.01	0.01	0	0.01	0	0.01	0.01	0	0.01	0	0.01	0	0.01	0	0
Ruminococcus champanellensis	0	0	0	0.01	0	0	0	0	0	0.01	0.01	0	0	0	0.01	0.01	0	0.01	0	0.01	0	0.01	0	0
Clostridia bacterium UC5.1-2H11	0	0	0	0	0	0	0	0	0	0	0.01	0	0	0	0.02	0.01	0	0.01	0	0.01	0.01	0.01	0	0
Ruminococcus sp. CAG:403	0.01	0	0	0	0	0.01	0	0	0	0	0.01	0	0	0	0.01	0.01	0.01	0.01	0	0	0	0.01	0	0
Eggerthella sinensis	0	0	0	0.01	0	0.01	0	0.01	0	0.01	0	0	0	0	0	0	0	0	0	0	0.01	0	0	0.01
Anaerotignum propionicum	0	0	0	0	0	0	0	0	0	0.01	0.01	0	0	0	0.01	0.01	0	0.01	0	0	0	0	0.01	0
Holdemania massiliensis	0	0.01	0	0	0	0.01	0	0.01	0	0	0.01	0	0	0	0.01	0.01	0.01	0	0	0.01	0.01	0	0	0.01
Firmicutes bacterium AF36-19BH	0	0	0	0	0	0	0	0	0	0.01	0.01	0	0	0	0.02	0.01	0	0.01	0	0	0	0	0	0.01
Triticum urartu	0	0	0	0	0	0	0.01	0.02	0	0.02	0	0	0	0.01	0	0	0	0	0	0.01	0.01	0	0	0.02
Akkermansia sp. 54_46	0.01	0	0	0	0	0	0	0	0	0	0	0	0	0	0	0	0.01	0	0	0.01	0.02	0	0.04	0
Lachnospiraceae bacterium NK3A20	0	0	0	0	0	0	0	0.01	0	0.01	0.01	0	0	0	0.01	0.01	0	0.01	0	0	0	0	0	0
Mycoplasma sp. CAG:472	0.01	0.01	0.01	0.01	0.01	0.01	0	0.01	0	0	0	0	0	0	0	0	0	0	0	0.01	0.01	0.01	0	0
Lachnospiraceae bacterium oral taxon 500	0	0	0	0	0	0	0	0.01	0	0.01	0.01	0	0	0	0.01	0.01	0	0	0	0.01	0.01	0	0	0
Firmicutes bacterium CAG:145	0.01	0	0	0.01	0.01	0	0	0	0	0.01	0	0	0	0	0	0	0	0.01	0	0	0.01	0.01	0	0
Bacteroidetes bacterium GWF2_40_14	0.01	0.01	0.01	0	0.01	0.01	0.01	0	0	0	0	0	0.01	0	0	0	0	0.01	0.01	0	0	0.01	0	0
Firmicutes bacterium CAG:137_57_8	0.01	0	0	0.01	0	0	0	0	0	0.01	0	0	0	0	0.01	0.01	0	0.01	0	0	0	0	0	0
Butyrivibrio sp. AE3009	0	0	0	0	0	0	0	0.01	0	0.01	0.01	0	0	0	0.01	0.01	0	0.01	0	0	0	0	0	0
Prevotella colorans	0	0	0	0	0	0	0.01	0.01	0.01	0	0	0.01	0	0	0	0	0	0	0.01	0.01	0.01	0	0.01	0
Cellulosilyticum lentocellum	0.01	0	0	0	0	0	0	0	0	0.01	0.01	0	0	0	0.01	0.01	0	0.01	0	0	0	0	0	0
Dysgonomonas mossii	0.01	0.01	0.01	0	0	0.01	0	0	0	0	0	0	0.01	0	0	0	0	0	0	0.01	0.01	0.01	0	0
Prevotella multiformis	0	0	0	0	0	0	0	0	0.02	0	0	0.02	0.01	0	0	0	0	0	0.01	0	0	0	0	0.01
Butyrivibrio sp. WCD3002	0	0	0	0	0.01	0	0.01	0	0	0	0	0	0	0	0.01	0.01	0	0.01	0	0	0	0	0	0
Lachnospiraceae bacterium XBB1006	0	0	0	0	0	0	0	0	0	0.01	0.01	0	0	0	0.01	0.01	0	0.01	0	0	0	0	0	0.01
Clostridium sp. CAG:169	0	0	0	0	0	0	0	0.01	0	0.01	0.01	0	0	0	0.01	0.01	0	0.01	0	0.01	0.01	0.01	0	0
Prevotella copri CAG:164	0.01	0.02	0.01	0.01	0.02	0.01	0	0	0	0	0	0	0	0	0	0	0	0	0	0	0	0	0	0
Lachnospiraceae bacterium AC3007	0	0	0	0	0	0	0	0.01	0	0.01	0.01	0	0	0	0	0.01	0	0.01	0	0	0	0	0	0
Chitinophagaceae bacterium	0.01	0.01	0.01	0	0	0.01	0	0.01	0.01	0	0	0	0.01	0	0	0	0	0	0	0	0	0.01	0	0
Caproiciproducens sp. NJN-50	0	0	0	0.01	0.01	0	0	0	0	0	0.01	0	0	0	0.01	0.01	0	0	0	0	0	0.01	0	0
Olsenella sp. An188	0	0	0	0.02	0.01	0	0	0.01	0.01	0	0.01	0.01	0	0	0	0	0	0	0	0	0.01	0	0.01	0
Bacteroides coprocola CAG:162	0	0.01	0	0	0	0.01	0	0	0.01	0	0	0.01	0.01	0	0	0	0	0	0	0.01	0	0.01	0.01	0
Bacteroidetes oral taxon 274	0	0	0	0.01	0	0	0.01	0.01	0.01	0.01	0	0.01	0.01	0	0	0	0	0	0	0	0	0	0	0
Coprococcus phoceensis	0	0	0	0.01	0.01	0	0	0	0	0	0	0	0.01	0	0.01	0.01	0	0	0	0.01	0.01	0	0.01	0
Hungateiclostridium cellulolyticum	0.01	0	0	0.01	0.01	0.01	0	0	0	0.01	0	0	0	0	0.01	0	0.01	0.01	0	0	0	0	0	0
Subdoligranulum sp. OF01-18	0	0	0	0	0	0	0	0	0	0.01	0.01	0	0	0	0.01	0	0.01	0.01	0	0.01	0	0	0	0
Prevotella sp. 10(H)	0.01	0.01	0	0	0.01	0.01	0	0	0.01	0	0	0.01	0	0	0	0	0.01	0	0	0	0	0	0	0
Gardnerella vaginalis	0	0	0	0.01	0	0	0	0.01	0.01	0	0.01	0.01	0	0	0	0	0	0	0	0	0	0	0.02	0
Coprococcus sp. HPP0048	0	0	0	0.01	0.01	0	0	0.01	0	0.01	0.01	0	0	0	0.01	0.01	0	0.01	0	0	0.01	0	0	0
Streptococcus sp.	0	0	0	0	0	0	0.01	0	0	0	0	0	0	0	0	0	0	0	0.01	0.01	0.03	0	0.01	0.01
Bacteroides uniformis CAG:3	0	0.01	0.01	0.01	0.01	0.01	0.01	0	0	0	0	0	0	0	0	0	0.01	0	0	0	0	0	0	0
Anaerotignum neopropionicum	0	0	0	0	0	0	0	0.01	0	0.01	0	0	0	0	0.01	0.01	0	0.01	0	0	0	0	0.01	0
Olsenella provencensis	0	0	0	0.02	0.01	0	0	0.01	0.01	0	0.01	0.01	0	0	0	0	0	0	0	0	0.01	0	0.01	0
Hungateiclostridium thermocellum	0.01	0	0	0.01	0	0	0	0	0	0.01	0.01	0	0	0	0.01	0.01	0	0.01	0	0.01	0	0	0	0
Provencibacterium massiliense	0	0	0	0.01	0	0	0	0	0	0.01	0.01	0	0	0	0.01	0.01	0	0.01	0	0.01	0	0	0	0
Prevotella sp. P5-50	0	0	0	0	0	0	0	0	0.04	0	0	0.04	0	0	0	0	0	0	0	0	0	0	0	0
Anaerobacterium chartisolvens	0	0	0	0.01	0	0	0	0	0	0.01	0.01	0	0	0	0.01	0.01	0	0	0	0	0	0	0	0
Clostridium sp. Marseille-P2538	0	0	0	0.01	0	0	0	0.01	0	0.01	0.01	0	0	0	0.01	0.01	0	0.01	0	0	0	0	0	0
Lachnospiraceae bacterium CAG:215	0	0	0	0.01	0.01	0	0	0.01	0	0.01	0	0	0	0	0	0.01	0	0	0	0.01	0.01	0.01	0	0.01
Eubacterium sp. CAG:252	0	0	0	0	0	0	0	0.01	0	0.01	0.01	0	0	0	0.01	0.01	0.01	0.01	0	0	0	0	0	0
Lachnospiraceae bacterium XBD2001	0	0	0	0	0	0	0	0.01	0	0.01	0.01	0	0	0	0.01	0.01	0	0	0	0	0	0	0	0
[Clostridium] spiroforme	0.01	0	0	0.01	0.01	0	0	0.01	0	0.01	0.01	0	0	0	0.01	0	0	0	0	0	0	0	0	0
Butyrivibrio sp. XPD2002	0	0	0	0	0	0	0	0	0	0	0.01	0	0	0	0.01	0.01	0.01	0.01	0	0.01	0	0.01	0	0
Listeria monocytogenes	0	0	0.01	0	0.01	0.01	0	0	0	0	0	0	0	0.01	0.01	0	0	0	0.01	0	0	0.01	0	0
Eubacterium sp. AF17-7	0.01	0	0	0	0.01	0	0	0	0	0.01	0	0	0	0	0	0.01	0	0.01	0.01	0.01	0	0	0	0
Thermoclostridium stercorarium	0.01	0	0	0	0	0	0	0.01	0	0.01	0.01	0	0	0	0.01	0.01	0	0.01	0	0	0	0	0	0
Parabacteroides sp. 20_3	0	0	0	0.02	0	0.01	0	0	0	0	0.01	0.01	0	0	0	0	0	0	0	0	0	0	0.01	0
Lachnoclostridium sp. Marseille-P6806	0	0	0	0	0	0	0	0	0	0	0.01	0	0	0	0.02	0.01	0	0.01	0	0	0	0	0	0
Bifidobacterium castoris	0	0	0	0	0	0	0	0.01	0.02	0	0	0.02	0	0	0	0	0	0	0	0	0	0.01	0.03	0
Candidatus Gastranaerophilales bacterium	0	0	0	0	0	0	0	0	0.01	0.01	0.01	0.01	0	0	0	0	0.01	0	0	0	0	0.01	0	0
Dysgonomonas gadei	0.01	0.01	0.01	0	0	0.01	0	0	0	0	0	0	0	0	0	0	0	0	0	0.01	0.01	0.01	0	0
Kazachstania saulgeensis	0	0	0	0	0	0	0	0	0	0	0	0	0	0.09	0	0	0	0	0	0	0	0	0	0
Eubacterium rectale CAG:36	0.01	0	0	0	0	0	0	0	0	0	0.01	0	0	0	0.01	0.01	0	0.01	0	0.01	0.01	0	0	0
Eubacterium sp. 36_13	0	0	0	0.01	0	0.01	0	0	0	0.01	0.01	0	0	0	0.01	0.02	0	0.01	0	0	0	0	0	0
Eubacterium oxidoreducens	0	0	0	0	0	0	0	0	0	0.01	0.01	0	0	0	0.01	0.01	0	0.01	0	0.01	0	0	0	0
Subdoligranulum sp. 4_3_54A2FAA	0.01	0	0	0.01	0	0	0	0	0	0	0.01	0	0	0	0.01	0	0	0.01	0	0	0	0.01	0	0
Alistipes sp. CAG:157	0	0	0	0	0	0	0.01	0	0	0	0.01	0	0	0	0	0	0.02	0.01	0	0.01	0	0	0	0
Candidatus Stoquefichus massiliensis	0	0	0	0.03	0.01	0	0	0.01	0	0	0	0	0	0	0	0	0	0	0	0	0	0	0	0
Alkaliflexus imshenetskii	0	0	0	0	0	0	0.01	0.01	0	0.01	0	0	0.01	0	0	0	0	0	0.01	0	0.01	0.01	0	0
Aerococcus viridans	0	0	0	0	0	0	0	0	0	0	0	0	0	0.08	0	0	0.01	0	0	0	0	0	0	0
Ruminococcaceae bacterium AB4001	0	0	0	0	0	0	0	0.01	0	0.01	0.01	0	0	0	0.01	0	0	0	0	0	0	0	0	0
Drancourtella sp. An177	0	0	0	0	0	0	0	0.01	0	0.01	0.01	0	0	0	0.01	0.01	0	0.01	0	0	0	0	0	0.01
Erysipelotrichaceae bacterium YH-PanP20	0	0	0	0	0	0	0	0.02	0	0.01	0.01	0.01	0	0	0.01	0	0	0	0	0	0.01	0	0.01	0
Roseburia sp. CAG:18_43_25	0	0	0	0	0	0	0	0	0	0	0.02	0	0.01	0	0	0	0	0	0	0	0	0	0.02	0
Coprococcus sp. OM04-5BH	0	0	0	0	0	0	0	0	0	0.01	0.01	0	0	0	0	0.01	0	0.01	0	0	0	0.02	0	0
Acetobacteroides hydrogenigenes	0	0	0	0	0	0	0	0	0.01	0	0	0.01	0	0	0	0	0	0.01	0	0	0	0	0.01	0
Klebsiella sp. MS 92-3	0	0	0	0	0	0	0	0	0	0	0	0	0	0.02	0	0	0	0.01	0	0	0	0	0	0.06
Bifidobacterium adolescentis	0	0	0	0	0	0	0	0.01	0.01	0	0	0.01	0	0.01	0	0	0	0	0	0	0	0.01	0.02	0
Butyrivibrio sp. AC2005	0	0	0	0	0	0	0	0.01	0	0	0	0	0	0	0.01	0.02	0	0.01	0	0	0	0	0	0
Clostridium sp. L2-50	0	0	0	0.01	0	0.01	0	0	0	0.01	0.01	0	0	0	0.01	0.01	0	0	0	0	0	0.01	0	0
Fusobacterium nucleatum	0	0	0	0	0.01	0	0	0	0	0.01	0.01	0	0	0.01	0.01	0.01	0.01	0	0	0	0	0	0	0
Faecalibacterium sp. An77	0	0	0	0	0	0	0	0	0	0	0.01	0	0	0	0.01	0.01	0	0.01	0	0	0	0	0	0
Eubacterium sp. ER2	0	0	0	0.01	0	0	0	0.01	0	0.01	0	0	0	0	0.01	0	0	0	0	0	0	0	0	0
Olsenella mediterranea	0	0	0	0.02	0.01	0	0	0.01	0.01	0	0.01	0.01	0	0	0	0	0	0	0	0	0.01	0	0.01	0
Clostridium sp. HMb25	0	0	0	0	0	0	0	0	0	0.01	0.01	0	0	0	0.01	0	0	0.01	0	0.01	0	0	0	0
Clostridium tunisiense	0	0	0	0	0	0	0	0.01	0	0	0.01	0	0	0	0.01	0	0	0.01	0	0	0	0	0	0
Bacteroides pectinophilus CAG:437	0	0	0	0	0	0	0	0	0	0.01	0.01	0	0	0	0	0.01	0	0.01	0	0	0	0	0	0
Firmicutes bacterium CAG:791	0	0	0	0	0	0	0	0.01	0	0	0.01	0	0	0	0.01	0.01	0	0.01	0	0	0	0	0	0.01
Prevotella falsenii	0.01	0.01	0.01	0.01	0.01	0.01	0	0	0	0	0	0	0	0	0	0	0	0	0	0	0	0	0	0
Vallitalea sp. S15	0	0	0	0	0	0	0	0	0	0	0	0	0	0	0	0.01	0	0.01	0	0	0	0	0.01	0.02
Gordonibacter sp. An230	0	0	0	0	0	0	0	0.01	0	0.01	0	0	0	0	0	0	0	0	0	0	0	0	0	0.01
Vallitalea guaymasensis	0	0	0	0.01	0	0	0	0	0	0	0.01	0	0	0	0.01	0.01	0	0	0	0.01	0	0	0	0
Salmonella enterica	0	0	0	0	0	0	0	0	0	0	0	0	0	0.04	0	0	0.01	0.01	0	0	0	0	0	0.01
[Clostridium] algidixylanolyticum	0	0	0	0	0	0	0	0	0	0.01	0.01	0	0	0	0.01	0.01	0	0.01	0	0	0	0	0	0
Blautia sp. AF19-10LB	0	0	0	0	0	0	0	0.01	0	0.01	0.01	0	0	0	0.01	0.01	0	0.01	0	0	0	0	0	0
Bacteroides sp. AM44-19	0	0	0	0	0	0	0	0	0	0.01	0	0	0.01	0	0	0	0.01	0	0	0	0	0	0	0
Prevotella sp. oral taxon 472	0	0	0.01	0	0.01	0.01	0.01	0	0.02	0	0	0.02	0	0	0	0	0	0	0	0	0	0	0	0
Dorea sp. AM13-35	0	0	0	0	0	0	0	0.01	0	0.01	0.01	0	0	0	0	0.01	0	0.01	0	0	0	0	0	0
Selenomonadales bacterium	0.01	0	0.01	0.01	0.01	0.01	0	0	0	0	0.01	0	0	0	0	0	0	0	0	0	0	0.01	0	0
Clostridium sp. SCN 57-10	0	0	0	0	0	0	0	0	0	0	0	0	0	0	0.01	0	0	0	0	0	0	0.01	0	0
[Clostridium] saccharogumia	0.01	0	0	0.01	0.01	0	0	0	0	0	0.01	0	0	0	0	0.01	0	0	0	0	0	0	0	0
Anaerovorax odorimutans	0	0	0	0.01	0.01	0	0	0	0	0	0	0	0	0	0.01	0	0	0	0	0	0	0.01	0	0
Catabacter hongkongensis	0	0	0	0.01	0	0	0	0	0	0	0.01	0	0	0	0.01	0	0	0	0	0	0	0.01	0	0
Mariniphaga sediminis	0	0.01	0	0	0	0	0.01	0.01	0	0	0	0	0	0	0	0	0	0	0.01	0.01	0.01	0	0.01	0
Eubacterium sp. CAG:248	0	0	0	0	0	0	0	0.01	0	0.01	0.01	0	0	0	0.01	0.01	0	0	0	0	0	0	0	0
Bifidobacterium bifidum	0	0	0	0	0	0	0	0	0.01	0	0.01	0	0	0	0	0	0	0	0	0	0	0.01	0.01	0
Sutterella wadsworthensis	0	0	0	0	0	0	0	0	0	0	0	0	0	0	0	0	0.01	0	0.01	0	0.01	0.01	0.01	0
Phocea massiliensis	0	0	0	0.01	0	0	0	0	0	0.01	0.01	0	0	0	0.01	0.01	0	0.01	0	0	0	0.01	0	0
Subdoligranulum sp. AF14-43	0	0	0	0.01	0	0	0	0	0	0	0.01	0	0	0	0.01	0	0	0.01	0	0	0	0.01	0	0
Paludibacter sp. 47-17	0.01	0.01	0	0	0	0.01	0	0	0	0	0	0	0.01	0	0	0	0	0	0	0.01	0.01	0.01	0.01	0
Lachnospiraceae bacterium YSB2008	0	0	0	0	0	0	0	0	0	0.01	0.01	0	0	0	0.01	0.01	0	0.01	0	0	0	0.01	0	0
Clostridium sp. CAG:75	0	0	0	0	0	0	0	0	0	0	0	0	0	0	0.01	0.01	0.01	0.01	0.01	0	0	0	0	0
Firmicutes bacterium AM43-11BH	0	0	0	0	0	0	0	0	0	0.01	0.01	0	0	0	0.01	0	0	0	0	0.01	0.01	0.01	0	0.01
Butyrivibrio sp. FCS014	0	0	0	0	0	0	0	0.01	0	0.01	0.01	0	0	0	0	0.01	0	0.01	0	0.01	0	0	0	0
Neobitarella massiliensis	0	0	0	0.01	0	0	0	0	0	0	0.01	0	0	0	0.01	0	0	0.01	0	0.01	0.01	0	0	0
Roseburia sp. CAG:18	0	0	0	0	0	0	0	0	0	0	0.01	0	0.01	0	0	0	0	0.01	0	0	0	0	0.01	0
Olsenella uli	0	0	0	0.02	0.01	0	0	0.01	0.01	0	0.01	0.01	0	0	0	0	0	0	0	0	0.01	0	0.01	0
Herbinix luporum	0	0	0	0	0	0	0	0	0	0.01	0.01	0	0	0	0	0.01	0	0.01	0	0.01	0	0	0	0
Bacteroides sp. 1_1_14	0	0	0	0	0	0	0	0	0	0	0	0	0	0	0	0	0	0.01	0.01	0	0	0.01	0.01	0.01
Pseudobutyrivibrio xylanivorans	0	0	0	0	0	0	0	0.01	0	0.01	0.01	0	0	0	0.01	0.01	0	0.01	0	0	0	0	0	0
Clostridium leptum CAG:27	0	0	0	0.01	0	0.01	0	0	0	0	0	0	0	0	0.01	0.01	0	0	0	0	0	0	0	0
Ruminococcus bicirculans	0	0	0	0	0	0	0	0.01	0	0.01	0.01	0	0	0	0	0	0	0.01	0	0.01	0	0.01	0	0
Bacteroides sp. AM16-13	0.01	0	0.01	0	0	0	0	0	0.01	0	0	0.01	0	0	0	0	0.01	0.01	0	0	0	0	0	0.01
Chlamydomonas reinhardtii	0	0	0	0	0	0	0	0.01	0	0.02	0.02	0	0	0	0	0.01	0	0.01	0	0	0	0	0	0
Firmicutes bacterium CAG:272	0	0	0	0.01	0.01	0	0	0	0	0	0.01	0	0	0	0.01	0	0	0	0	0	0	0	0	0
Parabacteroides sp. AM58-2XD	0	0	0	0.01	0.01	0	0	0	0	0	0	0	0	0	0	0	0	0	0.01	0.01	0.01	0.01	0	0
Prevotella sp. BV3P1	0	0	0	0	0	0	0	0.01	0.01	0	0	0.01	0.01	0	0	0	0	0	0.01	0.01	0.01	0.01	0	0
Clostridium sp. SY8519	0	0	0	0	0	0	0	0	0	0.01	0.01	0	0	0	0.01	0.01	0	0.01	0	0	0	0	0	0
Acetobacterium bakii	0	0	0	0	0	0	0	0.01	0	0.01	0.01	0	0	0	0.01	0	0	0	0.01	0	0	0	0	0
Ruminococcus callidus	0	0	0	0	0	0	0	0	0	0	0	0	0	0	0.01	0	0	0.01	0.01	0	0	0.01	0	0
Dysgonomonas alginatilytica	0	0.01	0.01	0	0	0.01	0	0	0.01	0	0	0.01	0	0	0	0	0	0	0	0	0	0	0	0
Lachnospiraceae bacterium RM5	0	0	0	0	0.01	0	0	0.01	0	0.01	0.01	0	0	0	0	0	0.01	0	0.01	0	0	0	0	0
Eubacteriaceae bacterium CHKCI005	0	0	0	0.01	0.01	0	0	0	0	0	0	0	0	0	0.01	0	0	0	0	0	0	0	0	0
Clostridium sp. CAG:138	0	0	0	0.01	0	0	0	0	0	0	0.01	0	0	0	0.01	0	0	0	0	0.01	0.01	0	0	0
Clostridium nexile CAG:348	0	0	0	0.01	0.01	0	0	0.01	0	0	0.01	0	0	0	0	0	0	0	0	0	0.01	0	0	0
Sporanaerobacter sp. JN28	0	0	0	0	0	0	0	0.01	0	0.01	0.02	0	0	0	0	0.01	0	0.01	0	0	0	0	0	0
Eubacterium sp. CAG:86	0	0	0	0	0	0	0	0	0	0.01	0.01	0	0	0	0.01	0.02	0	0.01	0	0	0	0	0	0
Firmicutes bacterium HGW-Firmicutes-9	0.01	0	0	0.01	0	0	0	0	0	0	0.01	0	0	0	0.01	0	0	0	0	0	0	0	0	0
Clostridium sp. OM02-18AC	0	0	0	0	0	0	0	0	0	0	0	0	0	0	0.01	0.02	0	0.01	0	0	0	0	0	0
Clostridium sp. CAG:762	0.01	0	0.01	0.01	0	0	0.01	0.01	0	0.01	0	0	0	0	0	0	0	0	0	0.01	0	0	0	0
Streptococcus pneumoniae	0	0	0	0	0	0	0	0	0	0	0	0	0	0.02	0	0	0	0	0	0	0	0	0	0
Collinsella aerofaciens	0	0	0	0.01	0.01	0	0	0.01	0.01	0	0	0	0	0	0	0	0	0	0	0	0	0	0.01	0
[Hallella] seregens	0	0	0	0	0	0	0	0	0.02	0	0	0.02	0	0	0	0	0	0	0	0	0	0	0	0
Lachnoanaerobaculum saburreum	0	0	0	0	0	0	0	0	0	0	0.01	0	0	0	0.01	0.01	0	0	0	0	0	0	0	0
Fusobacterium naviforme	0	0	0	0	0	0	0	0	0	0	0.01	0	0	0	0.01	0.01	0	0	0	0	0	0	0	0
Candidatus Gastranaerophilales bacterium HUM_1	0	0	0.02	0	0	0	0	0	0	0	0	0	0	0	0	0	0	0	0.01	0	0	0.04	0	0
Peptoanaerobacter stomatis	0	0	0	0	0	0	0	0	0	0	0	0	0	0	0.01	0.01	0	0.01	0.01	0	0	0	0	0
Parasporobacterium paucivorans	0	0	0	0	0	0.01	0	0.01	0	0.01	0.01	0	0	0	0	0	0.01	0	0	0	0	0	0	0
Subdoligranulum sp. AM23-21AC	0.01	0	0.01	0	0	0.01	0	0	0	0	0	0	0	0	0.01	0	0	0	0	0	0	0	0	0
Saccharomyces cerevisiae	0	0	0	0	0	0	0	0	0	0	0	0	0	0.06	0	0	0	0	0	0.01	0.01	0	0	0
Petrimonas sp. IBARAKI	0	0	0	0	0	0	0.01	0	0	0	0	0.01	0	0	0	0	0	0	0.01	0	0.01	0	0	0
Ruminococcaceae bacterium D16	0	0	0	0.01	0	0	0	0	0	0	0	0	0	0	0.01	0.01	0	0.01	0	0.01	0.01	0	0	0
Trichomonas vaginalis	0	0	0.01	0	0	0.01	0	0	0	0	0.03	0	0	0	0	0	0	0	0	0	0	0	0	0
Roseburia sp. AF15-21	0	0	0	0	0	0.01	0	0	0	0	0.03	0	0	0	0	0	0	0	0	0	0	0	0	0
Actinobacteria bacterium UC5.1-1B11	0	0	0	0	0	0	0	0	0.01	0	0	0.01	0	0	0	0	0	0	0	0	0.01	0	0.02	0
Senegalimassilia faecalis	0	0	0	0	0	0	0	0.01	0	0.01	0	0	0	0	0	0	0	0	0.01	0	0	0	0.01	0.01
Eubacterium sp. TM05-53	0	0	0	0	0	0	0	0.02	0	0.01	0	0	0	0	0	0	0	0	0	0.01	0.01	0	0	0
Bacteroides vulgatus CAG:6	0	0	0	0	0	0	0.01	0.01	0.01	0	0	0.01	0	0	0	0	0	0	0	0	0.01	0	0	0
Prevotella loescheii	0	0	0	0	0	0	0.01	0	0.01	0	0	0.01	0	0	0	0	0	0	0	0	0	0	0	0
Anaerotruncus sp. 22A2-44	0	0	0.01	0.01	0	0.01	0	0	0	0.01	0	0	0	0	0	0	0	0	0	0	0	0	0	0
Lachnospiraceae bacterium AC2031	0	0	0	0	0	0	0	0	0	0	0.01	0	0.01	0	0.01	0	0	0	0	0	0	0	0	0
Clostridium sp. AF15-17LB	0	0	0	0.01	0	0	0	0.01	0	0.01	0.01	0	0	0	0.01	0	0	0.01	0	0	0	0	0	0
Ruminococcaceae bacterium cv2	0	0	0	0	0	0	0	0.01	0	0.01	0.01	0	0	0	0.01	0	0	0	0	0	0.01	0.01	0	0
Desulfovibrio sp. DS-1	0	0	0	0	0	0	0	0	0	0	0	0	0	0.02	0	0.02	0.01	0.01	0	0	0	0	0	0
Panicum hallii	0	0	0	0	0	0	0	0.03	0	0.01	0	0	0	0	0	0	0	0	0	0.01	0.01	0	0	0
Weissella phage phiYS61	0	0	0	0	0	0	0	0	0	0	0	0	0.01	0.06	0	0	0.01	0	0	0	0	0	0	0
Prevotella nanceiensis	0	0	0	0	0	0	0.01	0	0.01	0	0	0.01	0.01	0	0	0	0	0	0	0.01	0.01	0.01	0	0
Peptococcaceae bacterium CEB3	0	0	0	0.01	0	0	0	0	0	0	0	0	0	0.02	0.01	0	0.01	0	0	0	0	0	0	0
Paenibacillus odorifer	0.01	0	0	0	0	0	0	0	0	0	0	0	0	0	0.01	0	0	0	0	0.01	0	0	0	0
Bacteroides caccae CAG:21	0.01	0.01	0.01	0.01	0.01	0.01	0	0	0	0	0	0	0	0	0	0	0	0	0	0.01	0	0.01	0	0
Bacteroides fragilis CAG:558	0.01	0	0.01	0	0	0	0	0	0	0	0	0	0	0	0	0	0	0.01	0	0	0	0	0	0.01
Lactobacillus rhamnosus	0	0	0	0	0.01	0	0	0	0	0	0	0	0	0	0	0.01	0	0.01	0	0	0	0	0	0
Butyrivibrio sp. NC2002	0	0	0	0	0	0	0	0	0	0.01	0	0	0	0	0.01	0.01	0	0.01	0	0	0	0	0	0
Eubacterium sp. CAG:274	0	0	0	0	0	0	0	0	0	0.01	0.01	0	0	0	0.01	0	0	0	0	0	0	0	0	0
Clostridium sp. AF46-9NS	0	0	0	0	0	0	0	0	0	0	0.01	0	0	0	0.01	0	0	0.01	0	0.01	0	0	0	0
Ruminococcus sp. AF41-9	0	0	0	0	0	0	0	0	0	0.01	0.01	0	0	0	0.01	0.01	0	0	0	0	0	0	0	0.01
Firmicutes bacterium CAG:238	0.01	0	0	0.01	0.01	0	0	0	0	0	0.01	0	0	0	0	0	0	0	0	0	0	0.01	0	0
Fusobacteriia bacterium 4572_132	0	0	0	0	0	0	0	0	0	0	0	0	0	0.06	0	0	0.01	0	0	0	0	0	0	0
Firmicutes bacterium CAG:110_56_8	0	0	0	0.01	0	0	0	0	0	0.01	0.01	0	0	0	0.01	0	0	0.01	0	0.01	0	0	0	0
Proteiniphilum sp. X52	0	0	0	0	0	0	0.01	0	0	0	0	0	0.01	0	0	0	0	0	0.01	0	0	0.01	0	0
Aneurinibacillus migulanus	0	0	0	0	0.01	0	0	0	0	0	0	0	0	0.02	0	0	0	0	0	0	0	0	0	0
Flavobacterium psychrophilum	0.01	0.01	0.01	0	0	0	0.01	0	0.01	0	0	0.01	0	0	0	0	0	0	0	0	0	0	0	0
Clostridiales bacterium 43-6	0	0	0	0.01	0.01	0	0	0	0	0.01	0.01	0	0	0	0	0	0	0.01	0	0	0	0	0	0
Ruminococcus sp. CAG:330	0	0	0	0	0	0	0	0	0	0	0	0	0	0	0.01	0	0	0.01	0	0	0	0.01	0	0
Clostridium sp. CAG:226	0	0	0	0.01	0	0	0	0	0	0.01	0	0	0	0	0.01	0	0	0.01	0	0	0	0	0	0
Clostridium sp. 42_12	0	0	0	0	0	0	0	0	0	0	0	0	0	0	0.01	0	0.01	0.01	0.01	0	0	0	0.01	0
Butyrivibrio sp. X503	0	0	0	0	0	0.01	0	0	0	0	0.01	0	0	0	0.01	0	0	0	0	0	0	0	0	0
Bacteroidales bacterium 45-6	0.01	0.01	0.01	0	0.01	0.01	0	0	0	0	0	0	0	0	0	0	0	0	0	0	0	0	0	0
Roseburia intestinalis CAG:13	0	0	0	0	0	0	0	0.01	0	0.01	0.01	0	0	0	0.01	0.01	0	0	0	0	0	0	0	0.01
Lachnospiraceae bacterium 6_1_37FAA	0	0	0	0	0	0	0	0.01	0	0.01	0.01	0	0	0	0	0.01	0	0.01	0	0	0	0	0	0
Ruminiclostridium sufflavum	0.01	0	0	0.01	0	0	0	0	0	0	0.01	0	0	0	0	0.01	0.01	0	0	0	0	0	0	0
Bacteroides finegoldii CAG:203	0	0.01	0	0	0	0	0	0	0	0	0	0	0.01	0	0	0	0	0	0	0.01	0.01	0	0	0
Gemmiger formicilis	0	0	0	0	0	0	0	0	0	0.01	0.01	0	0	0	0.01	0	0	0	0	0	0	0.01	0	0
bacterium D16-34	0.01	0.01	0	0	0	0	0	0.01	0	0	0	0	0	0	0	0	0	0	0	0	0	0	0.01	0
Prevotella sp. S7 MS 2	0	0	0	0	0	0	0	0	0.02	0	0	0.02	0	0	0	0	0	0	0	0	0	0	0	0
Olsenella sp. oral taxon 807	0	0	0	0.01	0	0	0	0.01	0	0	0	0	0	0	0	0	0	0	0.01	0	0	0.01	0.01	0
Eubacteriaceae bacterium	0.01	0	0.01	0.01	0.01	0.01	0	0	0	0	0	0	0	0	0	0	0	0	0	0.01	0	0	0	0
Fusobacterium sp. CM21	0	0	0	0	0	0	0	0	0	0	0.01	0	0	0	0.01	0	0	0	0	0.01	0.01	0	0	0
Clostridium bolteae CAG:59	0	0	0	0	0	0	0	0	0	0.01	0.01	0	0	0	0.01	0.01	0	0.01	0	0	0	0	0	0
Clostridium sp. FS41	0	0	0	0	0	0	0	0	0	0	0	0	0	0	0.01	0.01	0	0.01	0	0	0	0	0	0
Candidatus Symbiothrix dinenymphae	0	0	0	0.01	0.01	0	0	0	0	0	0	0	0	0	0	0	0	0	0	0	0	0	0	0
Ruminococcus sp. CAG:579	0	0	0	0	0	0	0	0	0	0.01	0.01	0	0	0	0	0.01	0	0.01	0	0	0	0.01	0	0
Olsenella sp. An290	0	0	0	0.01	0.01	0	0	0.01	0.01	0	0.01	0.01	0	0	0	0	0	0	0	0	0	0	0.01	0
Olsenella sp. KH3B4	0	0	0	0.01	0.01	0	0	0.01	0	0	0	0	0	0	0	0	0	0	0	0	0.01	0	0.01	0
Desulfobacterium sp. 4572_20	0	0	0	0	0	0	0.01	0.01	0	0	0	0	0	0	0	0	0	0	0.01	0.01	0.01	0.01	0.01	0
Flexilinea flocculi	0	0	0	0	0	0	0	0	0	0	0.01	0	0	0	0	0.01	0	0.01	0	0	0	0	0	0
Coprococcus eutactus CAG:665	0	0	0	0.01	0	0	0	0	0	0	0.01	0	0	0	0	0	0	0	0.02	0.01	0	0	0	0
Bacteroides sp. 2_2_4	0	0.01	0.01	0.01	0.01	0	0	0	0.01	0	0	0.01	0	0	0	0	0.01	0	0	0	0	0	0	0
Senegalimassilia anaerobia	0	0	0	0	0	0	0	0.01	0	0.01	0	0	0	0	0	0	0	0	0	0	0	0	0	0.01
Neglecta sp. Marseille-P3890	0	0	0	0	0	0	0	0	0	0	0.01	0	0	0	0.01	0	0	0	0	0	0	0	0	0
Clostridium sp. CAG:302	0.01	0	0.01	0.01	0	0	0	0.01	0	0	0	0	0	0	0	0	0	0	0	0.01	0	0	0	0
Porphyromonas loveana	0	0	0	0	0	0	0	0	0	0	0	0	0	0	0	0.01	0	0.01	0.01	0	0	0	0.01	0.01
Faecalimonas umbilicata	0	0	0	0	0.01	0	0	0	0	0	0.01	0	0	0	0.01	0	0	0	0	0	0	0	0	0
Clostridiaceae bacterium OF09-1	0	0	0	0	0	0	0	0	0	0	0.01	0	0.01	0	0.02	0	0	0	0.01	0	0	0	0	0.01
Firmicutes bacterium CAG:552	0	0	0	0	0	0	0	0	0	0.03	0	0	0	0	0	0	0	0	0	0.03	0	0	0	0
Oribacterium sp. FC2011	0	0	0	0	0	0	0	0	0	0.01	0	0	0	0	0.01	0.01	0	0.01	0	0	0	0	0	0
Clostridium sp. CT4	0	0	0	0.01	0.01	0	0	0	0	0	0.01	0	0	0	0.01	0	0	0	0	0	0	0	0	0
Prevotella sp. F0091	0.01	0	0.01	0	0	0.01	0.01	0	0.01	0	0	0.01	0	0	0	0	0	0	0	0	0.01	0	0	0
Clostridium sp. CL-6	0	0	0	0.01	0.01	0	0	0	0	0	0.01	0	0	0	0.01	0	0	0	0	0	0	0	0	0
Dysgonomonas sp. HGC4	0	0	0	0	0	0	0	0	0.01	0	0	0.01	0	0	0	0	0	0.01	0	0	0	0	0.01	0.01
Odoribacter splanchnicus CAG:14	0.01	0.01	0	0	0	0.01	0	0	0	0	0	0	0	0	0	0	0	0	0	0.01	0.01	0	0	0
Galactobacillus timonensis	0	0	0	0	0	0	0	0	0	0.01	0.01	0	0	0	0	0.01	0	0.01	0	0	0	0	0	0.01
Clostridium saccharoperbutylacetonicum	0	0	0	0	0	0	0	0.01	0	0.01	0	0	0	0	0.01	0.01	0	0	0	0	0	0	0	0
Butyrivibrio sp. VCB2001	0	0	0	0	0	0	0	0.01	0	0	0.01	0	0	0	0.01	0.01	0	0.01	0	0	0	0	0	0
Eggerthella sp. CAG:1427	0	0	0	0	0	0	0	0.01	0	0.01	0	0	0	0	0	0	0	0	0	0.01	0	0	0	0
Clostridium sp. CAG:1000	0.01	0	0	0.01	0	0	0	0.01	0	0	0	0	0	0	0	0	0	0	0	0	0	0	0	0
Oribacterium sp. KHPX15	0	0	0	0	0	0	0	0	0.01	0	0.01	0.01	0	0	0.01	0	0	0	0	0	0	0	0	0
Sphingobacteriales bacterium	0	0	0	0	0	0	0.01	0.01	0	0	0	0	0	0	0	0	0	0	0.01	0	0.01	0.01	0	0
Clostridium sp. CAG:448	0	0	0	0.01	0	0	0	0	0	0.01	0.01	0	0	0	0	0	0	0	0	0	0	0	0	0
Bacteroides clarus CAG:160	0	0	0	0.01	0.01	0	0	0	0	0	0	0	0	0	0	0	0	0	0.01	0	0.01	0	0	0.01
Longicatena caecimuris	0	0	0	0	0	0	0	0	0	0	0	0	0	0	0.01	0.01	0	0.01	0	0	0	0	0	0
Ruminococcaceae bacterium YRB3002	0	0	0	0	0	0	0	0.01	0	0.01	0.01	0	0	0	0.01	0.01	0	0.01	0	0	0	0	0	0
Clostridiales bacterium GWF2_36_10	0.01	0	0.01	0	0	0.01	0	0	0	0	0	0	0	0	0	0	0	0	0	0	0	0	0	0
Coprococcus sp. HPP0074	0	0	0	0	0	0	0	0	0	0	0	0	0	0	0.01	0	0	0	0	0	0.01	0	0	0
Mediterraneibacter butyricigenes	0	0	0	0	0	0	0	0	0	0	0	0	0	0	0.01	0.01	0	0.01	0	0	0	0	0	0
Fusobacterium sp. CAG:815	0	0	0.01	0	0	0	0	0	0	0	0	0	0	0	0	0	0	0	0.01	0	0	0.04	0	0
Lachnospiraceae bacterium NK4A136	0	0	0	0	0	0	0	0	0	0.01	0	0	0	0	0	0	0.01	0.01	0	0	0	0	0	0
Clostridiales bacterium oral taxon 876	0	0	0	0	0	0	0	0	0	0	0.01	0	0	0	0.01	0.01	0	0	0	0	0	0	0	0
Clostridium sp. CAG:964	0	0	0	0	0.01	0	0	0	0	0	0	0	0	0	0.01	0	0	0.01	0	0.01	0	0	0	0
Bifidobacterium cuniculi	0	0	0	0	0	0	0	0	0.01	0	0	0.01	0	0	0	0	0	0	0	0	0.01	0	0.01	0
Firmicutes bacterium CAG:321	0.01	0	0	0.01	0.01	0	0	0.01	0	0.01	0	0	0	0	0	0	0	0	0	0.01	0	0	0	0
Fibrobacter sp. UWB7	0	0.01	0.01	0.01	0.01	0	0	0	0	0	0	0	0	0	0	0	0	0.01	0	0	0	0	0	0
Blautia sp. SG-772	0	0	0	0	0	0	0	0	0	0.01	0.01	0	0	0	0.01	0	0	0.01	0	0	0	0	0	0
Shuttleworthia sp. MSX8B	0	0	0	0	0	0	0	0.01	0	0.01	0.01	0	0	0	0	0.01	0	0.01	0	0	0	0	0	0
[Flexibacter] sp. ATCC 35208	0	0	0	0	0	0	0.01	0.01	0	0	0	0	0	0	0	0	0	0	0.01	0	0.01	0.01	0	0
Paenibacillus sp. VT-16-81	0	0	0	0	0	0	0.01	0	0	0	0	0	0.01	0	0	0	0	0	0	0.01	0.01	0.01	0	0
Escherichia sp. MOD1-EC7011	0	0	0	0	0	0	0	0	0	0	0	0	0	0.06	0	0	0.01	0	0	0	0	0	0	0
Desulfovibrio cuneatus	0.01	0	0	0	0	0	0	0	0	0	0.01	0	0	0.01	0	0.01	0.01	0	0	0	0	0	0	0
Clostridium sp. OF09-36	0	0	0	0	0	0	0	0	0	0	0	0	0	0	0.01	0.01	0	0.01	0	0	0	0	0	0
Firmicutes bacterium CAG:475	0.02	0	0	0	0	0	0	0	0	0.01	0	0	0	0	0	0	0	0.01	0	0.01	0	0	0	0
Enterococcus columbae	0	0	0	0	0	0	0	0	0	0	0	0	0	0.05	0	0	0.01	0	0	0	0	0	0	0
Pseudobutyrivibrio sp. ACV-2	0	0	0	0	0	0	0	0	0	0	0	0	0	0	0.01	0	0	0	0	0	0	0	0	0
Bifidobacterium italicum	0	0	0	0	0	0	0	0	0.01	0	0	0.01	0	0	0	0	0	0	0	0	0	0.01	0.02	0
Ruminococcaceae bacterium KH2T8	0	0	0	0	0	0	0	0	0	0.01	0.01	0	0	0	0	0	0	0	0	0	0	0	0	0
Pseudobutyrivibrio sp. 49	0	0	0	0	0	0	0	0	0	0	0	0	0	0	0.01	0	0	0	0	0.01	0.01	0.01	0	0
Candidatus Phytoplasma australiense	0	0	0	0	0	0	0	0.01	0	0.01	0.01	0	0	0	0	0.01	0	0.01	0	0	0	0	0	0
Christensenella sp. AF73-05CM02	0	0	0	0.01	0	0	0	0	0	0	0.01	0	0	0	0	0	0	0	0	0	0	0.01	0	0
Clostridium sp. OM05-9	0	0	0	0	0	0	0	0	0	0.01	0.01	0	0	0	0	0.01	0	0.01	0	0	0	0	0	0
Klebsiella variicola	0	0	0	0	0	0	0	0	0	0	0	0	0	0.02	0	0	0	0	0	0	0	0	0	0.04
Tannerella sp. 6_1_58FAA_CT1	0	0	0	0.02	0.01	0	0	0	0	0	0	0	0	0	0	0	0	0	0	0	0	0	0	0
Selenomonas massiliensis	0	0	0	0	0	0	0.01	0.01	0	0	0	0	0	0	0	0	0	0	0.01	0	0.01	0	0	0
Eggerthella sp. AM16-19	0	0	0	0	0	0	0	0.01	0	0.01	0	0	0	0	0	0	0	0	0	0	0	0	0	0.01
Clostridium sp. W14A	0	0	0	0	0	0	0	0	0	0	0	0	0	0	0.01	0.01	0	0.01	0	0	0	0	0	0
Olsenella sp. An270	0	0	0	0.01	0.01	0	0	0.01	0.01	0	0.01	0	0	0	0	0	0	0	0	0	0.01	0	0.01	0
Anaerostipes sp. BG01	0	0	0	0	0	0	0	0.01	0	0.01	0	0	0	0	0	0.01	0	0.01	0	0	0	0	0	0
Mycoplasma capricolum	0	0	0	0	0	0	0.01	0	0	0.01	0	0	0	0	0	0	0	0	0	0	0	0	0	0.01
Firmicutes bacterium CAG:56	0	0	0	0	0	0	0	0	0	0	0.01	0	0	0	0.01	0.01	0	0	0	0	0	0	0	0
Prevotella sp. HJM029	0	0	0	0	0	0	0	0	0.02	0	0	0.02	0	0	0	0	0	0	0	0	0	0	0	0
Holdemania sp. Marseille-P2844	0	0	0	0	0	0	0	0	0	0	0	0	0	0	0.01	0	0	0	0	0.01	0	0	0	0
Butyrivibrio sp. CB08	0	0	0	0	0	0	0	0	0	0.01	0.01	0	0	0	0.01	0.01	0	0.01	0	0	0	0	0	0
Bacteroides sp. CF01-10NS	0	0.01	0	0.01	0.01	0.01	0	0	0	0	0	0	0	0	0	0	0	0	0	0	0	0	0	0
Clostridium sp. CAG:307_30_263	0	0	0	0.01	0	0	0	0	0	0.01	0	0	0	0	0.01	0	0	0	0	0	0	0	0	0
Butyrivibrio sp. INlla18	0	0	0	0	0	0	0	0	0	0.01	0.01	0	0	0	0.01	0	0	0.01	0	0	0	0	0	0
Desulfovibrio sp. An276	0	0	0	0.01	0	0	0	0	0	0	0.02	0	0	0.01	0.01	0.01	0	0	0	0	0	0	0	0
Clostridium sp. OF03-18AA	0	0	0	0	0	0	0	0	0	0	0.01	0	0	0	0.01	0.01	0	0	0	0	0	0.01	0	0
Butyrivibrio sp. AE2015	0	0	0	0.01	0	0	0	0	0	0	0	0	0	0	0.01	0.01	0	0.01	0	0	0	0	0	0
Peptoclostridium acidaminophilum	0	0	0	0	0	0	0.01	0	0	0	0	0	0	0	0	0	0	0	0.01	0	0.01	0.01	0	0
Eubacterium sp. 68-3-10	0	0	0	0	0	0	0	0	0	0.01	0	0	0	0	0	0	0	0	0	0	0	0	0	0.01
Clostridium sp. CAG:352	0.01	0	0	0.01	0	0.01	0	0	0	0	0	0	0	0	0	0.01	0	0	0	0	0	0.01	0	0
Proteus hauseri	0	0	0	0	0	0	0	0	0	0	0	0	0	0.07	0	0	0	0	0	0	0	0	0	0
Clostridium sulfidigenes	0	0	0	0	0	0	0	0.01	0	0.01	0.01	0	0	0	0	0.01	0	0.01	0	0	0	0	0	0
Azospirillum sp.	0	0	0	0.02	0.02	0	0	0	0	0	0	0	0	0	0	0	0	0	0	0	0	0	0	0
Butyricimonas faecalis	0	0	0	0	0	0.01	0	0	0	0	0	0	0	0	0	0	0	0	0	0	0	0	0	0
Clostridium sp. DL-VIII	0	0	0	0.01	0.01	0	0	0	0	0	0.01	0	0	0	0.01	0.01	0	0	0	0	0	0	0	0
Lachnospiraceae bacterium KH1T2	0	0	0	0	0	0	0	0	0	0.01	0.01	0	0	0	0.01	0.01	0	0	0	0	0	0	0	0
Pseudobacteroides cellulosolvens	0	0	0	0	0	0	0	0	0	0	0.01	0	0	0	0	0.01	0	0	0	0	0	0	0	0
[Clostridium] cellulosi	0.01	0	0	0.01	0.01	0	0	0	0	0	0	0	0	0	0	0	0	0	0	0	0	0	0	0
Bacteroides sp. AM16-24	0	0	0	0	0	0	0	0	0.01	0	0	0.01	0	0	0	0	0	0	0	0	0	0	0	0
Thermoanaerosceptrum fracticalcis	0	0	0	0	0	0	0	0	0	0	0.01	0	0	0	0.01	0.01	0	0	0	0	0	0	0	0
Lachnospiraceae bacterium AC2014	0	0	0	0	0	0.01	0	0	0	0	0.01	0	0	0	0	0	0	0	0	0	0	0	0	0
Ruminococcus sp. CAG:382	0	0	0	0.01	0.01	0	0	0	0	0	0	0	0	0	0.01	0	0	0	0	0	0	0	0	0
Clostridium sp. C105KSO14	0	0	0	0	0	0	0	0	0	0	0	0	0	0	0.01	0.01	0	0	0	0	0	0	0	0
Clostridium sp. AF50-3	0	0	0	0	0	0	0	0.01	0	0	0	0	0	0	0.01	0	0	0.01	0	0	0	0	0	0
Bacteroidales bacterium CF	0.01	0.01	0	0	0.01	0.01	0	0	0	0	0	0	0	0	0	0	0.01	0	0	0	0	0	0	0
Bacteroides sp. 1_1_30	0	0	0	0	0	0	0.01	0	0.01	0	0	0.01	0	0	0	0	0	0	0.01	0	0	0	0	0
Firmicutes bacterium CAG:466	0	0	0	0	0	0	0	0	0	0	0.01	0	0	0	0	0	0	0	0	0	0	0	0.01	0
Prevotella sp. HMSC073D09	0	0	0	0	0	0	0	0	0.02	0	0	0.02	0	0	0	0	0	0	0	0	0	0	0	0
Lysinibacillus sp. B2A1	0	0	0	0	0	0	0	0	0	0	0	0	0.01	0	0	0	0	0	0	0.01	0.01	0.01	0.01	0
Eubacterium sp. AF19-12LB	0.01	0	0	0	0	0	0	0	0	0.01	0	0	0	0	0	0.01	0	0	0	0	0	0	0	0
Treponema primitia	0	0	0	0	0	0	0	0	0	0	0.01	0	0	0	0.01	0.01	0	0	0	0	0	0	0	0
Ruminococcus sp. AF37-20	0	0	0	0	0	0	0	0	0	0.01	0.01	0	0	0	0	0	0	0	0	0	0	0	0	0
Parabacteroides provencensis	0	0	0	0	0.01	0	0	0	0	0	0	0	0	0	0	0	0	0	0	0	0	0	0	0
Lactobacillus crispatus	0	0	0	0.01	0	0	0	0	0	0	0	0	0	0.01	0	0	0	0	0	0	0	0	0.01	0
Prevotella sp. oral taxon 306	0	0	0	0	0	0	0	0	0.01	0	0	0.01	0	0	0	0	0	0	0	0	0	0	0	0
Proteus penneri	0	0	0	0	0	0	0	0	0	0	0	0	0	0.06	0	0	0	0	0	0	0	0	0	0
Bacteroides caecimuri	0.01	0	0.01	0.01	0.01	0.01	0	0	0	0	0	0	0	0	0	0	0	0	0	0	0	0	0	0.01
Ruminococcaceae bacterium CPB6	0	0	0	0	0	0	0.01	0.01	0	0	0	0	0	0	0	0	0	0	0	0	0	0	0	0
Lachnospiraceae bacterium CAG:364	0	0	0	0	0	0	0	0.01	0	0.01	0.01	0	0	0	0	0	0	0	0	0	0	0	0	0
Prevotella sp. ICM33	0	0	0	0	0	0	0	0	0.02	0	0	0.02	0	0	0	0	0	0	0	0	0	0	0	0
Clostridium disporicum	0	0	0	0	0	0	0	0	0	0.01	0.01	0	0	0	0	0	0	0	0	0	0	0	0	0
Clostridium intestinale	0	0	0	0	0	0	0	0	0	0	0	0	0	0	0.01	0	0	0.01	0	0	0	0	0	0
Niameybacter massiliensis	0	0	0	0	0	0	0	0.01	0	0	0	0	0	0	0	0	0	0.01	0	0	0	0	0	0
Ruminococcus sp. AF21-42	0	0	0	0	0	0	0	0.01	0	0.01	0	0	0	0	0.01	0	0	0	0	0	0	0	0	0
Bacteroides sp. NM69_E16B	0	0	0	0	0	0	0	0.01	0	0.01	0	0	0	0	0	0	0	0	0.01	0	0	0	0	0
Parabacteroides sp. AM18-12LB	0	0.01	0	0.01	0	0.01	0	0	0	0	0	0	0	0	0	0	0	0	0	0	0	0	0	0
Akkermansia sp. CAG:344	0	0	0	0	0	0	0	0	0	0	0	0	0	0	0	0	0	0	0	0.01	0.02	0	0.02	0
Butyrivibrio sp. ob235	0	0	0	0.01	0	0	0	0	0	0	0.01	0	0	0	0.01	0	0	0	0	0	0	0	0	0
Porphyromonas sp. COT-108 OH2963	0	0.01	0.01	0	0	0	0	0	0	0	0	0	0	0	0	0	0	0	0	0	0	0	0	0
Streptococcus gallolyticus	0	0	0	0	0	0	0	0.01	0	0.01	0.01	0	0	0	0	0	0	0	0	0	0.01	0	0	0
Atopobium fossor	0	0	0	0.01	0.01	0	0	0.01	0	0	0	0	0	0	0	0	0	0	0	0	0.01	0	0.01	0
Parabacteroides sp. merdae-related_45_40	0	0	0	0	0	0	0	0	0	0	0	0	0	0	0	0	0	0	0.01	0.01	0.01	0.01	0	0.01
Enterococcus cecorum	0	0	0	0	0	0	0	0	0	0	0	0	0	0.02	0	0	0	0	0	0	0	0	0	0
Ruminiclostridium hungatei	0	0	0	0	0	0	0	0	0	0	0	0	0	0	0.01	0	0	0	0	0	0	0	0	0
Pseudoruminoccoccus massiliensis	0	0	0	0	0	0.01	0	0	0	0	0	0	0	0	0	0.01	0	0	0	0.01	0	0.01	0	0
Kurthia sp. 3B1D	0	0	0	0	0	0	0	0	0	0	0	0	0	0.06	0	0	0	0	0	0	0	0	0	0
Pedobacter sp. HMWF019	0	0	0	0	0	0	0.01	0.01	0	0	0	0	0	0	0	0	0	0	0.01	0	0	0.01	0	0
Bacteroides sp. AM56-10ce	0	0	0	0	0	0	0	0	0	0	0	0	0.01	0	0	0	0	0	0.01	0	0	0.01	0.01	0
bacterium D16-54	0	0	0	0	0	0	0	0	0	0	0	0	0	0	0.01	0.01	0	0.01	0	0	0	0	0	0
Butyricicoccus sp. AM42-5AC	0	0	0	0	0	0	0	0	0	0	0.01	0	0	0	0.01	0	0	0	0	0	0	0	0	0
Lactobacillus jensenii	0	0	0	0.01	0	0	0	0	0	0	0	0	0	0.01	0	0	0.01	0	0	0	0	0	0.01	0
Coprococcus sp. CAG:131-related_45_246	0	0	0	0	0	0.01	0	0	0	0	0	0	0	0	0.01	0	0	0	0	0	0	0	0	0
Dysgonomonas massiliensis	0	0.01	0	0	0	0.01	0	0	0	0	0	0	0	0	0	0	0	0	0	0	0	0	0	0
Clostridium jeddahense	0	0	0	0.01	0.01	0	0	0	0	0	0	0	0	0	0.01	0	0	0	0	0	0	0	0	0
Porphyromonas gingivicanis	0	0	0	0	0	0	0	0	0	0	0	0	0	0	0	0	0	0	0.01	0.01	0	0	0	0
Bacteroides sp. AM32-11AC	0	0	0	0	0	0	0	0	0.01	0	0.01	0.01	0	0	0	0	0.01	0	0	0	0	0	0	0
Clostridium sp. BL-8	0	0	0	0	0	0	0	0	0	0	0.01	0	0	0	0.01	0	0	0	0	0	0	0	0	0
Olsenella sp. An293	0	0	0	0.01	0.01	0	0	0.01	0.01	0	0	0	0	0	0	0	0	0	0	0	0	0	0.01	0
Oribacterium sp. WCC10	0	0	0	0	0	0	0	0	0	0	0	0	0	0	0.01	0.01	0	0.01	0	0	0	0	0	0
Tannerella sp. CAG:51	0	0	0	0	0	0	0	0	0.01	0	0	0.01	0	0	0	0	0.01	0	0	0	0	0	0	0
Chitinophaga niastensis	0.01	0.01	0	0	0	0	0	0	0	0	0	0	0	0	0	0	0	0.01	0	0	0	0	0	0
Bacteroides sp. AF25-38AC	0.01	0.01	0.01	0	0	0.01	0	0	0	0	0	0	0	0	0	0	0	0	0	0	0	0	0	0
Hungateiclostridium saccincola	0	0	0	0	0	0	0	0	0	0	0.01	0	0	0	0	0	0	0	0	0	0	0	0	0
Clostridiales bacterium VE202-16	0	0	0	0	0	0	0	0	0	0	0.01	0	0	0	0.01	0.01	0	0	0	0	0	0	0	0
Collinsella provencensis	0	0	0	0.01	0.01	0	0	0	0.01	0	0	0	0	0	0	0	0	0	0	0	0	0	0.01	0
Cloacibacillus sp. An23	0.01	0	0	0	0	0	0	0	0	0	0.01	0	0	0	0.01	0	0	0	0	0	0	0	0	0
Clostridium sp. AM32-2	0	0	0	0	0	0	0	0	0	0	0.01	0	0	0	0.01	0.01	0	0	0	0	0	0	0	0
Naumovozyma dairenensis	0	0	0	0	0	0	0	0	0	0	0	0	0	0.06	0	0	0	0	0	0	0	0	0	0
Prevotella aurantiaca	0	0	0	0	0	0	0	0	0	0	0	0	0	0	0	0	0	0	0	0.01	0	0.01	0	0
Hymenobacter oligotrophus	0	0	0	0	0	0	0.01	0	0	0	0	0	0	0	0	0	0	0	0.01	0	0	0.01	0	0
Alkaliphilus oremlandii	0	0	0	0	0	0	0	0.01	0	0.01	0.01	0	0	0	0	0.01	0	0.01	0	0	0	0	0	0
Bacteroidetes bacterium GWA2_31_9	0.01	0.01	0.01	0	0.01	0.01	0	0	0	0	0	0	0	0	0	0	0	0	0	0	0	0	0	0
Olsenella sp. Marseille-P4518	0	0	0	0.01	0.01	0	0	0.01	0.01	0	0.01	0.01	0	0	0	0	0	0	0	0	0	0	0.01	0
Bacteroides sp. AF39-16AC	0	0	0	0.01	0	0	0	0	0.01	0	0	0.01	0	0	0	0	0	0	0	0	0	0	0	0
Clostridium sp. CAG:43	0	0	0	0	0	0	0	0	0	0	0	0	0	0	0.01	0.01	0	0.01	0	0	0	0	0	0
Butyrivibrio sp. LC3010	0	0	0	0	0	0	0	0	0	0	0.01	0	0	0	0.01	0	0	0	0	0	0	0	0	0
Prevotella sp. FD3004	0	0	0	0	0	0	0	0	0.01	0	0	0.01	0	0	0	0	0	0	0	0	0	0.01	0	0
Naumovozyma castellii	0	0	0	0	0	0	0	0	0	0	0	0	0	0.05	0	0	0	0	0	0	0	0	0	0
Olsenella sp. An285	0	0	0	0.01	0.01	0	0	0	0.01	0	0.01	0.01	0	0	0	0	0	0	0	0	0	0	0.01	0
Erysipelotrichaceae bacterium 5_2_54FAA	0	0	0	0	0.01	0	0	0	0	0	0	0	0	0	0	0	0	0	0	0	0	0	0	0
Butyricicoccus sp. AM05-1	0	0	0	0	0	0	0	0	0	0	0	0	0	0	0.01	0.01	0	0	0	0.01	0	0	0	0
Proteiniphilum saccharofermentans	0	0	0.01	0	0	0	0	0	0	0	0	0	0	0	0	0	0	0	0	0	0	0	0	0
Sporomusa acidovorans	0	0	0	0	0	0	0	0	0	0	0	0	0	0	0.01	0	0	0	0	0	0	0	0	0
Sedimentibacter sp. B4	0	0	0	0	0	0	0	0	0	0	0.01	0	0	0	0.01	0	0	0	0	0	0	0	0	0
Clostridium kluyveri	0	0	0	0	0.01	0.01	0	0	0	0	0	0	0	0	0	0	0	0	0	0	0	0	0	0
Clostridium sp. CAG:81	0	0	0	0	0	0	0	0	0	0	0.01	0	0	0	0.01	0.01	0	0	0	0	0	0.01	0	0
Bacillus thuringiensis	0	0	0	0	0	0	0	0	0	0	0	0	0	0	0	0	0	0	0	0	0	0	0	0
Chloroflexi bacterium	0	0	0	0	0	0	0	0	0	0	0	0	0	0	0	0	0	0	0	0	0	0	0	0
Firmicutes bacterium HGW-Firmicutes-21	0	0	0	0	0	0	0	0	0	0	0	0	0	0	0	0	0	0.01	0	0.01	0	0	0	0
Christensenella minuta	0	0	0	0	0	0	0	0	0	0	0	0	0	0	0.01	0	0	0	0	0	0	0	0	0
Fibrobacter sp. UWB13	0	0	0	0	0	0	0	0	0.01	0	0	0.01	0	0	0	0	0	0	0	0	0	0	0	0
Dorea sp. AGR2135	0	0	0	0	0	0	0	0	0	0	0	0	0	0	0.01	0	0	0	0	0	0	0	0	0
Bacteroides sp. AR20	0	0	0	0	0	0	0	0	0.01	0	0	0.01	0	0	0	0	0	0	0	0	0	0	0	0
Ruminococcus sp. AF14-10	0	0	0	0	0	0	0	0	0	0	0	0	0	0	0.01	0.01	0	0.01	0	0	0	0	0	0
Faecalibacterium sp. An121	0	0	0	0	0	0	0	0	0	0	0.01	0	0	0	0.01	0	0	0	0	0	0	0	0	0
Lachnospiraceae bacterium NK4A179	0	0	0	0	0	0	0	0	0	0	0	0	0	0	0.01	0	0	0.01	0	0	0	0	0	0
Bacteroides sp. 44_46	0	0	0	0	0.01	0	0	0	0	0	0	0	0	0	0	0	0	0	0	0	0	0	0	0.01
Akkermansia sp. KLE1797	0	0	0	0	0	0	0	0	0	0	0	0	0	0	0	0	0	0	0	0.01	0.01	0	0.02	0
Clostridiales bacterium VE202-01	0	0	0	0.01	0.01	0	0	0	0	0	0	0	0	0	0	0.01	0	0	0	0	0	0	0	0
Lachnobacterium bovis	0	0	0	0	0	0	0	0	0	0	0	0	0	0	0	0.01	0	0	0	0	0	0	0	0
Clostridium pasteurianum	0.01	0	0	0	0	0.01	0	0	0	0	0	0	0	0	0	0	0	0	0	0	0	0	0	0
Bacteroides sp. D1	0	0.01	0.01	0	0	0	0	0	0	0	0	0	0	0	0	0	0.01	0	0	0	0	0	0	0
Fibrobacter succinogenes	0	0	0	0.01	0	0	0.01	0	0	0	0	0	0	0	0	0	0	0	0	0	0	0	0	0
Eubacterium aggregans	0	0	0	0.01	0	0	0	0	0	0	0	0	0	0.01	0	0	0	0	0	0	0	0	0	0
Eubacterium pyruvativorans	0	0	0	0	0	0	0	0	0	0	0	0	0	0	0.01	0	0	0	0	0	0	0	0	0
Bacteroides sp. 3_1_23	0.01	0	0	0.01	0	0	0	0	0	0	0	0	0	0	0	0	0	0	0	0	0	0	0	0
Anaerovibrio lipolyticus	0	0	0	0	0	0	0	0	0	0	0.01	0	0	0	0.01	0	0	0	0.01	0	0	0	0	0
Deltaproteobacteria bacterium	0	0	0	0	0	0	0	0	0	0	0	0	0	0.01	0	0.01	0	0	0	0	0	0	0	0
Succiniclasticum ruminis	0	0	0	0	0	0	0	0	0	0	0	0	0	0	0.01	0.01	0	0.01	0	0	0	0	0	0
Corynebacterium crudilactis	0	0	0	0	0	0	0	0	0	0	0	0	0.01	0.03	0	0	0.01	0	0	0	0	0	0	0.02
Enterococcus aquimarinus	0	0	0	0	0	0	0	0	0	0	0	0	0	0.05	0	0	0	0	0	0	0	0	0	0
Allofustis seminis	0	0	0	0	0	0	0	0	0	0	0	0	0	0	0	0	0.05	0	0	0	0	0	0	0
Porphyromonadaceae bacterium H1	0	0	0	0	0	0	0	0	0	0	0	0	0	0	0	0	0	0	0	0	0	0	0	0
Pseudobutyrivibrio sp. MD2005	0	0	0	0	0	0	0	0	0	0	0	0	0	0	0.01	0	0	0	0	0	0	0	0	0
Clostridiaceae bacterium AM27-36LB	0	0	0	0	0	0	0	0	0	0	0.01	0	0	0	0.01	0	0	0	0	0	0	0	0	0.01
Clostridium sp. AM22-11AC	0	0	0	0	0	0	0	0	0	0	0	0	0	0	0.01	0.01	0	0	0	0	0	0	0	0
Clostridium bornimense	0	0	0	0	0	0	0	0	0	0	0	0	0	0	0	0	0	0	0	0	0	0	0	0
Mangrovibacterium marinum	0.01	0.01	0	0	0.01	0.01	0	0	0	0	0	0	0	0	0	0	0	0	0	0.01	0	0	0	0
Slackia heliotrinireducens	0	0	0	0	0	0	0	0.01	0	0	0	0	0	0	0	0	0	0	0	0	0	0	0	0.01
Lachnospiraceae bacterium JC7	0	0	0	0	0	0	0	0	0	0.01	0	0	0	0	0	0	0	0	0	0	0	0	0	0
Clostridium sp. AM25-23AC	0	0	0	0	0	0	0	0	0	0.01	0.01	0	0	0	0	0.01	0	0.01	0	0	0	0	0	0
Petroclostridium xylanilyticum	0	0	0	0	0	0	0	0	0	0	0	0	0	0	0	0	0	0	0	0	0	0	0	0
Oribacterium sp. C9	0	0	0	0	0	0	0	0	0	0	0	0	0	0	0.01	0	0	0.01	0	0	0	0	0	0
Butyrivibrio sp. VCB2006	0	0	0	0	0	0	0	0	0	0	0.01	0	0	0	0.01	0	0	0	0	0	0	0	0	0
Butyrivibrio sp. AD3002	0	0	0	0	0	0	0	0	0	0.01	0.01	0	0	0	0	0	0	0.01	0	0	0	0	0	0
Marinilabilia salmonicolor	0	0.01	0	0	0	0	0	0	0	0	0	0	0	0	0	0	0	0	0	0.01	0.01	0	0	0
Ruminococcus sp. AF46-10NS	0	0	0	0	0	0	0	0	0	0.01	0.01	0	0	0	0.01	0	0	0.01	0	0	0	0	0	0
Cellulosilyticum ruminicola	0	0	0	0	0	0	0	0	0	0	0.01	0	0	0	0.01	0	0	0	0	0	0	0	0	0
Acetitomaculum ruminis	0	0	0	0	0	0	0	0	0	0.01	0.01	0	0	0	0	0.01	0	0	0	0	0	0	0	0
Christensenella timonensis	0	0	0	0.01	0	0	0	0	0	0.01	0	0	0	0	0.01	0	0	0	0	0	0	0	0	0
Subdoligranulum sp. 60_17	0	0	0	0	0	0	0	0	0	0	0	0	0	0	0	0	0	0.01	0	0	0	0.01	0	0
Tannerella sp.	0	0.01	0	0	0	0	0	0	0	0	0	0	0	0	0	0	0	0.01	0	0	0	0	0	0
Bacteroides sp. AM23-18	0	0	0	0	0	0	0	0	0.01	0	0	0.01	0	0	0	0	0	0	0	0	0	0	0	0
Gorillibacterium timonense	0	0	0	0	0	0	0	0	0	0.01	0.01	0	0	0	0	0	0	0	0	0	0	0	0	0
Roseburia sp. AF12-17LB	0	0	0	0	0	0	0	0	0	0	0.02	0	0	0	0	0	0	0	0	0	0	0	0	0
Haemophilus parainfluenzae	0	0	0	0	0	0	0.01	0.01	0	0	0	0	0	0	0	0	0	0	0	0	0	0	0	0
Roseburia sp. AF20-18LB	0	0	0	0	0	0	0	0	0	0	0.01	0	0	0	0.01	0	0	0	0	0	0	0	0	0
Lachnospiraceae bacterium 5_1_57FAA	0	0	0	0	0	0	0	0	0	0	0	0	0	0	0.01	0	0	0	0	0	0	0	0	0
Flavobacterium hibernum	0	0	0	0	0	0	0.01	0	0	0	0	0	0	0	0	0	0	0	0.01	0	0	0	0	0
Clostridium merdae	0	0	0	0	0	0	0	0	0	0	0	0	0	0	0	0	0	0	0	0	0	0	0	0
Bifidobacterium pseudocatenulatum	0	0	0	0	0	0	0	0	0	0	0	0	0	0	0	0	0	0	0	0	0	0	0.01	0
Porphyromonas crevioricanis	0	0	0	0	0.01	0	0	0	0	0	0	0	0	0	0	0	0	0	0	0	0	0	0	0
Coprobacillus sp. CAG:698	0	0	0	0.01	0	0	0	0	0	0	0	0	0	0	0	0	0	0	0	0.01	0.01	0	0	0
Bacteroidales bacterium KA00251	0	0	0	0	0	0	0	0	0	0	0	0	0	0	0	0	0	0	0.01	0	0	0	0.01	0
Terrisporobacter glycolicus	0	0	0	0	0	0	0	0	0	0	0	0	0	0	0	0	0	0	0	0	0	0	0	0
Bifidobacterium hapali	0	0	0	0	0	0	0	0	0.01	0	0	0.01	0	0	0	0	0	0	0	0	0	0	0.02	0
Prevotella oulorum	0	0	0	0	0	0	0	0	0.01	0	0	0.01	0	0	0	0	0	0	0	0	0	0	0	0
Olsenella scatoligenes	0	0	0	0.01	0.01	0	0	0.01	0	0	0	0	0	0	0	0	0	0	0	0	0.01	0	0.01	0
Spinacia oleracea	0	0	0	0	0	0	0	0	0	0	0	0	0	0	0	0	0	0	0	0	0	0	0	0
Ruminococcus sp. CAG:724	0	0	0	0.01	0	0	0	0	0	0	0	0	0	0	0	0	0	0	0	0	0	0	0	0
Desulfovibrio litoralis	0.01	0	0	0	0	0	0	0	0	0	0.01	0	0	0.01	0	0	0	0	0	0	0	0	0	0
Olsenella timonensis	0	0	0	0.01	0.01	0	0	0.01	0	0	0	0	0	0	0	0	0	0	0	0	0	0	0.01	0
Pedobacter psychrotolerans	0	0.01	0.01	0	0	0.01	0	0	0	0	0	0	0	0	0	0	0	0	0	0	0	0	0	0
Lachnospiraceae bacterium oral taxon 082	0	0	0	0	0	0	0	0	0	0	0	0	0	0	0	0.01	0.01	0	0	0	0	0	0	0
Bacteroides sp. AF27-10BH	0	0	0	0	0	0	0	0	0	0	0	0	0	0	0	0	0	0	0	0	0	0	0	0
Clostridium sp. AM09-51	0	0	0	0	0	0	0	0	0	0	0	0	0	0	0	0.01	0	0.01	0	0	0	0	0	0
Butyricicoccus sp. AM28-25	0	0	0	0	0	0	0	0	0	0	0	0	0	0	0.01	0	0	0	0	0	0	0	0	0
Acetobacterium sp. MES1	0	0	0	0	0	0	0	0	0	0	0	0	0	0	0	0.01	0	0.01	0	0	0	0	0	0
Natranaerovirga hydrolytica	0	0	0	0	0	0	0	0	0	0	0.01	0	0	0	0	0.01	0	0	0	0	0	0	0	0
Acinetobacter baumannii	0	0	0	0	0	0	0	0.01	0	0	0	0	0	0	0	0	0.01	0	0	0	0	0	0	0
Clostridium sp. AM16-23	0	0	0	0	0	0	0	0	0	0	0	0	0	0	0.01	0.01	0	0	0	0	0	0	0	0
Prevotella sp. oral taxon 299	0	0	0	0	0	0	0	0	0.01	0	0	0.01	0	0	0	0	0	0	0	0	0	0	0	0
[Brevibacterium] flavum	0	0	0	0	0	0	0	0	0	0	0	0	0	0.02	0	0	0.01	0	0	0	0	0	0	0.02
Clostridium cadaveris	0	0	0	0	0	0	0	0	0	0	0	0	0	0	0	0	0	0	0	0	0	0	0	0
Clostridium paraputrificum	0	0	0	0	0	0	0	0	0	0	0	0	0	0	0.01	0	0	0	0	0	0	0	0	0
bacterium D16-51	0	0	0	0	0	0	0	0	0	0	0	0	0	0	0.01	0.01	0	0	0.01	0	0	0	0	0
Sharpea azabuensis	0	0	0	0	0	0	0	0	0	0	0	0	0	0	0	0	0	0	0	0	0	0	0	0
Ruminococcus sp. AM42-11	0	0	0	0	0	0	0	0	0	0	0	0	0	0	0.01	0.01	0	0	0	0	0	0	0	0
Parabacteroides merdae CAG:48	0	0	0	0	0	0	0	0	0	0	0	0	0	0	0	0	0	0	0.01	0.01	0.01	0.01	0	0.01
Phascolarctobacterium sp.	0	0	0	0	0	0	0	0	0	0	0.01	0	0	0	0	0	0	0	0	0	0	0	0	0
bacterium 1xD8-48	0	0	0	0	0	0	0	0	0	0	0	0	0	0	0.01	0.01	0	0.01	0	0	0	0	0	0
Rhodococcus ruber	0	0	0	0	0	0	0	0.01	0	0	0	0	0	0	0	0	0	0	0	0	0	0	0	0
Clostridium acidisoli	0	0	0	0	0	0	0	0	0	0	0	0	0	0	0	0	0	0.01	0	0	0	0	0	0
Neochlamydia sp. EPS4	0	0	0	0	0	0	0	0	0	0	0	0	0	0	0.02	0	0	0	0	0.01	0.01	0	0	0
Dysgonomonas capnocytophagoides	0	0	0	0	0	0	0.01	0	0	0	0	0	0	0	0	0	0	0	0	0	0	0	0.01	0.01
Ethanoligenens harbinense	0	0	0	0	0	0	0	0	0	0	0	0	0	0	0.01	0	0	0	0	0	0	0	0	0
Porphyromonadaceae bacterium NLAE-zl-C104	0	0	0	0	0	0	0	0	0.02	0	0	0.02	0	0	0	0	0	0	0	0	0	0	0	0
Butyrivibrio sp. Su6	0	0	0	0	0	0	0	0	0	0.01	0	0	0	0	0.01	0.01	0	0.01	0	0	0	0	0	0
Olsenella urininfantis	0	0	0	0.01	0.01	0	0	0.01	0.01	0	0	0.01	0	0	0	0	0	0	0	0	0	0	0.01	0
Dysgonomonas sp. 37-18	0	0	0	0	0	0	0	0	0	0	0	0	0	0	0	0	0	0	0.01	0	0	0	0	0
Butyrivibrio sp. WCD2001	0	0	0	0	0	0	0	0	0	0	0.01	0	0	0	0.01	0	0	0.01	0	0	0	0	0	0
Olsenella profusa	0	0	0	0.01	0.01	0	0	0	0	0	0.01	0	0	0	0	0	0	0	0	0	0	0	0.01	0
Merdibacter massiliensis	0	0	0	0	0.01	0	0	0.01	0	0.01	0	0	0	0	0	0	0	0	0	0	0	0	0	0
Fusibacter sp. 3D3	0	0	0	0	0	0	0	0	0	0	0.01	0	0	0	0.01	0	0	0	0	0	0	0	0	0
Ruminococcus sp. AF42-9BH	0	0	0	0	0	0	0	0	0	0	0	0	0	0	0.01	0.01	0	0.01	0	0	0	0	0	0
Dorea sp. OM02-2LB	0	0	0	0.01	0	0	0	0	0	0	0	0	0	0	0.01	0	0	0	0	0	0	0	0	0
Ruminococcus sp. CAG:108-related_41_35	0	0	0	0	0	0	0	0	0	0.01	0	0	0	0	0	0	0	0.01	0	0	0	0	0	0
Bacteroidales bacterium Barb6	0	0	0	0	0.01	0	0	0	0	0	0	0	0	0	0	0	0	0	0	0	0	0	0	0
Clostridium carnis	0	0	0	0	0	0	0	0	0	0	0.01	0	0	0	0.01	0	0	0	0	0	0	0	0	0
Phascolarctobacterium faecium	0	0	0	0	0	0	0	0	0	0.01	0	0	0	0	0	0	0	0	0	0	0	0.01	0	0
Desulfovibrio sp. A2	0	0	0	0	0	0	0	0	0	0	0	0	0	0.01	0	0.01	0	0	0	0	0	0	0	0
Bacteroidales bacterium Barb7	0	0	0	0	0	0	0	0	0	0	0	0	0	0	0	0	0	0	0	0	0	0	0	0
Bacteroidia bacterium 43-41	0	0	0	0	0	0	0.01	0	0	0	0	0	0	0	0	0	0	0	0	0	0	0	0	0
Bacteroides sp. AM41-16	0	0.01	0	0	0.01	0	0	0	0	0	0	0	0	0	0	0	0.01	0	0	0	0	0	0	0
Clostridium sp. N3C	0	0	0	0	0	0	0	0	0	0	0.01	0	0	0	0.01	0	0	0	0	0	0	0	0	0
Clostridium sp. AF28-12	0	0	0	0	0	0	0	0	0	0	0.01	0	0	0	0.01	0.01	0	0	0	0	0	0	0	0
Dorea sp. Marseille-P4042	0	0	0	0	0	0	0	0	0	0	0	0	0	0	0	0	0	0.01	0	0	0	0	0	0
Fusobacterium sp. HMSC073F01	0	0	0	0	0	0	0	0	0	0	0	0	0	0	0	0	0	0	0	0	0	0	0	0
Romboutsia timonensis	0	0	0	0	0	0	0	0	0	0	0	0	0	0	0	0	0.01	0.01	0.01	0	0	0	0	0
Clostridium sp. BL8	0	0	0	0	0	0	0	0	0	0	0.01	0	0	0	0	0	0	0	0	0	0	0	0	0
Anaerotruncus rubiinfantis	0	0	0	0	0	0	0	0	0	0	0	0	0	0	0.01	0.01	0	0	0	0	0	0	0	0
Fervidicella metallireducens	0	0	0	0	0	0	0	0	0	0	0	0	0	0	0	0.01	0	0.01	0	0	0	0	0	0
Olsenella sp. GAM18	0	0	0	0.01	0.01	0	0	0	0.01	0	0	0.01	0	0	0	0	0	0	0	0	0	0	0.01	0
Anaerolactibacter massiliensis	0	0	0	0	0	0	0	0	0	0	0	0	0	0	0	0	0	0	0	0	0	0	0	0
Acidaminococcus sp. CAG:917	0	0	0	0	0	0	0	0	0	0.01	0	0	0	0	0	0	0	0	0	0.01	0	0	0	0
Prevotella sp. khp7	0	0	0	0	0	0	0	0	0.01	0	0	0.01	0	0	0	0	0	0	0	0	0	0	0	0
Mangrovibacterium diazotrophicum	0	0	0	0	0	0	0	0	0.01	0	0	0.01	0	0	0	0	0	0	0	0	0	0	0	0
Butyrivibrio sp. WCE2006	0	0	0	0	0	0	0	0	0	0	0	0	0	0	0.01	0	0	0.01	0	0	0	0	0	0
Mycoplasma sp. CAG:611	0.01	0	0	0.01	0	0	0	0	0	0	0	0	0	0	0	0	0	0	0	0	0	0	0	0
Massilibacteroides vaginae	0	0	0	0	0	0	0	0	0.01	0	0	0.01	0	0	0	0	0	0	0	0	0	0	0	0
Odoribacter sp. Z80	0	0	0	0	0	0	0.01	0	0	0	0	0	0	0	0	0	0	0	0	0	0	0	0.01	0
Ruminococcus sp. CAG:254	0	0	0	0	0	0	0	0	0	0.01	0	0	0	0	0.01	0	0	0	0	0	0	0	0	0
Clostridium sp. CAG_433_25_7	0	0	0	0.01	0.01	0	0	0	0	0	0	0	0	0	0	0	0	0	0	0	0	0.01	0	0
Fibrobacter sp. UWEL	0	0	0	0	0	0	0.01	0	0	0	0	0	0	0	0	0	0	0	0	0	0	0	0	0
Clostridia bacterium BRH_c25	0	0	0	0	0	0	0	0	0	0	0	0	0	0	0.01	0	0	0	0	0	0	0	0	0
Synergistes jonesii	0	0	0	0	0	0	0	0	0	0	0.01	0	0	0	0.01	0	0	0	0	0	0	0	0	0
Thiomonas sp. CB2	0	0	0	0	0	0	0	0	0	0	0	0.01	0	0	0	0	0.01	0	0	0	0	0	0	0
Avibacterium paragallinarum	0.01	0.01	0.01	0.01	0.01	0.01	0	0	0	0	0	0	0	0	0	0	0	0	0	0	0	0	0	0
Clostridium sp. CAG:149	0	0	0	0	0	0	0	0	0	0	0	0	0	0	0.01	0.01	0	0	0	0	0	0	0	0
Blautia massiliensis	0	0	0.01	0	0	0.01	0	0.01	0	0	0	0	0	0	0	0	0	0	0	0	0	0	0	0
Massilimicrobiota sp. An142	0	0	0	0	0	0	0	0.01	0	0	0	0	0	0	0	0	0	0	0	0	0	0	0	0
Clostridiaceae bacterium AF18-31LB	0	0	0	0	0	0	0	0	0	0	0	0	0	0	0.01	0	0	0	0	0	0	0	0	0
Butyrivibrio sp. LB2008	0	0	0	0	0	0	0	0	0	0.01	0.01	0	0	0	0.01	0	0	0	0	0	0	0	0	0
Fusobacterium varium	0	0	0	0	0	0	0	0	0	0	0	0	0	0	0	0	0	0	0	0	0	0	0	0
Clostridium chromiireducens	0	0	0	0	0	0	0	0	0	0	0	0	0	0	0	0	0	0.01	0	0	0	0	0	0
Lachnospiraceae bacterium C7	0	0	0	0	0	0	0	0	0	0	0	0	0	0	0	0	0	0	0	0	0	0	0	0
Clostridium sp. AM45-5	0	0	0	0	0	0	0	0.01	0	0.01	0	0	0	0	0	0	0	0	0	0	0	0	0	0
Anaerovirgula multivorans	0	0	0	0	0	0	0	0	0	0	0.01	0	0	0	0.01	0	0	0	0	0	0	0	0	0
Oryza sativa	0	0	0	0	0	0	0	0.01	0	0.01	0	0	0	0	0	0	0	0	0	0	0.01	0	0	0.01
Olsenella sp. Marseille-P4559	0	0	0	0.01	0.01	0	0	0	0.01	0	0	0	0	0	0	0	0	0	0	0	0	0	0.01	0
Bacteroidales bacterium Barb4	0	0	0	0	0	0	0	0	0	0	0	0	0	0	0	0	0	0	0	0	0	0	0	0
Eubacterium sp. AM28-29	0	0	0	0	0	0	0	0	0	0	0	0	0	0	0.01	0.01	0	0	0	0	0	0	0	0
Eubacterium sp. CAG:156	0.01	0	0	0.01	0.01	0	0	0	0	0	0	0	0	0	0	0	0	0	0	0	0	0	0	0
Clostridium sp. TM06-18	0	0	0	0	0	0	0	0	0	0	0	0	0	0	0	0.01	0	0	0	0	0	0	0	0
Bacteriodetes bacterium 13_1_20CM_4_60_6	0	0	0	0	0	0	0	0	0	0	0	0	0	0	0.02	0	0	0	0	0	0.01	0	0	0
Dysgonamonadaceae bacterium	0	0	0	0	0	0	0	0.01	0	0	0	0	0	0	0	0	0	0	0	0	0	0	0	0
Prevotella conceptionensis	0	0	0	0	0	0	0	0	0.01	0	0	0.01	0	0	0	0	0	0	0	0	0	0	0	0
Porphyromonas macacae	0	0	0	0	0	0	0	0	0	0	0	0	0	0	0	0	0	0	0	0	0	0	0	0
Clostridium sp. LS	0	0	0	0	0	0	0	0	0	0	0	0	0	0	0	0	0	0	0	0	0	0	0	0
Veillonella sp. 3_1_44	0	0	0	0	0	0	0	0.02	0	0	0	0	0	0	0	0	0	0	0	0	0.01	0	0	0
Helicobacter felis	0	0	0	0	0	0	0	0	0	0	0	0	0	0.02	0	0	0	0	0	0	0	0	0	0
Bifidobacterium lemurum	0	0	0.01	0	0	0	0	0	0	0	0	0	0	0	0	0	0	0	0	0	0	0	0	0
Cloacibacillus porcorum	0	0	0	0	0	0	0	0	0	0	0.01	0	0	0	0	0	0	0	0	0	0	0	0	0
Acidobacteria bacterium	0	0	0	0	0	0	0	0	0	0	0.01	0	0	0	0	0	0	0	0	0	0	0	0	0
Denitrobacterium detoxificans	0	0	0	0	0	0	0	0	0	0	0	0	0	0	0	0	0	0	0	0	0	0	0	0
Firmicutes bacterium CAG:449	0	0	0	0	0	0	0	0	0	0.01	0	0	0	0	0.01	0	0	0	0	0.01	0	0	0	0
Parabacteroides sp. AF27-14	0	0	0	0.01	0	0	0	0	0	0	0	0	0	0	0	0	0	0	0	0	0	0	0	0
Corynebacterium sp. J010B-136	0	0	0	0	0	0	0	0	0	0	0	0	0	0	0	0	0	0	0.03	0	0	0.01	0	0
Roseburia inulinivorans CAG:15	0	0	0	0	0	0	0	0	0	0	0.01	0	0	0	0	0	0	0	0	0	0	0	0	0
Eubacterium sp. CAG:76	0	0	0	0	0	0	0	0	0	0.01	0	0	0	0	0	0	0	0	0	0	0	0	0	0
Prevotella sp. C561	0.01	0	0	0	0	0.01	0	0	0	0	0	0	0	0	0	0	0	0	0	0	0	0	0	0
Firmicutes bacterium CAG:212	0	0	0	0	0	0	0	0	0	0	0.01	0	0	0	0	0	0	0	0	0	0	0	0	0
Enterococcus gallinarum	0	0	0	0	0	0	0	0	0	0	0	0	0	0.03	0	0	0	0	0	0	0	0	0	0
Algoriphagus formosus	0	0	0	0	0	0	0.01	0	0	0	0	0	0	0	0	0	0	0	0	0	0	0	0	0
Coprococcus sp. AF18-48	0	0	0	0	0.01	0	0	0	0	0	0	0	0	0	0	0	0	0	0	0	0	0	0	0
Bacteroides sp. AM54-2NS	0	0	0	0	0	0	0	0	0	0.01	0	0	0	0	0	0	0	0	0	0	0	0	0	0
Clostridium sp. CAG:7	0	0	0	0	0	0	0	0	0	0	0	0	0	0	0.01	0	0	0	0	0	0	0	0	0
Clostridiales bacterium 1_7_47FAA	0	0	0	0	0	0	0	0	0	0	0	0	0	0	0	0.01	0	0	0	0	0	0	0	0
Lachnospiraceae bacterium 3_1_57FAA_CT1	0	0	0	0	0	0	0	0	0	0	0.01	0	0	0	0.01	0.01	0	0.01	0	0	0	0	0	0
Virgibacillus profundi	0	0	0.01	0	0	0	0	0	0	0	0	0	0	0	0	0	0	0	0	0	0	0	0	0
Clostridium ljungdahlii	0	0	0	0	0	0	0	0	0	0	0.01	0	0	0	0	0	0	0	0	0.01	0	0	0	0
Firmicutes bacterium CAG:176_59_8	0	0	0	0	0	0	0	0	0	0	0	0	0	0	0.01	0	0	0	0	0	0	0	0	0
Sphaerochaeta coccoides	0	0	0	0.01	0	0	0	0	0	0	0.01	0	0	0	0.01	0	0	0	0	0	0	0	0	0
Treponema porcinum	0	0	0	0	0	0	0	0	0	0	0	0	0	0	0	0	0	0	0	0	0	0	0	0
Paenibacillus polymyxa	0	0	0	0	0	0	0	0	0	0	0	0	0	0	0	0.01	0	0	0	0	0	0	0	0
Clostridium sp. CAG:307	0	0	0	0.01	0	0	0	0	0	0.01	0	0	0	0	0.01	0	0	0	0	0	0	0	0	0
Clostridium nigeriense	0	0	0	0	0.01	0	0	0.01	0	0	0	0	0	0	0	0	0	0	0	0	0	0	0	0
Bacteroidetes bacterium oral taxon 272	0	0	0	0	0	0	0	0	0	0	0	0	0	0	0	0	0.01	0	0	0	0	0	0	0
Bacteroides sp. AM37-9	0	0	0	0	0	0	0	0	0	0	0	0	0	0	0	0	0.01	0	0	0	0	0	0	0
Fusobacterium ulcerans	0	0	0	0	0	0	0	0	0	0	0.01	0	0	0	0	0	0	0	0	0	0	0	0	0
Porphyromonadaceae bacterium COT-184 OH4590	0	0	0	0	0	0	0	0	0	0	0	0	0	0	0	0	0	0	0	0	0	0	0	0
Fretibacterium sp. OH1220_COT-178	0	0	0	0	0	0	0	0	0	0.01	0.01	0	0	0	0	0.01	0	0	0	0	0	0	0	0
Coriobacteriaceae bacterium CHKCI002	0	0	0	0	0	0	0	0.01	0	0	0	0	0	0	0	0	0	0	0	0	0	0	0	0.01
Desulfovibrio sp. HK-II	0	0	0	0	0	0	0	0	0	0	0	0	0	0.01	0	0.01	0	0	0	0	0	0	0	0
Erysipelatoclostridium sp. An173	0	0	0	0	0	0	0	0	0	0	0	0	0	0	0	0	0	0	0	0	0	0	0	0
Ruminococcus sp. AM46-18	0	0	0	0	0	0	0	0	0	0	0.01	0	0	0	0	0.01	0	0	0	0	0	0	0	0
Acinetobacter sp. 25977_7	0	0	0	0	0	0	0	0	0	0	0	0	0	0	0	0	0	0	0	0	0	0	0	0
Mariniphaga anaerophila	0	0.01	0	0.01	0	0.01	0	0	0	0	0	0	0	0	0	0	0	0	0	0	0	0	0	0
Clostridiaceae bacterium TF01-6	0	0	0	0	0	0	0	0	0	0	0	0	0	0	0.01	0	0	0	0	0	0	0	0	0
Kandleria vitulina	0	0	0	0	0	0	0	0	0	0	0	0	0	0	0	0	0	0	0	0	0	0	0	0
Paludibacter propionicigenes	0	0	0	0	0	0	0	0	0	0	0	0	0	0	0	0	0	0	0	0	0	0	0	0
Eubacterium sp. CAG:581	0.01	0	0.01	0	0	0.01	0	0	0	0	0	0	0	0	0	0	0	0	0	0	0	0	0	0
Clostridium clostridioforme CAG:511	0	0	0	0	0	0	0	0	0	0	0	0	0	0	0.02	0	0	0	0	0	0	0	0	0
Clostridiales bacterium GWD2_32_59	0	0	0	0	0.01	0	0	0	0	0	0	0	0	0	0	0	0	0	0	0	0	0	0	0
Enterococcus pseudoavium	0	0	0	0	0	0	0	0	0	0	0	0	0	0.01	0.01	0.01	0	0	0	0	0	0	0	0
Muribaculaceae bacterium M3	0	0	0	0	0	0	0.01	0	0	0	0	0	0	0	0	0	0	0	0	0	0	0	0	0
Christensenella sp. Marseille-P3954	0	0	0	0	0	0	0	0	0	0	0	0	0	0	0	0	0	0	0	0	0	0	0	0
Corynebacterium efficiens	0	0	0	0	0	0	0	0	0	0	0	0	0	0.02	0	0	0.01	0	0	0	0	0	0	0.01
Clostridium baratii	0	0	0	0	0	0	0	0	0	0	0	0	0	0	0	0	0	0	0	0	0	0	0	0
Clostridium minihomine	0	0	0	0.01	0	0	0	0	0	0	0	0	0	0	0	0	0	0	0	0	0	0	0	0
Bacteroidetes bacterium GWC2_46_850	0	0	0	0	0	0	0	0	0	0	0	0	0	0	0	0	0	0	0	0	0	0	0	0
Bacteroides phage crAss001	0	0	0	0	0	0	0	0.01	0	0	0	0	0	0	0	0	0.02	0	0	0	0	0	0	0
Bacillus megaterium	0	0	0.01	0	0	0.01	0	0	0	0	0	0	0	0	0	0	0	0	0	0	0	0	0	0
Paenibacillus alvei	0	0	0	0	0	0	0	0	0	0.01	0.01	0	0	0	0	0.01	0	0	0	0	0	0	0	0
Collinsella vaginalis	0	0	0	0.01	0	0	0	0.01	0	0	0	0	0	0	0	0	0	0	0	0	0	0	0.01	0
Lactobacillus plantarum	0	0	0.01	0	0	0.01	0	0	0	0	0	0	0	0.01	0	0	0	0	0	0	0	0	0	0
Maledivibacter halophilus	0	0	0	0	0	0	0	0	0	0	0	0	0	0	0	0	0	0	0	0	0	0	0	0
Citrobacter freundii	0	0	0	0	0	0	0	0	0	0	0	0	0	0.04	0	0	0	0	0	0	0	0	0	0
Bacteroides sp. AM26-2	0	0	0	0	0	0	0	0	0	0	0	0	0	0	0	0	0	0	0	0	0	0	0	0
Clostridium sp. MSTE9	0	0	0	0.01	0	0	0	0	0	0	0	0	0	0	0	0	0	0	0	0	0	0	0	0
Bacteroidetes bacterium GWE2_40_15	0	0.01	0	0	0	0	0	0	0	0.01	0	0	0	0	0	0	0	0	0	0	0	0	0	0
Duodenibacillus massiliensis	0	0	0	0	0	0	0	0	0	0	0	0	0	0	0	0	0.01	0	0	0	0	0	0.01	0
Firmicutes bacterium CAG:227	0	0	0	0	0	0	0	0	0	0	0.01	0	0	0	0.01	0	0	0	0	0	0	0	0	0
Anaerolineaceae bacterium oral taxon 439	0	0	0	0	0	0	0	0	0	0	0	0	0	0	0.02	0	0	0	0	0	0	0	0	0
Clostridium collagenovorans	0	0	0	0	0	0	0	0	0	0	0	0	0	0	0	0.01	0	0.01	0	0	0	0	0	0
Sporosarcina sp. P17b	0	0	0	0	0	0	0	0	0	0	0	0	0	0.03	0	0	0.01	0	0	0	0	0	0	0
Parapedobacter koreensis	0	0	0	0	0.01	0	0	0	0	0	0	0	0	0	0	0	0	0	0	0	0	0	0	0
Blautia hydrogenotrophica CAG:147	0	0	0	0	0	0	0	0	0	0	0	0	0	0	0	0	0	0	0	0	0	0	0	0
Butyrivibrio sp. AE3006	0	0	0	0	0	0	0	0.01	0	0	0.01	0	0	0	0	0	0	0	0	0	0	0	0	0
Lawsonia intracellularis	0	0	0	0	0	0	0	0	0	0	0.01	0	0	0.01	0	0	0	0	0	0	0	0	0	0
Anaerotruncus sp. AF02-27	0	0	0	0	0	0	0	0	0	0	0	0	0	0	0.01	0	0	0	0	0	0	0	0	0
Lachnospiraceae bacterium 8_1_57FAA	0	0	0	0	0	0	0	0	0	0	0	0	0	0	0.01	0	0	0	0	0	0	0	0	0
Eubacterium sp. CAG:146	0	0	0	0	0	0	0	0	0	0	0	0	0	0	0	0	0	0	0	0	0	0	0	0
Faecalibacterium sp. CAG:1138	0	0	0	0	0	0	0	0	0	0.01	0	0	0	0	0	0	0	0	0	0	0	0	0	0
Olsenella sp. kh2p3	0	0	0	0.01	0	0	0	0	0	0	0	0	0	0	0	0	0	0	0	0	0	0	0.01	0
Piromyces sp. E2	0	0	0	0	0	0	0	0	0.01	0	0	0.01	0	0	0	0	0	0	0	0	0	0	0	0
Bacteroidetes bacterium 41-46	0	0	0	0	0	0	0	0	0	0	0	0	0	0	0	0	0	0	0	0	0	0	0	0
Bacteroides sp. 3_1_19	0	0.01	0	0.01	0	0	0	0	0	0	0	0	0	0	0	0	0	0	0	0	0	0	0	0
Phascolarctobacterium succinatutens	0	0	0	0	0	0	0	0	0	0	0.01	0	0	0	0	0	0	0	0	0	0	0	0	0
Clostridium neonatale	0	0	0	0	0	0	0	0	0	0.01	0.01	0	0	0	0.01	0.01	0	0	0	0	0	0	0	0
Lactobacillus acidophilus	0	0	0	0.03	0	0	0	0	0	0	0	0	0	0	0	0	0	0	0	0	0	0	0	0
Anaeromyces robustus	0	0	0	0	0	0	0	0	0	0	0	0.01	0	0	0	0	0	0	0	0	0	0	0	0
Clostridium magnum	0	0	0	0	0	0	0	0	0	0	0	0	0	0	0	0	0	0	0	0	0	0	0	0
Subdoligranulum sp. TF05-17AC	0	0	0	0	0	0	0	0	0	0	0	0	0	0	0	0	0	0	0	0	0	0	0	0
Candidatus Saccharibacteria bacterium HGW-Saccharibacteria-1	0	0	0	0	0	0	0	0	0	0.01	0	0	0	0	0	0	0	0	0	0	0	0	0	0
Microviridae sp.	0	0	0	0	0	0	0	0	0	0	0	0	0	0	0	0	0	0	0	0.01	0.01	0.01	0.01	0
Bacteroides sp. 41_26	0	0	0	0	0	0	0	0	0	0	0	0	0	0	0	0	0	0	0	0	0	0	0	0
Desulfosporosinus orientis	0	0	0	0	0	0	0	0	0	0	0	0	0	0	0	0	0	0	0	0	0	0	0	0
Erysipelotrichaceae bacterium 2_2_44A	0	0	0	0	0	0	0	0.01	0	0	0	0	0	0	0	0	0	0	0	0	0	0	0	0
Lachnospiraceae bacterium 6_1_63FAA	0	0	0	0	0	0	0	0	0	0	0	0	0	0	0.01	0	0	0	0	0	0	0	0	0
Acetobacterium dehalogenans	0	0	0	0	0	0	0	0	0	0	0	0	0	0	0	0	0	0.01	0	0	0	0	0	0
Peptococcaceae bacterium BICA1-8	0	0	0	0	0	0	0.02	0	0	0	0	0	0	0	0	0	0	0	0	0	0	0	0	0
Clostridium sp. CAG:813	0	0	0.01	0	0	0	0	0	0	0	0	0	0	0	0	0	0	0	0.01	0	0	0.02	0	0
Prevotella micans	0	0	0	0	0	0	0	0	0	0	0	0	0	0	0	0	0	0	0	0	0	0	0	0
Porphyromonas sp. HMSC077F02	0	0	0	0	0	0	0	0	0.01	0	0	0.01	0	0	0	0	0	0	0	0	0	0	0	0
Atopobium parvulum	0	0	0	0.01	0	0	0	0	0	0	0.01	0	0	0	0	0	0	0	0	0	0	0	0	0
Bacteroides sp. HMSC067B03	0	0	0	0	0	0	0	0	0	0	0	0	0	0	0	0	0	0	0	0	0	0	0	0
Bacteroides sp. HMSC068A09	0	0	0	0	0	0	0	0	0	0	0	0	0	0	0	0	0	0	0	0	0	0	0	0
Sutterella sp. CAG:521	0	0	0	0	0	0	0	0	0	0	0	0	0	0	0	0	0	0	0	0	0	0	0.01	0
Desnuesiella massiliensis	0	0	0	0	0	0	0	0	0	0	0	0	0	0	0	0	0	0	0	0	0	0	0	0
Clostridium grantii	0	0	0	0	0	0	0	0	0	0	0	0	0	0	0	0	0	0	0	0	0	0	0	0
Collinsella sp. An7	0	0	0	0.01	0	0	0	0	0	0	0	0	0	0	0	0	0	0	0	0	0	0	0	0
Ruminococcus sp. AF43-11	0	0	0	0	0	0	0	0	0	0	0	0	0	0	0	0	0	0	0	0	0	0	0	0
Collinsella sp. An2	0	0	0	0.01	0	0	0	0	0	0	0	0	0	0	0	0	0	0	0	0	0	0	0	0
Chitinophaga eiseniae	0	0	0	0	0	0	0.01	0	0	0	0	0	0	0	0	0	0	0	0	0	0	0	0	0
Marinilabiliales bacterium	0	0	0	0	0	0	0	0	0	0	0	0	0	0	0	0	0	0	0.01	0	0	0	0	0
Capnocytophaga canimorsus	0	0	0	0	0	0	0	0	0	0	0	0	0	0	0	0	0	0	0	0	0	0	0	0
Ruminococcus sp. FC2018	0	0	0	0	0	0	0	0	0	0	0	0	0	0	0	0	0	0	0	0	0	0	0	0
Paenibacillus sp. YN15	0	0	0	0	0	0	0	0	0	0	0	0	0	0	0.01	0	0	0	0	0	0	0	0	0
Listeria costaricensis	0	0	0	0	0	0	0	0	0	0	0	0	0	0	0.01	0	0	0	0	0	0	0	0	0
Pseudobutyrivibrio sp. UC1225	0	0	0	0	0	0	0	0	0	0	0	0	0	0	0	0	0	0.01	0.01	0	0	0	0	0
Blautia sp. KLE 1732	0	0	0	0	0	0	0	0	0	0	0	0	0	0	0	0	0	0	0	0	0	0	0	0
Fibrobacter sp. UWS4	0	0	0	0	0	0	0	0	0.01	0	0	0.01	0	0	0	0	0	0	0	0	0	0	0	0
Thermoanaerobacterium thermosaccharolyticum	0	0	0	0	0	0	0	0	0	0	0	0	0	0	0	0	0	0	0	0	0	0	0	0
Bacteroides stercoris CAG:120	0	0	0	0	0	0	0	0	0.01	0	0	0.01	0	0	0	0	0	0	0	0	0	0	0	0
Lachnospiraceae bacterium KHCPX20	0	0	0	0	0	0	0	0	0	0	0	0	0	0	0	0	0	0	0	0	0	0	0	0
Clostridium saccharobutylicum	0	0	0	0	0	0	0	0	0	0	0	0	0	0	0	0.01	0	0	0	0	0	0	0	0
Streptococcus equinus	0	0	0	0	0	0	0	0	0	0	0	0	0	0	0	0	0	0	0	0	0	0	0	0
Coprococcus sp. AF38-1	0	0	0	0	0	0	0	0	0	0	0.01	0	0	0	0	0	0	0	0	0	0	0	0	0
Megasphaera sp. ASD88	0	0	0	0	0	0	0	0	0	0	0.01	0	0	0	0.01	0	0	0	0	0	0	0	0	0
Enorma phocaeensis	0	0	0	0.01	0	0	0	0.01	0	0	0	0	0	0	0	0	0	0	0	0	0	0	0	0
Clostridium ihumii	0	0	0	0	0.01	0.01	0	0	0	0	0	0	0	0	0	0	0	0	0	0	0	0	0	0
Clostridium sp. AM22-16AC	0	0	0	0	0	0	0	0	0	0	0	0	0	0	0	0.01	0	0	0	0	0	0	0	0
Clostridiales bacterium VE202-09	0	0	0	0	0	0	0	0	0	0	0	0	0	0	0.01	0	0	0	0	0	0	0	0	0
Blautia sp. AF17-9LB	0	0	0	0	0	0	0	0	0	0	0	0	0	0	0	0	0	0	0	0	0	0	0	0
Candidatus Saccharibacteria bacterium GW2011_GWC2_44_17	0	0	0	0	0	0	0	0	0	0.01	0	0	0	0	0	0	0	0	0	0	0	0	0	0.01
Massilimicrobiota sp. An105	0	0	0	0	0	0	0	0.01	0	0	0	0	0	0	0	0	0	0	0	0	0	0	0	0
Clostridium sp. AF20-17LB	0	0	0	0	0	0	0	0	0	0	0.01	0	0	0	0	0	0	0	0	0	0	0	0	0
Acetobacterium wieringae	0	0	0	0	0	0	0	0	0	0	0	0	0	0	0	0	0	0	0.01	0	0	0	0	0
Bacteroidetes bacterium GWE2_42_42	0	0	0	0	0	0	0	0	0	0	0	0	0	0	0	0	0	0	0	0	0	0	0	0
Caloranaerobacter azorensis	0	0	0	0	0	0	0	0	0	0	0	0	0	0	0	0	0	0	0	0	0	0	0	0
Sebaldella termitidis	0	0	0	0	0	0	0	0	0	0	0	0	0	0	0	0	0	0	0	0	0	0	0	0
Sporanaerobacter acetigenes	0	0	0	0	0	0	0.01	0	0	0	0	0	0	0	0	0	0	0	0	0	0	0	0	0
Caldicoprobacter oshimai	0	0	0	0	0	0	0	0	0	0.01	0	0	0	0	0	0	0	0.01	0	0	0	0	0	0
Clostridiaceae bacterium BRH_c20a	0	0	0	0	0	0	0.02	0	0	0	0	0	0	0	0	0	0	0	0	0	0	0	0	0
Roseburia sp. AM51-8	0	0	0	0	0	0	0	0	0	0	0	0	0	0	0	0	0	0	0	0	0	0	0	0.01
Clostridium polynesiense	0	0	0	0	0	0	0	0	0	0	0	0	0	0	0	0	0	0	0	0	0	0	0	0
Streptococcus agalactiae	0	0	0	0.01	0	0	0	0.01	0	0	0	0	0	0	0	0	0	0	0	0	0	0	0	0
Clostridium gasigenes	0	0	0	0	0	0	0	0	0	0	0.01	0	0	0	0	0	0	0	0	0	0	0	0	0
Desulfovibrio alaskensis	0	0	0	0	0	0	0	0	0	0	0	0	0	0.01	0	0.01	0	0	0	0	0	0	0	0
Bacteroides galacturonicus	0	0	0	0	0	0	0	0	0	0	0.01	0	0	0	0.01	0	0	0	0	0	0	0	0	0
Enorma massiliensis	0	0	0	0.01	0	0	0	0	0	0	0	0	0	0	0	0	0	0	0	0	0	0	0	0
Butyrivibrio sp. XBB1001	0	0	0	0	0	0	0	0	0	0	0	0	0	0	0	0	0	0	0	0	0	0	0	0
Clostridium estertheticum	0	0	0	0	0	0	0	0	0	0	0	0	0	0	0	0	0	0	0	0	0	0	0	0
Gudongella oleilytica	0	0	0	0	0	0	0	0	0	0	0	0	0	0	0	0	0	0	0	0.01	0.01	0	0	0
Desulfobulbus oralis	0	0	0	0.01	0	0	0	0	0	0	0.01	0	0	0	0	0	0	0	0	0	0	0	0	0
Clostridium sp. CL-2	0	0	0	0.01	0	0	0	0	0	0	0	0	0	0	0	0	0	0	0	0	0	0	0	0
Oxobacter pfennigii	0	0	0	0	0	0	0	0	0	0	0	0	0	0	0	0	0	0	0	0	0	0	0	0
Clostridium lundense	0	0	0	0.01	0	0	0	0	0	0	0	0	0	0	0	0	0	0	0	0	0	0	0	0
Clostridium homopropionicum	0	0	0	0.01	0.01	0	0	0	0	0	0	0	0	0	0	0	0	0	0	0	0	0	0	0
Dehalococcoides mccartyi	0	0	0	0	0	0	0	0	0	0	0	0	0	0	0	0	0	0	0	0	0	0	0	0
Ruminococcus sp. CAG:60	0	0	0	0	0	0	0	0	0	0.01	0	0	0	0	0	0	0	0	0	0	0	0	0	0
Slackia isoflavoniconvertens	0	0	0	0	0	0	0	0	0	0	0	0	0	0	0	0	0	0	0	0	0	0	0	0
Paenibacillus macerans	0	0	0	0	0	0	0	0	0	0	0	0	0	0	0	0	0	0	0	0	0	0	0	0.01
Campylobacter coli	0	0	0	0	0	0	0	0	0	0	0	0	0	0	0.01	0	0	0.01	0	0	0	0	0	0
Eubacterium barkeri	0	0	0	0	0	0	0	0	0	0	0	0	0	0	0	0	0	0	0	0	0	0	0	0
Penaeus vannamei	0	0	0	0	0	0	0	0	0	0	0	0	0	0.01	0	0	0	0	0	0	0	0	0	0
Slackia faecicanis	0	0	0	0	0	0	0	0.01	0	0	0	0	0	0	0	0	0	0	0	0	0	0	0	0
Desulfitobacterium chlororespirans	0	0	0	0	0	0	0	0	0	0	0	0	0	0	0	0	0	0	0	0	0	0	0	0
Staphylococcus sciuri	0	0	0	0	0	0	0	0	0	0	0	0	0	0.01	0	0	0	0	0	0	0	0	0	0
Lactococcus petauri	0	0	0	0	0	0	0	0	0	0	0	0	0	0.02	0	0	0	0	0	0	0	0	0	0
Selenomonas sp. CM52	0	0	0	0	0	0	0	0.01	0	0	0	0	0	0	0	0	0	0	0	0	0	0	0	0
Roseburia sp. CAG:471	0	0	0	0	0	0	0	0	0	0	0	0	0	0	0.01	0	0	0	0	0	0	0	0	0
Draconibacterium sediminis	0	0	0	0	0	0	0	0	0	0	0	0	0	0	0	0	0	0.01	0	0	0	0	0	0
Citrobacter sp. KTE32	0	0	0	0	0	0	0	0	0	0	0	0	0	0.04	0	0	0	0	0	0	0	0	0	0
Propionispira arboris	0	0	0	0	0	0	0	0	0	0	0	0	0	0	0.01	0	0	0	0	0	0	0	0	0
Clostridium tyrobutyricum	0	0	0	0	0	0	0	0	0	0	0	0	0	0	0.01	0	0	0	0	0	0	0	0	0
Treponema azotonutricium	0	0	0	0.01	0	0	0	0	0	0	0	0	0	0	0.01	0	0	0	0	0	0	0	0	0
Collinsella sp. An271	0	0	0	0.01	0	0	0	0	0	0	0	0	0	0	0	0	0	0	0	0	0	0	0	0
Helicobacter apodemus	0	0	0	0	0	0	0	0	0	0	0	0	0	0.02	0	0	0.01	0	0	0	0	0	0	0
Oribacterium sp. P6A1	0	0	0	0	0	0	0	0	0	0	0	0	0	0	0	0	0	0	0	0	0	0	0	0
Anaeromusa acidaminophila	0	0	0	0	0	0	0	0	0	0	0	0	0	0	0	0.01	0	0	0	0	0	0	0	0
Coprococcus sp. AF16-5	0	0	0	0	0	0	0	0	0	0	0	0	0	0	0	0	0	0	0	0	0	0	0	0
Clostridiales bacterium GWE2_32_10	0	0	0	0	0	0	0	0	0	0	0	0	0	0	0	0	0	0	0	0	0	0	0	0
Paludibacter jiangxiensis	0	0	0	0	0	0	0	0	0	0	0	0	0	0	0	0	0	0	0	0	0	0	0	0
Peptococcaceae bacterium BRH_c4a	0	0	0	0.01	0.01	0	0	0	0	0	0	0	0	0	0	0	0	0	0	0	0	0	0	0
Runella slithyformis	0	0	0	0	0	0	0	0	0	0	0	0	0	0	0	0	0	0.01	0	0	0	0	0	0.01
Tissierella sp. P1	0	0	0	0	0	0	0	0	0	0	0	0	0	0	0.01	0	0	0	0	0	0	0	0	0
Eggerthella sp. CAG:368	0	0	0	0	0	0	0	0	0	0	0	0	0	0	0	0	0	0	0	0	0	0	0	0
Selenomonas bovis	0	0	0	0	0	0	0	0	0	0	0	0	0	0	0	0	0	0	0	0	0	0	0	0
Ruminococcus sp. TM10-9AT	0	0	0	0	0	0	0	0.01	0	0.01	0	0	0	0	0	0	0	0	0	0	0	0	0	0
Acidiphilium sp. CAG:727	0	0	0	0	0	0	0	0	0	0	0	0	0	0	0.01	0	0	0	0	0	0	0	0	0
Ruminococcus sp. AF17-12	0	0	0	0	0	0	0	0.01	0	0	0	0	0	0	0.01	0	0	0	0	0	0	0	0	0
Absiella sp. AM29-15	0	0	0	0	0	0	0	0	0	0	0	0	0	0	0	0	0	0	0	0	0	0	0	0
Subdoligranulum sp. CAG:314	0	0	0	0	0	0	0	0	0	0.01	0	0	0	0	0	0	0	0	0	0.01	0	0	0	0
Butyrivibrio sp. FC2001	0	0	0	0	0	0	0	0	0	0	0	0	0	0	0.01	0.01	0	0	0	0	0	0	0	0
Cellulosilyticum sp. I15G10I2	0	0	0	0	0	0	0	0	0	0	0	0	0	0	0	0	0	0	0	0	0	0	0	0
Pelotomaculum sp. PtaU1.Bin035	0	0	0	0	0	0	0	0	0	0	0	0	0	0	0	0	0	0	0	0	0.01	0.01	0	0
Intestinibacter bartlettii	0	0	0	0	0	0	0	0	0	0	0	0	0	0	0	0	0	0	0	0	0	0	0	0
Prevotella scopos	0	0	0	0	0	0	0	0	0	0	0	0	0	0	0	0	0	0	0	0	0	0	0	0
Clostridium sp. M62/1	0	0	0	0	0	0	0	0	0	0	0	0	0	0	0.01	0	0	0	0	0	0	0	0	0
Rhizobiales bacterium	0	0	0	0	0	0	0	0	0	0	0	0	0	0	0	0	0	0	0	0	0	0	0	0
Dorea sp. AF24-7LB	0	0	0	0	0	0	0	0	0	0	0	0	0	0	0.01	0	0	0	0	0	0	0	0	0
Corynebacterium striatum	0	0	0	0	0	0	0	0	0	0	0	0	0	0.02	0	0	0	0	0	0	0	0	0	0.01
Desulfotomaculum sp. OF05-3	0	0	0	0	0	0	0	0	0	0	0	0	0	0	0	0	0	0	0	0	0	0	0	0
Campylobacter fetus	0	0	0	0	0	0	0	0	0	0	0.01	0	0	0	0	0	0	0	0	0	0	0	0	0
Bacteroides sp. OF03-11BH	0	0	0	0	0	0	0	0	0.01	0	0	0.01	0	0	0	0	0	0	0	0	0	0	0	0
Ruminococcus sp. AF25-28AC	0	0	0	0	0	0	0	0	0	0	0	0	0	0	0.01	0	0	0	0	0	0	0	0	0
Olsenella sp. oral taxon 809	0	0	0	0.01	0	0	0	0	0.01	0	0	0	0	0	0	0	0	0	0	0	0	0	0	0
Bacteroides coprosuis	0	0	0	0	0	0	0	0	0	0	0	0	0	0	0	0	0	0	0	0	0	0	0	0
Desulfosarcina cetonica	0	0	0	0	0	0	0	0	0	0	0	0	0	0	0	0	0	0	0	0	0	0	0	0
Firmicutes bacterium AM10-47	0	0	0	0	0	0	0	0	0	0	0	0	0	0	0	0.01	0	0	0	0	0	0	0	0
Pseudobutyrivibrio sp. YE44	0	0	0	0	0	0	0	0	0	0	0	0	0	0	0.01	0	0	0	0	0	0	0	0	0
Candidatus Woesebacteria bacterium RIFCSPHIGHO2_01_FULL_39_28	0	0	0	0	0	0	0	0	0	0	0	0	0	0	0	0	0	0	0	0	0	0	0	0
Blautia sp. OM07-19	0	0	0	0	0	0	0	0	0	0	0	0	0	0	0.01	0	0	0	0	0	0	0	0	0
Ruminococcus sp. AM41-10BH	0	0	0	0	0	0	0	0	0	0	0	0	0	0	0	0	0	0	0	0	0	0	0	0
Hydrogenispora ethanolica	0	0	0	0	0	0	0	0	0	0	0	0	0	0	0.01	0	0	0	0	0	0	0	0	0
Pedobacter sp. Hv1	0	0	0	0	0	0	0.01	0	0	0	0	0	0	0	0	0	0	0	0	0	0	0	0	0
Brevibacillus laterosporus	0	0	0	0	0	0	0	0	0	0	0	0	0	0	0	0	0	0	0	0	0	0	0	0
Clostridium carboxidivorans	0	0	0	0	0	0	0	0	0	0	0.01	0	0	0	0	0	0	0	0	0	0	0	0	0
Shigella flexneri	0	0	0	0	0	0	0	0	0	0	0	0	0	0.03	0	0	0	0	0	0	0	0	0	0
Desulfovibrio termitidis	0	0	0	0	0	0	0	0	0	0	0.01	0	0	0.01	0	0.01	0	0	0	0	0	0	0	0
Eggerthellales bacterium	0	0	0	0	0	0	0	0.01	0	0	0	0	0	0	0	0	0	0	0	0	0	0	0	0
Bacteroides thetaiotaomicron CAG:40	0	0	0	0	0	0	0	0	0	0	0	0	0	0	0	0	0	0	0	0	0	0.01	0	0
Parapedobacter composti	0	0	0	0	0	0	0	0	0	0	0	0	0	0	0	0	0	0	0	0	0	0	0	0
Enterococcus hirae	0	0	0	0	0	0	0	0	0	0	0	0	0	0.01	0	0	0	0	0	0	0	0	0	0
Fibrobacter sp. UWH5	0	0	0	0	0	0	0	0	0	0	0	0	0	0	0	0	0	0	0	0	0	0	0	0
Lascolabacillus massiliensis	0	0	0	0	0	0	0	0	0	0	0	0	0	0	0	0	0	0	0	0	0	0	0	0
Olsenella sp. KCTC 15699	0	0	0	0.01	0	0	0	0	0	0	0	0	0	0	0	0	0	0	0	0	0	0	0.01	0
Candidatus Saccharimonas aalborgensis	0	0	0	0	0	0	0	0	0	0	0	0	0	0	0	0	0	0	0	0	0	0	0	0.01
Desulfitibacter alkalitolerans	0	0	0	0	0	0	0	0	0	0	0	0	0	0	0	0	0	0	0	0	0	0	0	0
Bacteroides ovatus CAG:22	0	0	0	0	0	0	0	0	0	0	0	0	0	0	0	0	0	0	0	0	0	0	0	0
Mycoplasma sp. CAG:611_25_7	0	0	0	0.02	0	0	0	0	0	0	0	0	0	0	0	0	0	0	0	0	0	0	0	0
Paenibacillus lentus	0	0	0	0	0	0	0	0	0	0	0.01	0	0	0	0	0	0	0	0	0	0	0	0	0
Zunongwangia atlantica	0	0.01	0	0	0	0	0	0	0	0	0	0	0	0	0	0	0	0	0	0	0	0	0	0
Eubacterium callanderi	0	0	0	0	0	0	0	0	0	0	0	0	0	0	0	0	0	0	0	0	0	0	0	0
Candidatus Gastranaerophilales bacterium HUM_10	0	0	0	0	0	0	0	0	0	0	0	0.01	0	0	0	0	0	0	0	0	0	0	0	0
Sutterella sp. KLE1602	0	0	0	0	0	0	0	0	0	0	0	0	0	0	0	0	0	0	0	0	0	0	0.01	0
Blautia sp. AF19-34	0	0	0	0	0	0	0	0	0	0	0	0	0	0	0.01	0	0	0	0	0	0	0	0	0
Capnocytophaga sp. CM59	0	0	0	0	0	0	0	0	0	0	0	0	0	0	0	0	0	0	0	0	0	0	0	0
Clostridium sp. BNL1100	0	0	0	0	0	0	0	0	0	0	0	0	0	0	0	0	0	0	0	0	0	0	0	0
Catonella sp.	0	0	0	0	0	0	0	0	0	0	0	0	0	0	0	0	0	0	0	0	0.01	0	0.01	0
Slackia piriformis	0	0	0	0	0	0	0	0	0	0	0	0	0	0	0	0	0	0	0	0	0	0	0	0
Oribacterium asaccharolyticum	0	0	0	0	0	0	0	0	0	0	0	0	0	0	0	0	0	0	0	0	0	0	0	0
Lactobacillus paragasseri	0	0	0	0.01	0	0	0	0	0	0	0	0	0	0	0	0	0	0	0	0	0	0	0	0
Clostridium frigidicarnis	0	0	0	0	0	0	0	0	0	0	0	0	0	0	0	0	0	0	0	0	0	0	0	0
Tenacibaculum discolor	0	0	0	0	0	0	0.01	0	0	0	0	0	0	0	0	0	0	0	0	0	0	0	0	0
Bacillus sp. AFS006103	0	0	0	0.01	0.01	0	0	0	0	0	0	0	0	0	0	0	0	0	0	0	0	0	0	0
Terrisporobacter othiniensis	0	0	0	0	0	0	0	0	0	0	0	0	0	0	0	0	0	0	0	0	0	0	0	0
Calderihabitans maritimus	0	0	0	0	0	0	0	0	0	0	0	0	0	0	0	0	0	0	0	0	0	0	0	0
Enterococcus mundtii	0	0	0	0	0	0	0	0	0	0	0	0	0	0.01	0	0	0	0	0	0	0	0	0	0
Clostridium sp. AM30-24	0	0	0	0	0	0	0	0	0	0	0	0	0	0	0	0	0	0	0	0	0	0	0	0
Atopobium sp. oral taxon 199	0	0	0	0	0	0	0	0	0	0	0	0	0	0	0	0	0	0	0	0	0	0	0.01	0
Coprococcus sp. AF27-8	0	0	0	0	0	0	0	0	0	0	0	0	0	0	0	0	0	0	0	0	0	0	0	0
Tangfeifania diversioriginum	0	0	0	0	0	0	0	0	0	0	0	0	0	0	0	0	0	0	0	0	0	0	0	0
Bifidobacterium choerinum	0	0	0	0	0	0	0	0	0.01	0	0	0.01	0	0	0	0	0	0	0	0	0	0	0.01	0
Pelotomaculum sp. PtaB.Bin104	0	0	0	0	0	0	0	0	0	0	0	0	0	0	0	0	0	0	0	0	0	0	0	0
Paenibacillus sp. HW567	0	0	0	0	0	0	0	0	0	0	0.01	0	0	0	0	0	0	0	0	0	0	0	0	0
Ignavibacteriae bacterium	0	0	0	0	0	0	0.01	0	0	0	0	0	0	0	0	0	0	0	0	0	0	0	0	0
Blautia sp. CAG:37	0	0	0	0	0	0	0	0	0	0	0	0	0	0	0	0	0	0	0	0	0	0	0	0
Clostridium sp. AF37-5AT	0	0	0	0	0	0	0	0	0	0	0	0	0	0	0	0.01	0	0	0	0	0	0	0	0
Olsenella sp. DNF00959	0	0	0	0.01	0	0	0	0	0	0	0	0	0	0	0	0	0	0	0	0	0	0	0	0
Halocella sp. SP3-1	0	0	0	0	0	0	0	0	0	0	0	0	0	0	0	0	0	0	0	0	0	0	0	0
Clostridium sp. TF11-13AC	0	0	0	0	0	0	0	0	0	0	0	0	0	0	0	0.01	0	0	0	0	0	0	0	0
Paenibacillaceae bacterium	0	0	0	0	0	0	0	0	0	0	0.01	0	0	0	0	0	0	0	0	0	0	0	0	0
Schwartzia succinivorans	0	0	0	0	0	0	0	0	0	0	0.01	0	0	0	0	0	0	0	0	0	0	0	0	0
Clostridia bacterium UC5.1-1D1	0	0	0	0	0	0	0	0	0	0	0	0	0	0	0	0	0	0	0	0	0	0	0	0
Methanosarcina siciliae	0	0	0	0	0	0	0	0	0.01	0	0	0.01	0	0	0	0	0	0	0	0	0	0	0	0
Petrimonas mucosa	0	0	0	0	0	0	0	0	0	0	0	0	0	0	0	0	0	0	0	0	0	0	0	0
Erysipelatoclostridium sp. An15	0	0	0	0	0	0	0	0	0	0	0	0	0	0	0	0	0	0	0	0	0	0	0	0
Atopobium sp. oral taxon 810	0	0	0	0.01	0	0	0	0	0	0	0	0	0	0	0	0	0	0	0	0	0	0	0	0
Tetragenococcus koreensis	0	0	0	0	0	0	0	0	0	0	0	0	0	0.03	0	0	0	0	0	0	0	0	0	0
Bordetella pertussis	0	0	0	0	0	0	0	0	0	0	0	0	0	0	0	0	0	0	0	0	0	0	0	0
Marinisporobacter balticus	0	0	0	0	0	0	0	0	0	0	0	0	0	0	0	0	0	0	0	0	0	0	0	0
Lachnospiraceae bacterium C10	0	0	0	0	0	0	0	0	0	0	0	0	0	0	0	0	0	0	0	0	0	0	0	0
Clostridium sp. CAG:264	0	0	0	0	0	0	0	0	0	0	0	0	0	0	0	0	0	0	0	0	0	0	0	0
Beta vulgaris	0	0	0	0	0	0	0	0	0	0	0	0	0	0	0	0	0	0	0	0	0	0	0	0
Clostridiales bacterium VE202-07	0	0	0	0	0	0	0	0	0	0	0	0	0	0	0.01	0	0	0	0	0	0	0	0	0
Eubacterium sp. Marseille-P5640	0	0	0	0	0	0	0	0.01	0	0	0	0	0	0	0	0	0	0	0	0	0	0	0	0
Sutterella sp. CAG:351	0	0	0	0	0	0	0	0	0	0	0	0	0	0	0	0	0	0	0	0	0	0	0.01	0
Desulfovibrio sp. AM18-2	0	0	0	0	0	0	0	0	0	0	0.01	0	0	0	0	0.01	0	0	0	0	0	0	0	0
Halodesulfovibrio marinisediminis	0	0	0	0	0	0	0	0	0	0	0	0	0	0.01	0	0	0	0	0	0	0	0	0	0
Candidatus Saccharibacteria bacterium CG2_30_41_52	0	0	0	0	0	0	0	0	0	0.01	0	0	0	0	0	0	0	0	0	0	0	0	0	0.01
Candidatus Gastranaerophilus sp. (ex Termes propinquus)	0	0	0	0	0	0	0	0	0	0	0	0	0	0.01	0	0	0	0	0	0	0	0	0	0
Peptostreptococcus sp. D1	0	0	0	0	0	0	0	0	0	0	0	0	0	0	0	0	0	0	0	0	0	0	0	0
Paenibacillus chondroitinus	0	0	0	0	0	0	0	0	0	0	0	0	0	0	0.01	0	0	0	0	0	0	0	0	0
Bifidobacterium criceti	0	0	0	0	0	0	0	0	0.01	0	0	0	0	0	0	0	0	0	0	0	0	0	0.01	0
Paenibacillus sanguinis	0	0	0	0	0	0	0	0	0	0	0	0	0	0	0	0	0	0	0	0	0	0	0	0
Defluviitalea phaphyphila	0	0	0	0	0	0	0	0	0	0	0	0	0	0	0	0	0	0	0	0	0	0	0	0
Bacteroides faecis CAG:32	0	0	0	0	0	0	0	0	0	0	0	0	0	0	0	0	0	0	0	0	0	0	0	0
Clostridium mediterraneense	0	0	0	0	0	0	0	0	0	0	0	0	0	0.03	0	0	0	0	0	0	0	0	0	0
Candidatus Saccharibacteria bacterium 32-50-13	0	0	0	0	0	0	0	0	0	0	0	0	0	0	0	0	0	0	0	0	0	0	0	0.01
Propionibacterium freudenreichii	0	0	0	0	0	0	0	0	0	0	0	0	0	0	0	0	0	0	0	0	0	0	0	0
Succinivibrio dextrinosolvens	0	0	0	0	0	0	0	0	0	0	0	0	0	0	0	0	0	0	0	0	0	0	0	0
Proteiniborus sp. DW1	0	0	0	0	0	0	0	0	0	0	0	0	0	0	0	0	0	0	0	0	0	0	0	0
bacterium 1xD8-6	0	0	0	0	0	0	0	0	0	0	0	0	0	0	0	0	0	0	0.01	0	0	0	0	0.01
Stomatobaculum longum	0	0	0	0	0	0	0	0	0	0	0	0	0	0	0	0	0	0	0	0	0	0	0	0
Clostridium sp. CAG:242	0	0	0	0	0	0	0	0	0	0	0	0	0	0	0	0	0	0	0	0	0	0	0	0
Treponema denticola	0	0	0	0	0	0	0	0	0	0	0	0	0	0	0	0	0	0	0	0	0	0	0	0
Capnocytophaga ochracea	0	0	0	0.01	0	0	0	0	0	0	0	0	0	0	0	0	0	0	0	0	0	0	0	0
Firmicutes bacterium AM31-12AC	0	0	0	0	0	0	0	0	0	0	0	0	0	0	0	0	0	0	0	0	0	0	0	0.01
Clostridium sp. OM07-9AC	0	0	0	0	0	0	0	0	0	0	0	0	0	0	0	0	0	0	0	0	0	0	0	0
Lactobacillus delbrueckii	0	0	0	0	0	0	0	0	0	0	0	0	0	0	0	0	0	0	0	0	0	0	0	0
Bacteroidetes bacterium HGW-Bacteroidetes-7	0	0	0	0	0	0	0	0	0	0	0	0	0	0	0	0	0	0	0	0	0	0	0	0
Streptococcus pyogenes	0	0	0	0	0	0	0	0	0	0	0	0	0	0.01	0	0	0	0	0	0	0	0	0	0
Tetragenococcus halophilus	0	0	0	0	0	0	0	0	0	0	0	0	0	0.01	0	0	0	0	0	0	0	0	0	0
Clostridium puniceum	0	0	0	0	0	0	0	0	0	0	0	0	0	0	0	0	0	0	0	0	0	0	0	0
Azospirillum sp. 51_20	0	0	0	0	0.01	0	0	0	0	0	0	0	0	0	0	0	0	0	0	0	0	0	0	0
Staphylococcus xylosus	0	0	0	0	0	0	0	0	0	0	0	0	0	0.02	0	0	0	0	0	0	0	0	0	0
Blautia sp. BCRC 81119	0	0	0	0	0	0	0	0	0	0	0	0	0	0	0.01	0	0	0	0	0	0	0	0	0
Trichuris trichiura	0	0	0	0	0	0	0	0	0	0	0	0	0	0.01	0	0	0	0	0	0	0	0	0	0
Lachnoclostridium sp. YL32	0	0	0	0	0	0	0	0	0	0	0	0	0	0	0.01	0	0	0	0	0	0	0	0	0
Ruminococcus sp. AM32-17LB	0	0	0	0	0	0	0	0	0	0.01	0.01	0	0	0	0	0	0	0	0	0	0	0	0	0
Dorea sp. CAG:105	0	0	0	0	0	0	0	0	0	0	0	0	0	0	0	0	0	0	0	0	0	0	0	0
Streptococcus virus Cp7	0	0	0	0	0	0	0	0.01	0	0	0	0	0	0.01	0	0	0	0	0	0	0	0	0	0
Dorea sp. OM07-5	0	0	0	0	0	0	0	0	0	0	0	0	0	0	0	0	0	0	0	0	0	0	0	0
Flavobacterium phragmitis	0	0	0	0	0	0.01	0	0	0	0	0	0	0	0	0	0	0	0	0	0	0	0	0	0
Varibaculum cambriense	0	0	0	0	0	0	0	0	0	0	0	0	0	0	0	0	0	0	0	0	0	0	0	0
Ruminococcus sp. CAG:379	0	0	0	0	0	0	0	0	0	0	0	0	0	0	0	0	0	0	0	0	0	0	0	0
Porphyromonadaceae bacterium KH3R12	0	0	0	0	0	0	0	0	0	0	0	0	0	0	0	0	0	0	0	0	0	0	0	0
Epulopiscium sp. SCG-B11WGA-EpuloA1	0	0	0	0	0.01	0	0	0	0	0	0	0	0	0	0	0	0	0	0	0	0	0	0	0
Corynebacterium casei	0	0	0	0	0	0	0	0	0	0	0	0	0	0.01	0	0	0	0	0	0	0	0	0	0.01
Candidatus Saccharibacteria bacterium TM7_ EAM_G5_1_HOT_356	0	0	0	0	0	0	0	0	0	0	0	0	0	0	0	0	0	0	0	0	0	0	0	0.01
Megasphaera cerevisiae	0	0	0	0	0	0	0	0	0	0	0	0	0	0	0	0	0	0	0	0	0	0	0	0
Bacteroides sp. AF39-10AT	0	0	0	0	0	0	0	0	0	0	0	0	0	0	0	0	0	0	0	0	0	0	0	0
Coprococcus sp. CAG:131_42_139	0	0	0	0	0	0	0	0	0	0	0	0	0	0	0	0	0	0	0	0	0	0	0	0
Clostridium ventriculi	0	0	0	0	0	0	0	0	0	0	0	0	0	0	0	0	0	0	0	0	0	0	0	0
bacterium	0	0	0	0	0	0	0	0	0	0	0	0	0	0	0	0	0	0	0	0	0	0	0	0
Fibrobacter sp. UWH4	0	0	0	0	0	0	0	0	0	0	0	0	0	0	0	0	0	0	0	0	0	0	0	0
Clostridiales bacterium GWD2_32_19	0	0	0	0	0	0	0	0	0	0	0	0	0	0	0	0	0	0	0	0	0	0	0	0
Acetobacterium woodii	0	0	0	0	0	0	0	0	0	0	0	0	0	0	0	0	0	0	0	0	0	0	0	0
Clostridiales bacterium VE202-13	0	0	0	0	0	0	0	0	0	0	0	0	0	0	0	0	0	0	0	0	0	0	0	0
Eubacterium sp. TM06-47	0	0	0	0	0	0	0	0	0	0	0	0	0	0	0	0	0	0	0	0	0	0	0	0
Clostridium tagluense	0	0	0	0	0	0	0	0	0	0	0	0	0	0	0	0	0	0	0	0	0	0	0	0
Bacteroides sp. AF17-1	0	0	0	0	0	0	0	0	0	0	0	0	0	0	0	0	0	0	0	0	0	0	0	0
Enterococcus sp. 9E7_DIV0242	0	0	0	0	0	0	0	0	0	0	0	0	0	0.02	0	0	0	0	0	0	0	0	0	0
Blautia sp. CAG:52	0	0	0	0	0	0	0	0	0	0	0	0	0	0	0.01	0	0	0	0	0	0	0	0	0
Massilimicrobiota sp. An134	0	0	0	0	0	0	0	0	0	0	0	0	0	0	0	0	0	0	0	0	0	0	0	0
Lactobacillus helveticus	0	0	0	0	0	0	0	0	0	0	0	0	0	0.01	0	0	0	0	0	0	0	0	0	0
Petrocella atlantisensis	0	0	0	0	0	0	0	0	0	0	0	0	0	0	0	0	0	0	0	0	0	0	0	0
Pseudoflavonifractor sp. 60	0	0	0	0	0	0	0	0	0	0	0	0	0	0	0	0	0	0	0	0	0	0	0	0
Bacteroides sp. OF02-3LB	0	0	0	0	0	0	0	0	0	0	0	0	0	0	0	0	0	0	0	0	0	0	0	0
Fontibacillus panacisegetis	0	0	0	0	0	0	0	0	0	0	0	0	0	0	0	0	0	0	0	0	0	0	0	0
Chryseobacterium nakagawai	0	0	0	0	0	0	0	0	0	0	0	0	0	0	0	0	0	0.01	0	0	0	0	0	0
Butyricicoccus sp. OF10-2	0	0	0	0	0	0	0	0	0	0	0	0	0	0	0	0	0	0.01	0	0	0	0	0	0
Lactococcus sp. DD01	0	0	0	0	0	0	0	0	0	0	0	0	0	0.02	0	0	0	0	0	0	0	0	0	0
Lactobacillus iners	0.01	0	0	0	0	0.01	0	0	0	0	0	0	0	0	0	0	0	0	0	0	0	0	0	0
Clostridium isatidis	0	0	0	0	0	0	0	0	0	0	0	0	0	0	0.01	0	0	0	0	0	0	0	0	0
Atopobium deltae	0	0	0	0.01	0	0	0	0	0	0	0	0	0	0	0	0	0	0	0	0	0	0	0	0
Flavobacterium sp. 1	0	0	0	0	0	0	0	0	0	0	0	0	0	0	0	0	0	0	0	0	0	0	0	0
[truncated: 12,743 more rows]

## Sheet: S3
Table S3 RNA-seq data of TA muscle from Saline and Akk groups after STZ injection
#ID	Symbol	TA-AS1	TA-AS2	TA-AS3	TA-NS1	TA-NS2	TA-NS3
ENSMUSG00000028180	ENSMUSG00000028180	23.8332	20.6354	22.2157	21.717	17.1619	15.9111
ENSMUSG00000028182	ENSMUSG00000028182	0	0	0	0	0.169699	0.282165
ENSMUSG00000028185	ENSMUSG00000028185	0	0	0	0	0	0.211509
ENSMUSG00000028184	ENSMUSG00000028184	6.78385	8.38434	7.73429	8.48527	3.97757	4.44775
ENSMUSG00000028186	ENSMUSG00000028186	0	0.821976	0	0	0	0
ENSMUSG00000028189	ENSMUSG00000028189	4.82056	4.4749	3.35775	6.28419	3.01771	3.21733
ENSMUSG00000028188	ENSMUSG00000028188	1.06051	2.08621	1.6244	1.83184	2.62135	1.59983
ENSMUSG00000035429	ENSMUSG00000035429	0	0	0	0.143894	0.031257	0
ENSMUSG00000035427	ENSMUSG00000035427	0	0	0	0	0	0
ENSMUSG00000035420	ENSMUSG00000035420	0	0	0	0	0	0
ENSMUSG00000020755	ENSMUSG00000020755	13.0438	10.6948	9.71912	12.1343	10.4175	11.2414
NewGene_10648	NewGene_10648	0	0.159114	0	0	0	0
NewGene_10649	NewGene_10649	3.08443	3.70147	1.65405	2.32971	1.21955	5.46073
ENSMUSG00000020752	ENSMUSG00000020752	3.62451	3.793	2.71098	3.61442	1.93866	2.03452
NewGene_10643	NewGene_10643	0.265251	0.024868	0.106199	0.032708	0.103469	0.108605
NewGene_10641	NewGene_10641	0	0	0	0	0	0
ENSMUSG00000020758	ENSMUSG00000020758	6.9882	2.66559	3.37723	4.68076	2.36584	2.33558
NewGene_11115	NewGene_11115	0	0	0.249184	0	0	0
ENSMUSG00000069833	ENSMUSG00000069833	25.7784	21.8911	22.9552	25.9673	24.5055	17.2734
NewGene_11117	NewGene_11117	0.07163	0.302484	0.072146	0	0	0.366883
NewGene_11116	NewGene_11116	0.592845	0	0	0.123804	0	0.20598
ENSMUSG00000033862	ENSMUSG00000033862	6.88747	5.68976	6.51565	3.62049	3.74915	6.83558
ENSMUSG00000033863	ENSMUSG00000033863	61.7976	73.8991	71.8175	63.5134	70.785	31.4127
ENSMUSG00000033860	ENSMUSG00000033860	0	3.5117	0.788029	0	0	0
ENSMUSG00000069835	ENSMUSG00000069835	1.97784	3.99961	4.93087	4.39893	5.24352	6.04691
ENSMUSG00000028233	ENSMUSG00000028233	4.13084	2.94353	2.62875	3.72372	2.04721	2.06291
ENSMUSG00000028232	ENSMUSG00000028232	5.7826	4.70424	2.63211	4.05853	1.91402	2.81605
NewGene_11118	NewGene_11118	2.03743	2.08214	1.73567	1.79271	1.46675	1.2755
ENSMUSG00000028234	ENSMUSG00000028234	230.301	274.782	327.327	332.748	427.282	435.372
ENSMUSG00000044534	ENSMUSG00000044534	0.942499	0.656461	0.716099	0.467517	0	0.124188
ENSMUSG00000068122	ENSMUSG00000068122	0	0	0	0	0	0
ENSMUSG00000068129	ENSMUSG00000068129	0	0	0	0.393264	0	0
ENSMUSG00000027405	ENSMUSG00000027405	16.0048	15.9716	17.597	15.3118	12.4519	17.913
ENSMUSG00000075164	ENSMUSG00000075164	0	0	0	0	0	0
ENSMUSG00000075167	ENSMUSG00000075167	0	0	0	0	0	0
ENSMUSG00000027406	ENSMUSG00000027406	496.033	502.333	480.213	486.559	440.516	494.201
ENSMUSG00000027401	ENSMUSG00000027401	0	0	0	0.036481	0.040419	0
ENSMUSG00000075160	ENSMUSG00000075160	0	0	0	0	0	0
ENSMUSG00000075163	ENSMUSG00000075163	0	0	0	0	0	0
ENSMUSG00000027409	ENSMUSG00000027409	0	0	0	0	0	0
ENSMUSG00000075168	ENSMUSG00000075168	0	0	0	0	0	0
ENSMUSG00000018209	ENSMUSG00000018209	1.48011	2.50589	2.04942	3.50747	0.849146	0.771908
ENSMUSG00000044288	ENSMUSG00000044288	0	0.050549	0	0.251387	0	0
NewGene_8772	NewGene_8772	0.016491	0.008756	0.020679	0.046168	0.00714	0
ENSMUSG00000044286	ENSMUSG00000044286	0	0	0	0	0	0
ENSMUSG00000044287	ENSMUSG00000044287	0	0	0.21698	0	0.470172	0.131846
ENSMUSG00000006958	ENSMUSG00000006958	1.63884	1.09015	0.825836	1.82375	0.968033	1.58284
ENSMUSG00000058568	ENSMUSG00000058568	0	0	0	0	0	0
ENSMUSG00000058569	ENSMUSG00000058569	77.5045	60.535	65.9372	61.88	51.5816	61.6642
NewGene_13936	NewGene_13936	4.23475	4.49331	4.43452	5.50092	5.30471	5.58356
ENSMUSG00000079806	ENSMUSG00000079806	0	0	0	0	0	0
ENSMUSG00000021587	ENSMUSG00000021587	0.581377	0.591761	0.54933	0.572213	0.375611	0.56793
ENSMUSG00000079800	ENSMUSG00000079800	0	0	0	0	0	0
ENSMUSG00000021585	ENSMUSG00000021585	38.2784	37.3632	45.5674	37.4744	31.5936	33.8188
ENSMUSG00000021589	ENSMUSG00000021589	6.42854	4.47344	2.19738	4.532	3.37053	1.4266
ENSMUSG00000079808	ENSMUSG00000079808	0	0	0	0	0	0
NewGene_155	NewGene_155	0.077819	0.403544	0.078119	0	0	0.689544
NewGene_154	NewGene_154	0.760218	0.486814	0.31659	0	0.168229	0.752102
NewGene_157	NewGene_157	15.8202	22.6922	17.4892	17.7864	16.9316	19.3549
NewGene_156	NewGene_156	0	0	0	0	0.71172	0
NewGene_152	NewGene_152	0	0	0	0	0	0
NewGene_2565	NewGene_2565	0	0	0	0	0	0
ENSMUSG00000030889	ENSMUSG00000030889	0.794843	0.900547	0.742972	0.448955	0.610246	0.163974
ENSMUSG00000030888	ENSMUSG00000030888	10.9732	11.0203	10.6775	9.05027	6.81379	8.26126
ENSMUSG00000030881	ENSMUSG00000030881	3.97432	8.0304	7.26492	6.67337	5.39329	5.89565
ENSMUSG00000026753	ENSMUSG00000026753	32.2661	33.9637	33.1887	31.7214	28.3427	30.3322
ENSMUSG00000026750	ENSMUSG00000026750	214.321	221.255	228.355	227.661	245.319	267.775
ENSMUSG00000030882	ENSMUSG00000030882	0.115564	0.041527	0.208271	0.181226	0.095213	0.125279
ENSMUSG00000030884	ENSMUSG00000030884	521.371	503.469	436.362	430.577	371.771	395.163
ENSMUSG00000026754	ENSMUSG00000026754	5.0002	4.9091	4.01159	5.31736	2.92686	2.87838
ENSMUSG00000026755	ENSMUSG00000026755	122.49	139.474	150.136	134.699	150.797	156.496
ENSMUSG00000007338	ENSMUSG00000007338	28.1444	23.8942	17.8207	21.7633	19.6664	20.0903
ENSMUSG00000059213	ENSMUSG00000059213	0.306549	0.136274	0.218262	0.21317	0.247144	0.099175
ENSMUSG00000086228	ENSMUSG00000086228	0.569924	0.557767	0.288986	0.095682	0.560874	0.230233
ENSMUSG00000003824	ENSMUSG00000003824	0.281126	0.4899	0.316893	0.328513	0.5078	0.584357
NewGene_11114	NewGene_11114	0	0	0	0.081552	0	0
ENSMUSG00000081649	ENSMUSG00000081649	0	0	0	0	0	0
ENSMUSG00000069830	ENSMUSG00000069830	0	0	0	0	0	0
ENSMUSG00000094678	ENSMUSG00000094678	0	0	0	0	0	0
ENSMUSG00000094679	ENSMUSG00000094679	0	0	0	0	0	0
ENSMUSG00000028238	ENSMUSG00000028238	0	0.100648	0	0.72271	0	0
ENSMUSG00000004446	ENSMUSG00000004446	0.692786	0.55328	0.576834	0.789552	0.218965	0.620692
ENSMUSG00000094672	ENSMUSG00000094672	0	0	0	0	0	0
ENSMUSG00000094673	ENSMUSG00000094673	0	0	0	0	0	0
ENSMUSG00000098557	ENSMUSG00000098557	6.34245	7.18143	4.28454	5.05856	2.54652	1.5808
NewGene_9206	NewGene_9206	0.109199	0.723711	0.088132	0	0	0
NewGene_12758	NewGene_12758	18.572	17.0989	19.029	15.9239	20.1021	24.1135
ENSMUSG00000047161	ENSMUSG00000047161	0.217341	0	0	0	0	0
NewGene_12756	NewGene_12756	0.557152	0.319811	0.59006	0.293069	0.261407	1.25655
NewGene_12757	NewGene_12757	0.294974	0.77281	0.170722	0.142029	0	0.487012
NewGene_12754	NewGene_12754	0	0	0	0	0	0
NewGene_13405	NewGene_13405	0	0	0	0.343184	0	0.318618
NewGene_13406	NewGene_13406	0.177945	0.06225	0.050523	0.131862	0.016284	0
NewGene_13403	NewGene_13403	0	0	0	0	0	0.270849
ENSMUSG00000028236	ENSMUSG00000028236	0	0	0	0	0	0
ENSMUSG00000029919	ENSMUSG00000029919	0	0	0	0	0	0
ENSMUSG00000029918	ENSMUSG00000029918	32.8422	35.044	35.1282	29.9294	21.3873	37.2985
ENSMUSG00000029915	ENSMUSG00000029915	0	0	0	0	0	0.55714
ENSMUSG00000029917	ENSMUSG00000029917	0	0	0	0	0	0
ENSMUSG00000029916	ENSMUSG00000029916	4.48307	5.19854	5.18597	5.07551	2.94462	5.24971
ENSMUSG00000029911	ENSMUSG00000029911	28.6149	26.8902	30.4054	32.0357	26.4688	40.8044
ENSMUSG00000029910	ENSMUSG00000029910	1.87007	1.87623	1.82604	0.908891	0.89971	2.34181
ENSMUSG00000029913	ENSMUSG00000029913	1.1744	0.280476	1.30842	1.03608	0.335472	0.982226
ENSMUSG00000027215	ENSMUSG00000027215	10.6219	6.50827	7.07256	9.14504	5.97839	7.58102
ENSMUSG00000095101	ENSMUSG00000095101	0	0	0	0	0	0
ENSMUSG00000006179	ENSMUSG00000006179	0	0	0	0	0	0
ENSMUSG00000095105	ENSMUSG00000095105	0	0	0	0	0	0
ENSMUSG00000095104	ENSMUSG00000095104	0	0	0	0	0	0
NewGene_10988	NewGene_10988	0	0	0.258779	0.500971	0.069774	0.250555
NewGene_10980	NewGene_10980	0.193672	0.318917	0.15084	0	0.199037	0.304354
NewGene_10983	NewGene_10983	0	0	0	0	0	0
NewGene_10982	NewGene_10982	0	0	0	0	0	0
NewGene_10984	NewGene_10984	6.2607	9.80014	17.3145	12.9198	14.8236	19.8358
ENSMUSG00000026848	ENSMUSG00000026848	13.8976	14.001	11.5571	13.1706	10.683	9.46594
ENSMUSG00000043263	ENSMUSG00000043263	0	0.145166	0.10763	0	0	0.055326
ENSMUSG00000043262	ENSMUSG00000043262	3.48569	2.80283	1.94054	2.93767	2.5059	2.06759
ENSMUSG00000043267	ENSMUSG00000043267	0	0	0	0	0	0
ENSMUSG00000026842	ENSMUSG00000026842	11.8173	11.4216	13.0524	11.9955	10.1241	6.38728
ENSMUSG00000000125	ENSMUSG00000000125	0	0	0	0	0	0
ENSMUSG00000044533	ENSMUSG00000044533	682.712	754.459	862.278	821.124	928.896	1048.24
ENSMUSG00000034435	ENSMUSG00000034435	0.19135	0.600112	0.064243	0.775864	0.810805	0.332458
ENSMUSG00000034430	ENSMUSG00000034430	7.39863	8.98836	7.23545	8.28245	5.24782	6.48376
ENSMUSG00000034432	ENSMUSG00000034432	77.6875	69.6024	74.3817	79.7845	75.0865	74.9374
ENSMUSG00000034438	ENSMUSG00000034438	0	0	0	0	0	0
ENSMUSG00000074011	ENSMUSG00000074011	0	0	0	0	0	0
NewGene_10327	NewGene_10327	0.312891	0.043604	0.08244	0.138317	0.057128	0
NewGene_10326	NewGene_10326	0.215609	0.082823	0.1631	0	0	0
NewGene_10322	NewGene_10322	0.985671	0	1.26592	1.93067	0.935706	0.72803
NewGene_7758	NewGene_7758	1.30763	1.25157	1.07751	1.41705	1.47056	0.966933
NewGene_7751	NewGene_7751	0	0	0	0	0	0
NewGene_7754	NewGene_7754	0	0	0	0	0	0
NewGene_1344	NewGene_1344	0	0	0	0	0	0
NewGene_1347	NewGene_1347	0.935131	1.43637	0.266625	0.533269	0.719381	1.04986
ENSMUSG00000053914	ENSMUSG00000053914	0	0	0	0	0	0
ENSMUSG00000095330	ENSMUSG00000095330	0	0	0	0	0	0
ENSMUSG00000053916	ENSMUSG00000053916	2.68144	2.04357	1.57313	1.00174	0.470258	1.68733
ENSMUSG00000017723	ENSMUSG00000017723	0	0	0	0	0	0
ENSMUSG00000017721	ENSMUSG00000017721	26.8814	26.6407	22.1408	24.2853	21.8625	21.53
ENSMUSG00000017720	ENSMUSG00000017720	0	0	0	0	0	0
ENSMUSG00000017724	ENSMUSG00000017724	1.06224	1.55266	1.63041	0.958887	1.65742	2.08282
ENSMUSG00000009356	ENSMUSG00000009356	0	0	0.02864	0	0	0
ENSMUSG00000009350	ENSMUSG00000009350	0	0	0	0	0	0
NewGene_3272	NewGene_3272	12.647	14.1095	15.1739	13.7978	15.4664	18.7992
NewGene_3273	NewGene_3273	0.386703	0.557329	0	0.340718	0.099544	0.613602
NewGene_3270	NewGene_3270	0	0	0	0	0	0
NewGene_3276	NewGene_3276	0.423043	0.766236	0.155634	0.361366	0.384038	0.53777
NewGene_3277	NewGene_3277	0.559364	1.94329	1.28716	2.56009	0.85085	1.68794
NewGene_3275	NewGene_3275	1.0538	1.93998	1.78313	1.4697	1.73756	2.61314
NewGene_3278	NewGene_3278	0	0	0	0	0	0.527571
NewGene_3279	NewGene_3279	16.0263	16.5062	16.3954	16.3554	21.3733	21.5555
ENSMUSG00000015474	ENSMUSG00000015474	35.6781	36.822	33.7592	34.5602	30.6549	30.5062
ENSMUSG00000015476	ENSMUSG00000015476	0.243796	0	0	0	0.09175	0.353863
ENSMUSG00000078816	ENSMUSG00000078816	0.667605	1.24328	0.958896	0.590491	1.76162	0.646001
ENSMUSG00000078817	ENSMUSG00000078817	0	0	0	0	0	0
ENSMUSG00000078815	ENSMUSG00000078815	81.9069	99.3046	91.0458	107.824	100.475	104.939
ENSMUSG00000078812	ENSMUSG00000078812	365.139	381.067	379.62	373.143	350.858	455.444
ENSMUSG00000078813	ENSMUSG00000078813	11.9166	9.94953	11.8177	10.745	7.0139	13.3161
ENSMUSG00000078810	ENSMUSG00000078810	0	0	0	0	0	0
NewGene_1692	NewGene_1692	0	0	0	0	0	0
NewGene_1693	NewGene_1693	0	0	0	0	0	0
NewGene_1690	NewGene_1690	0	0.11351	0	0	0	0
NewGene_1691	NewGene_1691	0	0.17148	0	0	0	0
NewGene_1696	NewGene_1696	0	0	0	0	0	0
ENSMUSG00000048787	ENSMUSG00000048787	4.6645	4.76052	3.87687	5.76284	2.78674	1.70428
NewGene_1695	NewGene_1695	0	0	0	0	0	0
NewGene_1698	NewGene_1698	3.13197	2.29226	0.695657	1.08911	2.67355	0.911594
NewGene_1699	NewGene_1699	0.328115	0.301772	0.132105	0.50317	1.46908	0.296471
ENSMUSG00000050296	ENSMUSG00000050296	0.051133	0	0	0	0	0
ENSMUSG00000075165	ENSMUSG00000075165	0	0	0	0	0	0
ENSMUSG00000050295	ENSMUSG00000050295	1.82296	1.12832	2.63182	1.78081	1.24432	1.54991
ENSMUSG00000027404	ENSMUSG00000027404	131.032	159.303	165.412	146.878	145.056	175.25
ENSMUSG00000075166	ENSMUSG00000075166	0	0	0	0	0	0
ENSMUSG00000075161	ENSMUSG00000075161	0	0	0	0	0	0
ENSMUSG00000027400	ENSMUSG00000027400	0	0	0	0	0	0
ENSMUSG00000027403	ENSMUSG00000027403	0	0	0	0	0	0
ENSMUSG00000041138	ENSMUSG00000041138	0	0	0	0	0	0
ENSMUSG00000041130	ENSMUSG00000041130	10.4856	11.4894	10.8695	12.8539	13.0611	9.85269
ENSMUSG00000041133	ENSMUSG00000041133	13.0644	11.6967	11.7902	13.8509	10.7394	9.00985
ENSMUSG00000041132	ENSMUSG00000041132	1.43734	1.08353	1.43098	1.37959	1.91949	1.4504
ENSMUSG00000041135	ENSMUSG00000041135	2.48539	1.44639	2.59795	3.40497	2.39172	1.80805
ENSMUSG00000041134	ENSMUSG00000041134	23.6979	13.2571	11.2556	13.5339	7.71959	4.36286
ENSMUSG00000112027	ENSMUSG00000112027	0.60128	0.338282	0.564007	0.281791	0.3643	0.249696
ENSMUSG00000075169	ENSMUSG00000075169	0	0	0	0	0	0
ENSMUSG00000016921	ENSMUSG00000016921	47.8428	34.595	46.8138	33.3839	38.007	36.3998
ENSMUSG00000027408	ENSMUSG00000027408	2.78201	2.03508	1.4814	4.58476	1.07494	1.47223
NewGene_2587	NewGene_2587	0	0	0	0	0	0
NewGene_2586	NewGene_2586	0	0.587618	0.60638	0.517924	0.693457	0.322258
NewGene_2585	NewGene_2585	3.94217	3.70005	3.28666	5.27333	3.5997	2.65239
NewGene_2589	NewGene_2589	12.0621	12.1481	11.2115	14.4166	11.6894	12.6401
NewGene_2588	NewGene_2588	0	0	0	0	0	0
NewGene_3188	NewGene_3188	0	0	0	0	0	0
NewGene_3180	NewGene_3180	12.1266	11.4032	12.8191	12.4221	14.167	13.1163
NewGene_3182	NewGene_3182	0.169148	0	0.113579	0	0	0
NewGene_3183	NewGene_3183	0	0.871456	0	0.691085	0	0
NewGene_3185	NewGene_3185	0	0	0	0	0	0
NewGene_3186	NewGene_3186	0	0	0	0.487859	0	0
NewGene_3187	NewGene_3187	1.61568	1.88808	1.37346	1.5735	2.00633	1.82709
ENSMUSG00000014402	ENSMUSG00000014402	41.4722	47.2401	45.9289	47.2248	46.1801	51.2984
NewGene_2630	NewGene_2630	4.36964	3.26894	2.79286	2.16963	3.31974	2.04097
ENSMUSG00000090346	ENSMUSG00000090346	0	0	0	0	0	0
NewGene_2632	NewGene_2632	0.786621	1.05945	1.3792	2.21878	0.959102	1.35549
NewGene_2635	NewGene_2635	11.5774	10.8189	11.6389	10.7912	8.21122	7.43432
ENSMUSG00000090342	ENSMUSG00000090342	0.008424	0	0	0	0	0
NewGene_2636	NewGene_2636	0	0	0	0	0.587239	0
ENSMUSG00000055401	ENSMUSG00000055401	39.5175	38.0083	37.458	36.6947	35.1089	47.5681
ENSMUSG00000100235	ENSMUSG00000100235	0	0	0	0.103243	0	0
ENSMUSG00000055407	ENSMUSG00000055407	6.48263	4.40958	4.03181	6.27737	1.97168	5.66967
ENSMUSG00000055409	ENSMUSG00000055409	0	0.078321	0.025944	0	0.216632	0.043273
ENSMUSG00000050439	ENSMUSG00000050439	0	0	0	0	0	0
ENSMUSG00000051527	ENSMUSG00000051527	0	0	0	0	0	0
ENSMUSG00000051528	ENSMUSG00000051528	0	0	0	0	0	0
NewGene_12753	NewGene_12753	0	0	0	0	0	0
ENSMUSG00000109166	ENSMUSG00000109166	0	0	0	0	0	0
ENSMUSG00000094995	ENSMUSG00000094995	0	0	0	0	0	0
ENSMUSG00000040771	ENSMUSG00000040771	14.7606	18.9968	18.2401	24.2619	15.9933	18.9851
ENSMUSG00000040774	ENSMUSG00000040774	20.542	18.939	19.2227	18.3452	16.4308	17.8414
ENSMUSG00000094993	ENSMUSG00000094993	0	0	0	0	0	0
ENSMUSG00000094992	ENSMUSG00000094992	0	0	0	0	0	0
NewGene_7035	NewGene_7035	0.082451	0	0.178229	0	0	0.61621
NewGene_7036	NewGene_7036	0	0	0.339885	0	0	0
NewGene_7033	NewGene_7033	0.386497	0	0	0	0	0
ENSMUSG00000111709	ENSMUSG00000111709	0	0	0	0	0	0
NewGene_12419	NewGene_12419	0	0	0	0	0	0
NewGene_12418	NewGene_12418	0	0	0	0	0	0
NewGene_12410	NewGene_12410	0	0	0	0	0	0
ENSMUSG00000057801	ENSMUSG00000057801	0	0	0	0	0	0
ENSMUSG00000057805	ENSMUSG00000057805	0	0	0	0	0	0
ENSMUSG00000012126	ENSMUSG00000012126	0.48303	0.223618	0.135724	0.876224	0.731905	0.728136
ENSMUSG00000029368	ENSMUSG00000029368	0	28.6348	17.3202	0	0.939677	0
ENSMUSG00000012123	ENSMUSG00000012123	0	0	0	0	0.058758	0.00956
ENSMUSG00000025269	ENSMUSG00000025269	2.24035	4.64135	3.57208	4.18528	3.7667	3.81663
ENSMUSG00000025268	ENSMUSG00000025268	7.85104	8.66925	9.06045	8.39055	8.30162	7.65001
ENSMUSG00000025266	ENSMUSG00000025266	8.02474	7.48879	6.3134	7.72025	6.68784	4.7457
ENSMUSG00000025265	ENSMUSG00000025265	1.21357	1.36551	1.72352	1.83816	1.10899	1.18898
ENSMUSG00000025264	ENSMUSG00000025264	4.65147	3.37157	4.0357	7.38752	3.36204	4.70057
ENSMUSG00000025262	ENSMUSG00000025262	2.60672	1.81744	1.95766	2.08305	1.12743	1.45189
ENSMUSG00000025261	ENSMUSG00000025261	15.6579	13.6353	11.2361	14.1606	11.0183	8.72728
ENSMUSG00000025260	ENSMUSG00000025260	54.6435	52.0463	52.0147	65.1033	57.3994	65.7747
ENSMUSG00000094335	ENSMUSG00000094335	0	0	0	0	0.363869	0.090879
ENSMUSG00000091122	ENSMUSG00000091122	0	0	0	0	0	0
ENSMUSG00000094337	ENSMUSG00000094337	0	0	0	0	0	0
ENSMUSG00000094336	ENSMUSG00000094336	0	0	0	0	0	0
ENSMUSG00000094338	ENSMUSG00000094338	0	0	0.11189	0	0.073758	0.093141
ENSMUSG00000091129	ENSMUSG00000091129	0	0	0	0	0	0
NewGene_6639	NewGene_6639	0	0	0	0	0	0
NewGene_6638	NewGene_6638	0	0	0	0	0	0
ENSMUSG00000060131	ENSMUSG00000060131	0.022377	0.087976	0.073567	0.100927	0	0
NewGene_6637	NewGene_6637	0	0	0	0	0	0
NewGene_6630	NewGene_6630	0	0	0	0	0	0.065537
NewGene_6633	NewGene_6633	0	0	0	0	0	0
ENSMUSG00000047203	ENSMUSG00000047203	0	0	0	0	0	0
ENSMUSG00000047205	ENSMUSG00000047205	1.93338	0.448518	3.60555	1.45367	0.366431	0.837318
ENSMUSG00000047207	ENSMUSG00000047207	0	0	0	0	0	0
ENSMUSG00000097972	ENSMUSG00000097972	0	0	0	0	0	0
ENSMUSG00000067780	ENSMUSG00000067780	0.165728	0	0.332441	0	0.336303	0
ENSMUSG00000067786	ENSMUSG00000067786	0.119279	2.053	3.83991	1.30825	0.574417	1.83555
ENSMUSG00000067787	ENSMUSG00000067787	36.7205	25.345	26.6081	29.7314	23.464	24.4509
ENSMUSG00000053279	ENSMUSG00000053279	101.931	119.827	119.374	125.406	155.368	129.895
ENSMUSG00000109833	ENSMUSG00000109833	0	0	0	0	0	0
ENSMUSG00000109835	ENSMUSG00000109835	0	0	0	0	0	0
ENSMUSG00000068327	ENSMUSG00000068327	0	0	0	0	0	0
ENSMUSG00000068323	ENSMUSG00000068323	0	0	0	0	0	0
ENSMUSG00000068329	ENSMUSG00000068329	15.6054	16.1182	14.1128	14.522	11.3205	19.1194
ENSMUSG00000068328	ENSMUSG00000068328	51.0464	45.9565	53.4443	57.4777	47.8873	62.7779
ENSMUSG00000063445	ENSMUSG00000063445	3.03972	2.55062	2.22481	3.76259	3.12255	2.56464
ENSMUSG00000063447	ENSMUSG00000063447	0	0	0	0.601934	0	0
ENSMUSG00000063446	ENSMUSG00000063446	0	0	0	0	0	0
ENSMUSG00000076940	ENSMUSG00000076940	0	0	0	0	0	0.145778
ENSMUSG00000066438	ENSMUSG00000066438	0	0	0.124991	0	0.167116	0.099463
NewGene_8572	NewGene_8572	28.6125	29.1893	27.0823	29.3781	28.911	26.9677
NewGene_8573	NewGene_8573	0	0	0	0	0	0
NewGene_8574	NewGene_8574	1.36247	1.45699	0.936224	0.920815	1.80473	1.51913
NewGene_8576	NewGene_8576	0	0.532417	0.234474	0.702457	0.761075	0.151308
NewGene_8577	NewGene_8577	0	0	0	0	0.08257	0.108915
ENSMUSG00000092473	ENSMUSG00000092473	0	0	0	0	0	0
ENSMUSG00000019932	ENSMUSG00000019932	3.09594	4.02786	1.1466	2.27603	1.14389	1.25338
ENSMUSG00000019933	ENSMUSG00000019933	38.5095	38.2282	35.5898	23.3639	33.236	29.3633
ENSMUSG00000019935	ENSMUSG00000019935	0	0	0	0.030708	0	0
ENSMUSG00000019936	ENSMUSG00000019936	0	0	0	0	0	0
ENSMUSG00000070469	ENSMUSG00000070469	1.16047	1.1184	0.579556	1.11597	0.786365	0.401924
ENSMUSG00000020346	ENSMUSG00000020346	23.9058	21.8309	20.3273	25.2326	20.819	22.5589
ENSMUSG00000064147	ENSMUSG00000064147	0	0.024491	0.023307	0	0.03874	0
ENSMUSG00000070464	ENSMUSG00000070464	0	0.107122	0	0	0	0
ENSMUSG00000064141	ENSMUSG00000064141	0.266964	0.658689	0.334696	0	0.418724	0.677889
ENSMUSG00000064140	ENSMUSG00000064140	0	0	0	0	0	0
ENSMUSG00000103770	ENSMUSG00000103770	0	0	0	0	0	0
ENSMUSG00000020340	ENSMUSG00000020340	0.613711	0.447789	0.09508	0.320067	0.05861	0.088666
ENSMUSG00000053490	ENSMUSG00000053490	0	0	0	0	0	0
ENSMUSG00000054728	ENSMUSG00000054728	0.785178	1.16492	0.824886	1.25751	0.388636	0.643986
ENSMUSG00000054723	ENSMUSG00000054723	2.28621	1.74236	2.97531	3.07826	2.45323	1.73152
ENSMUSG00000054720	ENSMUSG00000054720	11.9315	14.4116	9.49807	10.2383	7.90427	4.71891
ENSMUSG00000054727	ENSMUSG00000054727	0	0	0	0	0	0
ENSMUSG00000036744	ENSMUSG00000036744	0	0	0	0	0	0
ENSMUSG00000036745	ENSMUSG00000036745	29.487	22.7922	22.6093	23.2564	22.6563	14.4422
ENSMUSG00000096201	ENSMUSG00000096201	0	0	0	0	0	0
ENSMUSG00000036743	ENSMUSG00000036743	0	0	0	0	0	0
ENSMUSG00000033510	ENSMUSG00000033510	0	0.077461	0	0	0	0
ENSMUSG00000036748	ENSMUSG00000036748	59.1889	56.2131	57.8274	50.081	55.7298	62.2488
ENSMUSG00000036749	ENSMUSG00000036749	0	0	0	0	0	0
ENSMUSG00000096209	ENSMUSG00000096209	0	0	0	0	0	0
NewGene_4097	NewGene_4097	0	0	0	0	0	0
NewGene_4096	NewGene_4096	0	0	0	0	0	0
ENSMUSG00000062794	ENSMUSG00000062794	0.09313	0.087262	0	0	0	0
NewGene_4092	NewGene_4092	0	0	0	0	0	0
NewGene_4091	NewGene_4091	0.20811	0.7396	0.149722	0.644271	1.17222	0.493811
ENSMUSG00000062791	ENSMUSG00000062791	0	0	0	0	0	0
ENSMUSG00000062421	ENSMUSG00000062421	14.0003	17.2645	11.8529	14.4115	10.5696	12.4786
NewGene_426	NewGene_426	0.633851	0.983759	0	0	0.133386	0.097124
NewGene_420	NewGene_420	0	0	0	0	0	0
ENSMUSG00000062426	ENSMUSG00000062426	0	0	0	0	0	0
ENSMUSG00000019066	ENSMUSG00000019066	4.06703	3.05151	3.29432	4.61177	1.43492	1.75759
NewGene_429	NewGene_429	0	0	0	0	0	0
NewGene_428	NewGene_428	1.07305	1.64751	0.427687	0.950075	0.875977	0.793265
ENSMUSG00000035498	ENSMUSG00000035498	0	0	0	0	0	0
ENSMUSG00000055891	ENSMUSG00000055891	0	0	0	0	0.617747	0
ENSMUSG00000055895	ENSMUSG00000055895	0	0	0	0	0	0
ENSMUSG00000071738	ENSMUSG00000071738	0	0	0	0	0	0
ENSMUSG00000060491	ENSMUSG00000060491	0	0	0	0	0	0
ENSMUSG00000073768	ENSMUSG00000073768	0	0	0	0	0	0
ENSMUSG00000060499	ENSMUSG00000060499	0	0	0	0	0.045554	0
ENSMUSG00000031919	ENSMUSG00000031919	0	0	0	0	0	0
ENSMUSG00000031916	ENSMUSG00000031916	17.5458	13.563	12.3924	12.5046	12.3244	13.0589
ENSMUSG00000031917	ENSMUSG00000031917	10.4176	15.2258	12.3397	14.7267	8.1284	17.3607
ENSMUSG00000031910	ENSMUSG00000031910	1.18459	1.45288	0.999398	1.13153	1.27083	1.04005
ENSMUSG00000031913	ENSMUSG00000031913	50.8917	46.724	54.2089	51.9327	50.4871	52.3388
ENSMUSG00000049349	ENSMUSG00000049349	1.35562	2.16254	0.788329	0.835936	1.67174	1.34053
ENSMUSG00000038637	ENSMUSG00000038637	0.724685	0.935308	1.38848	0.738438	1.26248	1.03262
ENSMUSG00000038633	ENSMUSG00000038633	22.8972	22.4642	23.5496	23.8439	20.5365	22.7945
ENSMUSG00000038630	ENSMUSG00000038630	0	0	0	0	0	0
ENSMUSG00000030359	ENSMUSG00000030359	0	1.02881	0.733784	0	0	0
NewGene_7476	NewGene_7476	2.25621	3.68289	1.95965	3.17544	4.58901	4.48552
ENSMUSG00000030357	ENSMUSG00000030357	119.381	99.4474	95.8493	112.099	98.3716	105.279
ENSMUSG00000030351	ENSMUSG00000030351	1.22248	1.02285	0.803738	2.49681	0.630374	0.723474
ENSMUSG00000030350	ENSMUSG00000030350	0	0	0	0	0	0
ENSMUSG00000030353	ENSMUSG00000030353	3.02972	1.79733	3.31891	3.79059	1.37584	0.976838
ENSMUSG00000030352	ENSMUSG00000030352	19.6924	15.5807	16.7213	16.7665	12.0696	10.2071
ENSMUSG00000073460	ENSMUSG00000073460	0.075886	0	0.081991	0.295344	0	0
ENSMUSG00000073468	ENSMUSG00000073468	11.3768	6.61954	10.2739	6.98148	10.6971	14.3902
ENSMUSG00000032327	ENSMUSG00000032327	0.669529	0.211975	0.324487	0.50814	0.104299	0.382668
ENSMUSG00000049699	ENSMUSG00000049699	0.324117	0.299047	0.272938	0	0	0.353112
ENSMUSG00000049694	ENSMUSG00000049694	0	0	0	0	0	0
ENSMUSG00000049690	ENSMUSG00000049690	0.023589	0.091141	0.262299	0.092261	0.285547	0.021476
ENSMUSG00000049691	ENSMUSG00000049691	0	0	0	0	0	0
ENSMUSG00000049692	ENSMUSG00000049692	0	0	0	0	0.221223	0
ENSMUSG00000035329	ENSMUSG00000035329	3.34012	2.97431	2.59496	3.09102	1.81089	2.32773
ENSMUSG00000035325	ENSMUSG00000035325	23.3862	23.6761	22.7029	27.1163	17.8288	18.1983
ENSMUSG00000026950	ENSMUSG00000026950	251.739	366.714	391.564	398.996	601.53	551.888
ENSMUSG00000075704	ENSMUSG00000075704	16.8288	16.6093	13.3417	18.0487	11.9433	16.0815
ENSMUSG00000075707	ENSMUSG00000075707	0	0.264324	0.240819	0.349127	0	0.180717
ENSMUSG00000075706	ENSMUSG00000075706	345.4	413.585	411.811	418.547	459.125	537.184
ENSMUSG00000075701	ENSMUSG00000075701	22.4357	27.1227	20.1753	29.0065	25.1367	21.6644
ENSMUSG00000075700	ENSMUSG00000075700	76.2274	72.1017	62.6745	85.7235	64.7637	58.4772
ENSMUSG00000026956	ENSMUSG00000026956	4.0522	4.9506	5.00346	4.34983	2.83147	3.19929
ENSMUSG00000075702	ENSMUSG00000075702	24.0549	30.1297	20.3507	31.6942	22.3555	29.4508
ENSMUSG00000026958	ENSMUSG00000026958	6.22277	5.68248	3.13338	6.06916	5.09841	7.17103
ENSMUSG00000026959	ENSMUSG00000026959	0	0	0	0	0	0
ENSMUSG00000056812	ENSMUSG00000056812	0	0	0	0	0.205231	0
ENSMUSG00000043068	ENSMUSG00000043068	2.52088	3.77727	1.28249	1.81832	2.20226	1.08465
ENSMUSG00000056815	ENSMUSG00000056815	0	0	0	0	0	0
ENSMUSG00000043061	ENSMUSG00000043061	4.63177	7.08921	6.4616	10.0956	4.65372	2.75791
ENSMUSG00000043060	ENSMUSG00000043060	0	0	0	0	0.161495	0
ENSMUSG00000043065	ENSMUSG00000043065	2.39022	3.35782	3.06139	2.65218	1.66759	2.72984
ENSMUSG00000043067	ENSMUSG00000043067	3.66015	3.56957	2.79249	3.32745	1.66102	1.12061
ENSMUSG00000043066	ENSMUSG00000043066	0	0	0	0	0	0
ENSMUSG00000022257	ENSMUSG00000022257	39.7814	29.1947	23.5364	33.6972	26.1782	31.1946
ENSMUSG00000022255	ENSMUSG00000022255	59.0465	57.3294	48.4499	58.1635	48.6091	42.2657
ENSMUSG00000029286	ENSMUSG00000029286	0	0	0	0	0	0
ENSMUSG00000022253	ENSMUSG00000022253	16.426	20.5436	18.2354	24.5182	19.0971	17.7911
ENSMUSG00000029280	ENSMUSG00000029280	0	0	0	0	0	0
ENSMUSG00000029283	ENSMUSG00000029283	0.085032	0.376026	0.140598	0.52729	0.619591	0
ENSMUSG00000029282	ENSMUSG00000029282	0	0	0	0	0	0
ENSMUSG00000029288	ENSMUSG00000029288	0	0	0	0	0	0
ENSMUSG00000031007	ENSMUSG00000031007	17.5263	18.7858	18.5513	20.1532	16.0364	16.855
ENSMUSG00000068860	ENSMUSG00000068860	0	0	0	0.144464	0.250961	0.062814
ENSMUSG00000032322	ENSMUSG00000032322	0.318473	0	0.397274	2.18698	0	0.320306
NewGene_3066	NewGene_3066	5.97852	7.68562	7.02667	8.03874	5.53564	8.18075
ENSMUSG00000028882	ENSMUSG00000028882	13.0616	9.84983	10.4924	12.3207	9.27242	9.33708
ENSMUSG00000034639	ENSMUSG00000034639	5.00287	5.51434	4.18293	5.54352	3.31562	7.76958
ENSMUSG00000028884	ENSMUSG00000028884	19.5889	17.5577	18.1991	19.0986	19.6991	21.6984
ENSMUSG00000028885	ENSMUSG00000028885	0.544125	1.7553	1.66885	1.54108	1.84722	1.72296
ENSMUSG00000028886	ENSMUSG00000028886	3.17843	5.53453	3.92772	3.50091	2.13938	1.71379
ENSMUSG00000028889	ENSMUSG00000028889	9.57512	8.46327	12.1974	12.2462	8.28349	14.4068
ENSMUSG00000034636	ENSMUSG00000034636	13.3477	13.1151	8.58282	11.0461	6.8126	5.55241
ENSMUSG00000034634	ENSMUSG00000034634	0	0	0	0	0	0.364086
ENSMUSG00000048562	ENSMUSG00000048562	0	0	0	0	0	0
ENSMUSG00000102416	ENSMUSG00000102416	0	0	0.565873	0.342449	0	0.314712
ENSMUSG00000102418	ENSMUSG00000102418	0	0	0	0	0	0.16596
ENSMUSG00000029420	ENSMUSG00000029420	0	0	0	0	0	0
ENSMUSG00000029423	ENSMUSG00000029423	0	0	0	0	0.090473	0
ENSMUSG00000029422	ENSMUSG00000029422	26.3011	26.9324	37.9836	32.3447	27.3614	33.1038
ENSMUSG00000029427	ENSMUSG00000029427	7.3679	8.26569	5.67927	6.70501	6.6239	7.01752
ENSMUSG00000029426	ENSMUSG00000029426	66.7166	53.2354	52.9989	53.0981	40.7149	41.2315
ENSMUSG00000029428	ENSMUSG00000029428	8.06472	5.17484	7.72419	6.71914	7.8682	5.23918
ENSMUSG00000035582	ENSMUSG00000035582	0	0	0	0	0	0
ENSMUSG00000035580	ENSMUSG00000035580	0	0	0	0.022941	0	0
ENSMUSG00000035585	ENSMUSG00000035585	41.778	42.0742	36.8657	41.8255	33.7499	37.0741
NewGene_11838	NewGene_11838	0	0	0	0	0	0
ENSMUSG00000025701	ENSMUSG00000025701	0.109682	0.510711	0.194254	0.834831	0.07145	0.329089
ENSMUSG00000025702	ENSMUSG00000025702	9.52522	8.3604	8.87139	11.1743	9.17619	6.41463
ENSMUSG00000034987	ENSMUSG00000034987	0	0.242125	0.071104	0	0.07703	0.137707
ENSMUSG00000034981	ENSMUSG00000034981	15.3107	11.7125	5.08441	10.5928	8.39398	5.26762
NewGene_11835	NewGene_11835	1.55574	1.47701	0.679022	0.433722	1.48894	0.647122
ENSMUSG00000021635	ENSMUSG00000021635	9.68075	8.80451	8.65134	12.5235	9.23582	10.3344
ENSMUSG00000021636	ENSMUSG00000021636	0.348889	0.105116	0.487066	0.339209	0	0.236125
ENSMUSG00000032679	ENSMUSG00000032679	21.87	26.3706	31.3715	22.6198	12.8954	20.9609
ENSMUSG00000021638	ENSMUSG00000021638	0	0	0.187169	0	0.385447	0.103466
ENSMUSG00000021639	ENSMUSG00000021639	13.9365	11.0621	11.6485	11.8986	10.7986	13.7034
ENSMUSG00000032673	ENSMUSG00000032673	17.5913	16.599	19.8046	19.272	17.3976	32.4351
ENSMUSG00000032586	ENSMUSG00000032586	0.256613	0.657036	0	0	0.610057	0.387099
ENSMUSG00000032584	ENSMUSG00000032584	0.428198	0.212954	0.194966	0.482936	0.090363	0.360022
ENSMUSG00000032582	ENSMUSG00000032582	6.20293	6.36304	7.78871	6.90857	8.24683	7.24657
ENSMUSG00000032583	ENSMUSG00000032583	9.34261	9.50683	9.50018	10.7085	9.09634	10.8291
ENSMUSG00000032580	ENSMUSG00000032580	19.6572	20.6188	15.8211	20.2643	18.1627	14.8248
NewGene_7857	NewGene_7857	0	0	0	0	0	0
ENSMUSG00000074158	ENSMUSG00000074158	0.128391	0.351553	0.290904	0.124816	0.038524	0.079469
ENSMUSG00000032589	ENSMUSG00000032589	0	0.015961	0	0	0	0
ENSMUSG00000042002	ENSMUSG00000042002	0	0	0	0	0	0
ENSMUSG00000045052	ENSMUSG00000045052	0	0	0	0	0	0
ENSMUSG00000045053	ENSMUSG00000045053	0	0	0	0	0	0
NewGene_9300	NewGene_9300	0	0	0	0	0	0
NewGene_9301	NewGene_9301	0.209301	1.14984	0.484404	0.855755	0.489869	0.185132
NewGene_9302	NewGene_9302	0	0	0	0	0	0
NewGene_9304	NewGene_9304	1.39767	0.973384	0.625525	0.500353	0.56772	1.8003
NewGene_9308	NewGene_9308	5.87586	5.81043	9.50087	9.14179	6.43332	8.38152
ENSMUSG00000114582	ENSMUSG00000114582	0	0.072048	0	0	0	0.22098
NewGene_3600	NewGene_3600	0	0	0	0	0	0
ENSMUSG00000030880	ENSMUSG00000030880	5.46895	4.43019	4.88949	6.37734	4.59211	5.32738
ENSMUSG00000026751	ENSMUSG00000026751	0	0	0	0	0	0
ENSMUSG00000033985	ENSMUSG00000033985	1.1899	1.33894	0.754605	0.984933	0.739057	1.29464
ENSMUSG00000033987	ENSMUSG00000033987	0.130775	0.137272	0.1939	0.154587	0.197594	0.164541
ENSMUSG00000002083	ENSMUSG00000002083	1.46297	2.52869	1.8653	3.03067	2.86002	0.752584
ENSMUSG00000033981	ENSMUSG00000033981	0	0	0	0	0	0
ENSMUSG00000033983	ENSMUSG00000033983	2.91789	2.95567	2.96161	2.81263	3.10932	3.8247
ENSMUSG00000030887	ENSMUSG00000030887	0	0	0	0	0	0
ENSMUSG00000059218	ENSMUSG00000059218	0	0	0	0	0	0
NewGene_4393	NewGene_4393	6.34545	8.23988	8.95393	6.43009	9.93767	9.7838
NewGene_11304	NewGene_11304	0.487701	0	0	0.138727	0	0
NewGene_11305	NewGene_11305	0	0	0.501478	0	0	0
NewGene_11307	NewGene_11307	0	0	0	0	0	0.035743
NewGene_11300	NewGene_11300	0.245036	0	0.278468	0	0	0
ENSMUSG00000044092	ENSMUSG00000044092	0.063246	0.234395	0.499	0	0	0.121533
NewGene_11308	NewGene_11308	0	0	0	0	0	0
ENSMUSG00000075284	ENSMUSG00000075284	4.36404	4.64064	3.28374	5.35916	2.61511	2.16195
ENSMUSG00000075289	ENSMUSG00000075289	6.38543	8.68827	5.20826	6.89392	6.58108	6.3468
NewGene_2030	NewGene_2030	0.458428	0.955428	1.09415	0.616016	0.46072	0.676056
NewGene_2036	NewGene_2036	0.335485	0	0	0	0	0
NewGene_2034	NewGene_2034	0	0	0	0	0	0
ENSMUSG00000024941	ENSMUSG00000024941	45.2916	45.6453	44.7978	48.9956	48.334	43.2729
ENSMUSG00000024940	ENSMUSG00000024940	15.2796	15.2483	13.9008	16.3922	16.1485	15.5265
ENSMUSG00000024943	ENSMUSG00000024943	3.95032	2.86788	3.79693	4.63625	2.71211	2.71971
ENSMUSG00000024942	ENSMUSG00000024942	37.047	40.5651	32.0324	36.2587	26.6861	34.8847
ENSMUSG00000024944	ENSMUSG00000024944	44.726	53.874	61.1783	62.9377	67.0755	74.0933
ENSMUSG00000024947	ENSMUSG00000024947	6.59905	6.59558	7.93042	8.1235	6.65175	5.41148
ENSMUSG00000024140	ENSMUSG00000024140	117.56	91.7749	92.865	82.693	66.8079	49.1505
ENSMUSG00000024949	ENSMUSG00000024949	50.3737	46.6602	52.0143	51.3263	45.7169	41.2778
ENSMUSG00000024948	ENSMUSG00000024948	7.58774	4.82826	6.61353	4.58708	4.28152	3.50431
ENSMUSG00000090667	ENSMUSG00000090667	0	0	0	0.692893	0	0
NewGene_9430	NewGene_9430	0	0	0	0	0	0
NewGene_9431	NewGene_9431	0	0	0	0	0.102873	0
ENSMUSG00000059534	ENSMUSG00000059534	271.851	275.822	297.37	258.224	297.035	300.991
ENSMUSG00000051727	ENSMUSG00000051727	0	0.181237	0	0	0	0
ENSMUSG00000051726	ENSMUSG00000051726	1.65248	0.806458	1.24766	1.04079	1.83451	0.416755
ENSMUSG00000051721	ENSMUSG00000051721	2.80582	1.92335	1.66133	2.39159	1.12332	1.66743
ENSMUSG00000043843	ENSMUSG00000043843	0	0	0	0	0	0
ENSMUSG00000024146	ENSMUSG00000024146	44.1389	40.7896	42.4156	43.7782	45.1495	44.5223
ENSMUSG00000051728	ENSMUSG00000051728	0	0	0	0	0	0
ENSMUSG00000005615	ENSMUSG00000005615	35.62	33.318	24.1723	32.4383	16.2726	11.4465
ENSMUSG00000005610	ENSMUSG00000005610	246.993	233.604	194.88	239.64	223.145	184.282
ENSMUSG00000005611	ENSMUSG00000005611	3.67503	2.46291	2.66464	2.80916	1.4816	1.48177
ENSMUSG00000040576	ENSMUSG00000040576	0	0	0	0	0	0
ENSMUSG00000040570	ENSMUSG00000040570	0.641635	0.08092	0	0.27365	0.105235	0.152711
ENSMUSG00000051098	ENSMUSG00000051098	1.27669	1.0418	0.336511	0.997695	0	0.23107
ENSMUSG00000051095	ENSMUSG00000051095	0	0	0	0	0	0
ENSMUSG00000031429	ENSMUSG00000031429	9.94517	11.2737	10.0661	9.3261	6.12142	12.0856
ENSMUSG00000046932	ENSMUSG00000046932	0	0	0	0	0	0
ENSMUSG00000046934	ENSMUSG00000046934	0.070381	0.101761	0.093762	0.027126	0.125516	0.048689
ENSMUSG00000026548	ENSMUSG00000026548	0.276506	0.365216	0.299985	1.19605	0.218211	0.903723
NewGene_13302	NewGene_13302	0.262827	0	0.226779	0	0	0
ENSMUSG00000026542	ENSMUSG00000026542	0	0	0.097529	0	0	0
NewGene_13300	NewGene_13300	1.45354	2.08028	1.25072	2.2358	1.57982	0.609424
ENSMUSG00000026547	ENSMUSG00000026547	57.7884	48.1932	53.924	53.1567	41.1053	55.44
ENSMUSG00000026546	ENSMUSG00000026546	0.049581	0	0.275071	0	0.53321	0
NewGene_13304	NewGene_13304	0	0	0.114618	0.176627	0	0.873192
NewGene_13305	NewGene_13305	0	0	0	0	0	0
ENSMUSG00000059395	ENSMUSG00000059395	0	0.544373	0.163434	0.185822	0.185591	0.107553
ENSMUSG00000059397	ENSMUSG00000059397	0	0	0	0	0	0
ENSMUSG00000031425	ENSMUSG00000031425	3.14922	2.21188	2.44949	2.28099	2.78519	1.1739
NewGene_3847	NewGene_3847	0	0	0	0	0	0
NewGene_3846	NewGene_3846	1.61914	0.974826	0.6726	0.875461	0.570072	0.638825
NewGene_3843	NewGene_3843	0	0	0	0	0	0
ENSMUSG00000095809	ENSMUSG00000095809	0	0	0	0	0	0
ENSMUSG00000003617	ENSMUSG00000003617	6.82323	7.44179	4.97868	7.81427	3.25861	4.27877
ENSMUSG00000095804	ENSMUSG00000095804	0	0	0	0	0	0
ENSMUSG00000095806	ENSMUSG00000095806	0	0	0	0	0	0
ENSMUSG00000007107	ENSMUSG00000007107	0	0.214461	0.150161	0.188384	0.571845	0.377319
ENSMUSG00000043430	ENSMUSG00000043430	0	0	0	0	0	0
ENSMUSG00000096140	ENSMUSG00000096140	0	0	0	0	0	0
ENSMUSG00000002059	ENSMUSG00000002059	4.2644	4.55027	4.71742	9.23572	5.03908	7.93124
ENSMUSG00000002058	ENSMUSG00000002058	3.28883	4.38906	3.52989	3.21449	4.0781	3.16214
ENSMUSG00000002057	ENSMUSG00000002057	0	0	0	0	0	0
ENSMUSG00000002055	ENSMUSG00000002055	0.520789	0.855959	0.844697	0.678434	0.519889	0.963844
ENSMUSG00000002052	ENSMUSG00000002052	12.8289	12.2906	11.0733	11.677	9.07171	8.37692
ENSMUSG00000096146	ENSMUSG00000096146	51.8384	61.0127	49.727	53.4418	47.3433	52.9529
ENSMUSG00000046062	ENSMUSG00000046062	7.96841	6.86931	5.28989	6.88663	5.52011	3.83975
ENSMUSG00000016356	ENSMUSG00000016356	1.75529	1.86137	2.20165	1.02495	1.5588	1.06685
NewGene_10822	NewGene_10822	0	0.078732	0	0	0	0
NewGene_10823	NewGene_10823	16.6965	16.0155	16.2264	17.0345	14.2692	18.9673
NewGene_10821	NewGene_10821	0	0	0	0	0	0
NewGene_10824	NewGene_10824	0	0	0.089828	0	0	0
ENSMUSG00000033965	ENSMUSG00000033965	2.53083	2.21197	1.37552	2.45205	1.25448	0.339081
ENSMUSG00000064302	ENSMUSG00000064302	7.5351	7.34487	4.93885	6.5461	4.09241	3.1007
ENSMUSG00000064307	ENSMUSG00000064307	2.9966	2.09184	2.22774	3.9812	2.72187	4.1984
ENSMUSG00000064308	ENSMUSG00000064308	0	0	0.20138	0	0.142457	0.220227
ENSMUSG00000098559	ENSMUSG00000098559	0	0	0	0	0.036404	0
NewGene_5872	NewGene_5872	3.37252	5.9356	3.88481	4.33471	4.16742	4.85869
NewGene_5870	NewGene_5870	0	0	0	0	0	0
ENSMUSG00000078139	ENSMUSG00000078139	2.35046	2.01039	1.73571	2.2126	2.50009	1.98053
ENSMUSG00000107677	ENSMUSG00000107677	0	0	0	0	0	0
ENSMUSG00000078131	ENSMUSG00000078131	0	0	0	0	0	0
ENSMUSG00000095377	ENSMUSG00000095377	0	0	0	0	0	0
ENSMUSG00000078132	ENSMUSG00000078132	0	0	0	0	0	0
ENSMUSG00000078137	ENSMUSG00000078137	0	0	0	0	0	0
ENSMUSG00000095371	ENSMUSG00000095371	0	0	0	0	0	0
ENSMUSG00000014195	ENSMUSG00000014195	60.2167	66.4415	63.219	60.2876	60.4134	69.5974
ENSMUSG00000014198	ENSMUSG00000014198	0	0.159212	0	0.508133	0.059839	0
NewGene_7655	NewGene_7655	0	0.52708	0.418975	0.881368	0.837495	1.60662
NewGene_7656	NewGene_7656	0.023684	0	0	0	0	0
NewGene_7657	NewGene_7657	0	0	0	0	0	0
NewGene_7650	NewGene_7650	0	0.107058	0.168674	0	0	0.137326
NewGene_7651	NewGene_7651	0	0	0	0	0	0
ENSMUSG00000001508	ENSMUSG00000001508	164.113	146.738	149.642	148.071	166.254	168.462
ENSMUSG00000001506	ENSMUSG00000001506	57.0501	33.3062	14.6109	70.9572	6.14342	25.7046
ENSMUSG00000001507	ENSMUSG00000001507	3.10758	4.41378	2.63213	3.29157	2.43976	1.6183
ENSMUSG00000019261	ENSMUSG00000019261	6.3284	5.42266	6.11814	6.75666	4.8081	6.92898
ENSMUSG00000092060	ENSMUSG00000092060	0	0	0	0.280383	0	0
NewGene_5589	NewGene_5589	0	0	0	0	0	0
ENSMUSG00000096776	ENSMUSG00000096776	0	0	0	0	0	0
ENSMUSG00000096775	ENSMUSG00000096775	0.212342	0	0	0.104825	0	0
ENSMUSG00000096773	ENSMUSG00000096773	0	0	0	0	0	0
ENSMUSG00000096770	ENSMUSG00000096770	0.055845	0	0	0	0	0
ENSMUSG00000017550	ENSMUSG00000017550	0.187506	0.129151	0.180414	0.172372	0.168702	0.09949
NewGene_5583	NewGene_5583	0	0.166375	0.203804	0.399528	0.050605	0.086829
NewGene_1555	NewGene_1555	0	0	0	0	0	0
ENSMUSG00000029007	ENSMUSG00000029007	11.6997	5.69525	6.11178	6.32704	5.09664	6.36161
ENSMUSG00000042529	ENSMUSG00000042529	26.4307	23.9021	19.9953	22.2232	24.5919	22.03
NewGene_1553	NewGene_1553	0.320778	0.34064	0.229703	0.241492	0.039682	0.330576
ENSMUSG00000059994	ENSMUSG00000059994	0	0	0	0	0	0
ENSMUSG00000038517	ENSMUSG00000038517	4.12281	5.05896	5.68145	5.37929	3.40415	2.28394
NewGene_5580	NewGene_5580	3.52044	5.39248	3.6808	3.53442	3.99667	2.75248
ENSMUSG00000029004	ENSMUSG00000029004	8.03437	9.72714	9.68314	10.8875	8.64612	4.76255
NewGene_6019	NewGene_6019	0.114769	0.085616	0.271951	0.203944	0.285172	0.16225
NewGene_6015	NewGene_6015	0	0	0	0	0	0
ENSMUSG00000022055	ENSMUSG00000022055	0.028887	0	0.069329	0.046558	0	0.043226
NewGene_5587	NewGene_5587	0.63174	0.74569	0.552998	0.346027	0.441421	0.251913
ENSMUSG00000010021	ENSMUSG00000010021	0.944207	0.321354	0.872278	0.5642	0.570893	0.037903
ENSMUSG00000010025	ENSMUSG00000010025	9.67301	8.15812	8.73033	10.0421	4.19732	5.47911
ENSMUSG00000022057	ENSMUSG00000022057	0.092087	0	0.0416	0.037895	0.324531	0
NewGene_3028	NewGene_3028	0.00836	0.036104	0	0.133911	0.007287	0.017488
NewGene_5581	NewGene_5581	0	0	0	0	0	0.484223
ENSMUSG00000112187	ENSMUSG00000112187	0	0	0	0	0	0
ENSMUSG00000101286	ENSMUSG00000101286	0	0	0	0	0	0
ENSMUSG00000079773	ENSMUSG00000079773	0	0	0	0.062041	0.306273	0
ENSMUSG00000079774	ENSMUSG00000079774	0.006874	0.035499	0.025521	0.01697	0	0.029522
ENSMUSG00000065952	ENSMUSG00000065952	0.664561	2.26529	2.03972	1.87088	1.73324	3.47426
ENSMUSG00000065954	ENSMUSG00000065954	6.01172	4.77429	4.56066	4.67413	1.55719	0.945617
ENSMUSG00000065956	ENSMUSG00000065956	0	0	0	0	0	0
ENSMUSG00000097425	ENSMUSG00000097425	0	0	0	0	0	0
ENSMUSG00000097427	ENSMUSG00000097427	0	0	0	0	0	0
ENSMUSG00000010651	ENSMUSG00000010651	0	1.06409	0.878503	0.171324	0.284253	0
ENSMUSG00000054966	ENSMUSG00000054966	0	0	0	0	0.118492	0
ENSMUSG00000054967	ENSMUSG00000054967	1.16534	1.28362	0.54526	0.614424	0.796241	0.465944
ENSMUSG00000041308	ENSMUSG00000041308	1.34458	1.09908	1.49478	1.47187	0.837372	1.00332
ENSMUSG00000041309	ENSMUSG00000041309	0	0	0	0	0	0
ENSMUSG00000041303	ENSMUSG00000041303	4.18818	4.17217	3.37992	4.74133	2.53496	3.45598
ENSMUSG00000041301	ENSMUSG00000041301	0	0	0	0	0	0
ENSMUSG00000000365	ENSMUSG00000000365	0.068279	0	0	0	0.123877	0
NewGene_2779	NewGene_2779	1.22482	0.890804	0.4923	0.691155	0.727351	0.628447
NewGene_2774	NewGene_2774	1.29361	1.63767	2.11559	1.58253	1.41998	1.08718
NewGene_2776	NewGene_2776	0.704685	0.162805	0	0	0	0.430013
NewGene_2777	NewGene_2777	0.098548	0.68071	0	0	0	0
NewGene_2773	NewGene_2773	1.4335	0.860343	1.52083	1.29765	0.549134	0.908037
ENSMUSG00000022015	ENSMUSG00000022015	0.047026	0	0	0	0	0
ENSMUSG00000022014	ENSMUSG00000022014	0.27272	0.25331	0.051519	0	0.181309	0.611954
ENSMUSG00000022016	ENSMUSG00000022016	3.6057	4.00468	2.67029	3.49864	2.33013	1.88652
ENSMUSG00000022010	ENSMUSG00000022010	72.6925	68.0593	69.1707	73.6419	71.2794	42.0078
ENSMUSG00000022013	ENSMUSG00000022013	66.4496	77.0707	74.8537	63.5197	79.1156	77.8924
ENSMUSG00000022012	ENSMUSG00000022012	0.117566	0.147599	0.103798	0.242246	0	0
ENSMUSG00000022019	ENSMUSG00000022019	7.34174	5.69663	4.72156	6.40715	4.27055	6.7259
ENSMUSG00000022018	ENSMUSG00000022018	115.78	111.979	241.895	152.6	163.067	185.835
ENSMUSG00000055610	ENSMUSG00000055610	0	0	0	0	0	0
ENSMUSG00000055612	ENSMUSG00000055612	0	0.569576	0.155738	0.066181	0.429068	0.408442
NewGene_5094	NewGene_5094	4.39257	6.58804	7.26977	4.80802	5.2729	8.50862
NewGene_5090	NewGene_5090	0	0	0	0	0	0
NewGene_5091	NewGene_5091	0	0	0	0	0	0
NewGene_5092	NewGene_5092	0	0	0	0	0	0
ENSMUSG00000020528	ENSMUSG00000020528	4.78257	3.90654	4.10436	6.69872	2.48907	5.74427
ENSMUSG00000020527	ENSMUSG00000020527	0.750728	0.919787	1.18504	0.778476	0.843279	0.801233
ENSMUSG00000020526	ENSMUSG00000020526	19.6775	15.4922	19.2137	20.8246	14.4264	17.6982
ENSMUSG00000020525	ENSMUSG00000020525	4.16801	4.11502	5.33172	3.83418	4.38224	4.88899
ENSMUSG00000020524	ENSMUSG00000020524	0	0.052722	0	0	0	0
ENSMUSG00000020523	ENSMUSG00000020523	26.7323	24.7913	26.7306	27.1667	22.3873	23.2802
ENSMUSG00000020522	ENSMUSG00000020522	4.98309	4.73169	2.5849	5.57539	2.33497	1.5011
ENSMUSG00000020521	ENSMUSG00000020521	23.1364	26.6174	30.7953	32.3044	33.3929	23.885
ENSMUSG00000020520	ENSMUSG00000020520	5.93369	5.03406	3.97734	5.3932	3.5243	2.77459
ENSMUSG00000094810	ENSMUSG00000094810	0	0	0	0	0	0
ENSMUSG00000091867	ENSMUSG00000091867	0	0	0	0	0	0
ENSMUSG00000094813	ENSMUSG00000094813	0	0	0	0	0	0
ENSMUSG00000091863	ENSMUSG00000091863	0	0	0	0	0	0
ENSMUSG00000094817	ENSMUSG00000094817	0	0	0	0	0	0
ENSMUSG00000094818	ENSMUSG00000094818	0	0	0	0	0	0
ENSMUSG00000094819	ENSMUSG00000094819	0	0	0	0	0	0
ENSMUSG00000059263	ENSMUSG00000059263	72.5286	72.112	68.3892	80.7832	83.8306	71.6326
ENSMUSG00000028759	ENSMUSG00000028759	36.8746	37.7654	32.7242	37.7564	30.0803	23.7584
ENSMUSG00000052062	ENSMUSG00000052062	1.11386	0.887022	0.52978	0.682257	0.371678	0.228797
ENSMUSG00000013643	ENSMUSG00000013643	2.62622	0.28129	0.511069	1.37824	4.35392	0.196363
ENSMUSG00000013646	ENSMUSG00000013646	9.12798	7.91631	9.42369	10.5358	6.12378	8.66551
ENSMUSG00000066867	ENSMUSG00000066867	0	0	0	0	0	0
ENSMUSG00000025584	ENSMUSG00000025584	13.1161	10.6188	9.59115	10.4851	10.0518	7.37077
ENSMUSG00000057615	ENSMUSG00000057615	0	0	0	0	0	0
ENSMUSG00000057614	ENSMUSG00000057614	2.77628	2.64785	2.57657	1.94442	1.35891	1.39061
ENSMUSG00000028718	ENSMUSG00000028718	0.043176	0.188448	0.106022	0.129611	0	0.074147
ENSMUSG00000028719	ENSMUSG00000028719	21.6038	17.1654	22.5772	18.4352	11.412	18.8858
NewGene_8643	NewGene_8643	0	0	0	0.050902	0	0
ENSMUSG00000028710	ENSMUSG00000028710	38.4463	35.9124	21.0402	28.337	20.4458	28.3496
ENSMUSG00000025582	ENSMUSG00000025582	0.258512	0	0	0.098901	0	0
ENSMUSG00000028712	ENSMUSG00000028712	0	0	0	0	0	0
ENSMUSG00000028713	ENSMUSG00000028713	6.07714	8.28474	10.8822	10.0079	7.13882	7.20981
ENSMUSG00000028715	ENSMUSG00000028715	0	0	0.127629	0	0	0
ENSMUSG00000028716	ENSMUSG00000028716	0	0	0	0	0	0
ENSMUSG00000028717	ENSMUSG00000028717	1.74144	1.59972	1.69067	1.01737	0.915273	0.407564
ENSMUSG00000052395	ENSMUSG00000052395	4.05696	5.64315	4.75458	3.98415	2.14272	3.50679
ENSMUSG00000039174	ENSMUSG00000039174	0	0	0	0	0	0
ENSMUSG00000052396	ENSMUSG00000052396	0	0	0	0	0	0
ENSMUSG00000052392	ENSMUSG00000052392	0	0	0	0.06005	0.168572	0
ENSMUSG00000039178	ENSMUSG00000039178	13.4298	17.434	13.3232	13.2552	12.1736	12.7046
ENSMUSG00000039179	ENSMUSG00000039179	0	0	0	0	0.265092	0
NewGene_4325	NewGene_4325	0.041447	0	0	0	0.030312	0
NewGene_4324	NewGene_4324	1.43925	1.0188	0.980307	1.25339	1.06403	1.44244
NewGene_4327	NewGene_4327	13.1597	13.4307	11.0301	11.5171	13.5194	11.2272
NewGene_4323	NewGene_4323	1.3095	1.60828	0.621981	0.259458	0.681701	0.578601
ENSMUSG00000025094	ENSMUSG00000025094	0	0	0.06492	0.045477	0	0
ENSMUSG00000025090	ENSMUSG00000025090	0	0	0	0	0	0
ENSMUSG00000025091	ENSMUSG00000025091	0	0	0	0	0	0
ENSMUSG00000025092	ENSMUSG00000025092	1.936	1.47194	1.00522	1.82225	1.25252	0.597974
NewGene_9542	NewGene_9542	0	0.271842	0	0	0.058007	0
NewGene_9543	NewGene_9543	0	0	0	0	0	0
NewGene_9546	NewGene_9546	0	0	0	0	0	0.387718
NewGene_9547	NewGene_9547	0	0	0	0	0	0
NewGene_9545	NewGene_9545	0	0	0	0	0	0
NewGene_9549	NewGene_9549	0.169603	0.203316	0.150631	0.060689	0.131781	0.096253
ENSMUSG00000111517	ENSMUSG00000111517	0	0	0	0	0	0
ENSMUSG00000021737	ENSMUSG00000021737	123.241	109.302	100.634	100.729	115.26	121.355
ENSMUSG00000021731	ENSMUSG00000021731	35.7056	37.2888	36.1618	36.5073	33.1984	36.1122
ENSMUSG00000021730	ENSMUSG00000021730	0.098227	0	0.370988	0.283372	0.192826	0
ENSMUSG00000021733	ENSMUSG00000021733	2.13736	1.83525	1.13051	1.31034	0.642767	0.424821
ENSMUSG00000021732	ENSMUSG00000021732	0	0	0	0	0	0
ENSMUSG00000021738	ENSMUSG00000021738	4.51142	5.78554	3.07375	4.83421	3.33607	1.75486
ENSMUSG00000035873	ENSMUSG00000035873	5.07681	3.14104	4.10496	2.98516	4.14821	3.79774
NewGene_9899	NewGene_9899	5.26499	4.87552	4.41816	6.22322	4.20988	4.07882
ENSMUSG00000035877	ENSMUSG00000035877	3.8828	3.36875	3.38006	3.53797	2.28538	0.769303
ENSMUSG00000103442	ENSMUSG00000103442	0	0	0	0	0	0
ENSMUSG00000035875	ENSMUSG00000035875	0	0.356182	0.477971	0	0	0
NewGene_6849	NewGene_6849	0	0.096182	0	0.184534	0.265533	0
NewGene_6846	NewGene_6846	0	0	0	0	0	0
ENSMUSG00000023391	ENSMUSG00000023391	0	0	0	0	0	0
ENSMUSG00000035878	ENSMUSG00000035878	0.466878	0.570822	0.193004	1.14326	0.355887	0.366639
NewGene_6843	NewGene_6843	0	0	0	0	0	0
NewGene_9897	NewGene_9897	0	0	0.411948	0	0	0
NewGene_11469	NewGene_11469	0	0	0	0	0	0
NewGene_11468	NewGene_11468	0	0	0	0	0	0
NewGene_5660	NewGene_5660	0	0	0.520335	0	0	0
ENSMUSG00000086727	ENSMUSG00000086727	0	0	0	0	0	0
ENSMUSG00000052934	ENSMUSG00000052934	41.098	73.31	62.8957	92.7677	76.6278	51.7494
ENSMUSG00000022837	ENSMUSG00000022837	2.6308	2.51704	1.75641	2.46696	3.75364	2.68976
ENSMUSG00000022836	ENSMUSG00000022836	12.4434	9.7267	8.23574	9.20625	8.12836	4.52086
ENSMUSG00000076755	ENSMUSG00000076755	0	0	0	0	0	0
ENSMUSG00000076754	ENSMUSG00000076754	0	0	0	0	0	0
ENSMUSG00000022833	ENSMUSG00000022833	1.28729	0.584439	0.771309	0.581504	0.607382	0.944476
ENSMUSG00000022832	ENSMUSG00000022832	0	0	0	0	0.995581	0
ENSMUSG00000022831	ENSMUSG00000022831	2.68585	2.725	2.88783	5.99746	2.28106	0.98281
ENSMUSG00000076750	ENSMUSG00000076750	0	0	0	0	0	0
ENSMUSG00000076759	ENSMUSG00000076759	0	0	0	0	0	0
ENSMUSG00000022838	ENSMUSG00000022838	0	0	0	0	0	0
ENSMUSG00000039824	ENSMUSG00000039824	5.27302	5.731	7.42383	9.18755	7.93596	9.87959
ENSMUSG00000039826	ENSMUSG00000039826	14.8752	16.8946	13.7409	14.7247	13.6053	15.4784
ENSMUSG00000039828	ENSMUSG00000039828	8.43229	9.31376	8.86736	8.78349	9.61754	8.53694
ENSMUSG00000043953	ENSMUSG00000043953	9.95152	18.5363	9.1509	16.1762	11.6072	11.0904
ENSMUSG00000070348	ENSMUSG00000070348	6.29875	5.59324	4.05769	2.39329	0.713564	3.82254
ENSMUSG00000020069	ENSMUSG00000020069	20.1306	20.2379	23.2603	23.3984	18.7738	20.2969
ENSMUSG00000020062	ENSMUSG00000020062	0	0	0	0	0	0
ENSMUSG00000020063	ENSMUSG00000020063	3.35228	6.28622	4.25724	3.84415	4.49152	1.47486
ENSMUSG00000020061	ENSMUSG00000020061	711.196	657.963	502.998	526.982	655.342	596.004
ENSMUSG00000063632	ENSMUSG00000063632	0	0	0	0	0	0
ENSMUSG00000020067	ENSMUSG00000020067	80.1748	60.6223	69.6816	66.1419	69.5288	59.1973
ENSMUSG00000020064	ENSMUSG00000020064	9.92075	10.2356	9.2315	9.99243	7.33287	8.61027
ENSMUSG00000070345	ENSMUSG00000070345	0	0	0	0	0	0
ENSMUSG00000030968	ENSMUSG00000030968	0	0	0	0	0.1323	0
ENSMUSG00000030963	ENSMUSG00000030963	0	0	0	0	0	0
ENSMUSG00000030960	ENSMUSG00000030960	4.92072	4.73903	4.22978	3.37216	3.79843	3.72573
ENSMUSG00000030966	ENSMUSG00000030966	1.69906	1.94952	2.92114	2.29008	1.39123	1.23217
ENSMUSG00000030967	ENSMUSG00000030967	19.6144	28.4598	31.6329	27.854	43.5339	27.8376
ENSMUSG00000030965	ENSMUSG00000030965	13.0324	15.9912	10.4966	15.0422	9.81897	7.79913
ENSMUSG00000070699	ENSMUSG00000070699	13.6963	8.88099	9.94203	10.7285	7.98946	16.4441
ENSMUSG00000070695	ENSMUSG00000070695	0	0	0	0	0	0
ENSMUSG00000004105	ENSMUSG00000004105	25.7581	30.3077	22.4901	37.6448	15.8488	21.9279
ENSMUSG00000070697	ENSMUSG00000070697	21.0012	18.4164	20.7106	23.3243	18.2143	20.3752
ENSMUSG00000070690	ENSMUSG00000070690	0	0	0	0	0	0
ENSMUSG00000070691	ENSMUSG00000070691	0.053228	0	0	0.448249	0	0
ENSMUSG00000004100	ENSMUSG00000004100	6.1774	6.87997	7.17525	6.90014	4.11884	8.54155
ENSMUSG00000096436	ENSMUSG00000096436	0	0	0	0	0	0
ENSMUSG00000096433	ENSMUSG00000096433	1.26839	1.25083	1.40985	1.76204	0.696402	1.01408
ENSMUSG00000033703	ENSMUSG00000033703	2.21912	1.99715	2.3927	2.27933	2.56749	1.58365
ENSMUSG00000033701	ENSMUSG00000033701	16.6705	22.081	27.6751	26.892	28.0064	31.4801
ENSMUSG00000033707	ENSMUSG00000033707	1.0706	1.91324	1.16364	0.807123	1.55539	1.25887
ENSMUSG00000033706	ENSMUSG00000033706	5.83509	4.33573	5.4269	4.51942	2.03827	4.12275
ENSMUSG00000033705	ENSMUSG00000033705	1.22456	1.38097	1.26589	1.39301	0.46654	0.564327
ENSMUSG00000037469	ENSMUSG00000037469	0	0	0	0	0	0
ENSMUSG00000037466	ENSMUSG00000037466	0.244812	0	0	0	0	0
ENSMUSG00000037465	ENSMUSG00000037465	32.1939	20.538	13.3658	25.752	20.6927	14.0443
ENSMUSG00000037463	ENSMUSG00000037463	0.070763	0.589393	0	0	0	0.064826
ENSMUSG00000037461	ENSMUSG00000037461	3.03048	2.91763	2.84631	3.03249	2.0607	2.8699
ENSMUSG00000078880	ENSMUSG00000078880	0.614896	0.606878	0.971903	1.07801	0.419987	0.706183
ENSMUSG00000027927	ENSMUSG00000027927	0	0	0	0	0.467925	0
ENSMUSG00000027925	ENSMUSG00000027925	0	0	0	0	0	0
ENSMUSG00000027923	ENSMUSG00000027923	0	0	0	0	0	0
ENSMUSG00000031709	ENSMUSG00000031709	1.32706	1.56159	0.701988	0.908361	0.800596	0.156539
ENSMUSG00000031708	ENSMUSG00000031708	246.252	265.207	264.756	253.176	301.977	289.576
ENSMUSG00000031706	ENSMUSG00000031706	1.68771	2.83122	3.29666	2.63419	4.10987	2.86521
ENSMUSG00000031701	ENSMUSG00000031701	145.186	152.825	155.137	164.15	168.83	166.447
ENSMUSG00000031700	ENSMUSG00000031700	117.831	94.1209	94.2592	100.039	81.671	77.2895
ENSMUSG00000031703	ENSMUSG00000031703	35.9859	31.9545	32.1772	32.3252	24.3652	34.5087
ENSMUSG00000023009	ENSMUSG00000023009	1.58979	1.24507	1.01997	1.39279	0.62897	0.817335
ENSMUSG00000023008	ENSMUSG00000023008	12.1143	13.6756	12.8653	12.6533	9.11503	6.99035
ENSMUSG00000023004	ENSMUSG00000023004	64.9396	63.339	61.9682	79.0343	47.188	73.5809
ENSMUSG00000023007	ENSMUSG00000023007	10.7432	9.31308	8.94462	9.7861	10.4393	7.31485
ENSMUSG00000071561	ENSMUSG00000071561	0	0	0	0	0	0
ENSMUSG00000023000	ENSMUSG00000023000	2.94576	2.23177	2.49249	1.5089	1.46318	1.02653
ENSMUSG00000003452	ENSMUSG00000003452	0.109922	0.048964	0.071794	0	0.10485	0.155772
ENSMUSG00000071562	ENSMUSG00000071562	0	0	0	0	0	0
ENSMUSG00000026032	ENSMUSG00000026032	146.788	187.652	178.096	143.689	142.033	161.076
ENSMUSG00000026031	ENSMUSG00000026031	4.80435	3.93818	3.18862	6.26834	2.46228	0.623321
ENSMUSG00000026037	ENSMUSG00000026037	7.3872	6.50355	5.204	7.9025	7.5555	8.91976
ENSMUSG00000026036	ENSMUSG00000026036	10.1606	7.7315	7.82938	7.36315	5.52027	8.0023
ENSMUSG00000026035	ENSMUSG00000026035	12.0356	10.5576	10.8966	10.4158	8.84263	9.25352
ENSMUSG00000026034	ENSMUSG00000026034	22.837	28.7878	26.6983	26.1634	30.0714	26.9646
ENSMUSG00000026039	ENSMUSG00000026039	0	0.041082	0	0	0.067	0
ENSMUSG00000034285	ENSMUSG00000034285	0.893486	0.933375	0.531548	0.643306	0.754475	0.933076
ENSMUSG00000005705	ENSMUSG00000005705	0.533956	0.066923	0.09579	0	0	0.415679
ENSMUSG00000034282	ENSMUSG00000034282	0.022128	0.035248	0.022288	0.031431	0.033533	0.011534
ENSMUSG00000073633	ENSMUSG00000073633	4.19811	3.43977	2.75433	4.18306	3.17723	3.986
ENSMUSG00000073639	ENSMUSG00000073639	97.559	106.287	92.8242	108.498	76.7728	87.2787
ENSMUSG00000049551	ENSMUSG00000049551	9.59306	13.7754	8.47269	12.4534	7.71642	8.7824
ENSMUSG00000049556	ENSMUSG00000049556	0.128346	0.093728	0.036196	0.123112	0.095262	0.073397
ENSMUSG00000049555	ENSMUSG00000049555	0.259002	0.686035	0.671445	1.1319	0.731452	1.17307
ENSMUSG00000069678	ENSMUSG00000069678	5.56826	8.24666	4.47065	7.33342	5.02719	8.65036
ENSMUSG00000069670	ENSMUSG00000069670	0.205671	0	0.048625	0.030975	0.412292	0.082045
ENSMUSG00000069584	ENSMUSG00000069584	0	0	0	0	0	0
ENSMUSG00000069582	ENSMUSG00000069582	0	0	0	0	0	0
ENSMUSG00000069583	ENSMUSG00000069583	0	0	0	0	0	0
ENSMUSG00000069581	ENSMUSG00000069581	0	0	0	0	0	0
ENSMUSG00000069588	ENSMUSG00000069588	0	0	0	0	0	0
NewGene_13855	NewGene_13855	0	0	0	0	0	0
NewGene_13852	NewGene_13852	0	0	0	0	0	0
ENSMUSG00000046269	ENSMUSG00000046269	0.100411	0.317885	0.258881	0.142952	0.28637	0.382618
NewGene_13851	NewGene_13851	0.401561	0.368705	0.235092	0.261622	0.162155	0.396302
ENSMUSG00000040428	ENSMUSG00000040428	3.19637	2.09048	3.86349	2.68376	2.77887	1.73186
ENSMUSG00000046262	ENSMUSG00000046262	0	0	0	0	0	0
ENSMUSG00000022353	ENSMUSG00000022353	8.52441	5.48164	5.72917	5.36748	2.44247	3.96886
ENSMUSG00000022350	ENSMUSG00000022350	10.9101	9.54127	9.12682	12.0802	8.11726	9.93888
ENSMUSG00000022351	ENSMUSG00000022351	1.03524	2.14003	0.839322	1.28041	0.964619	0.81699
ENSMUSG00000022357	ENSMUSG00000022357	19.8693	22.8348	29.6673	22.0548	45.8236	9.65013
ENSMUSG00000022354	ENSMUSG00000022354	641.337	632.878	654.384	602.864	584.203	652.245
ENSMUSG00000022358	ENSMUSG00000022358	70.6108	99.8293	102.963	98.33	175.772	29.0555
ENSMUSG00000022359	ENSMUSG00000022359	3.42533	4.4354	2.7346	2.65401	2.10844	1.4373
ENSMUSG00000008540	ENSMUSG00000008540	69.9991	57.4717	45.2431	47.5799	24.2799	39.1257
ENSMUSG00000034863	ENSMUSG00000034863	9.84059	9.11251	8.28707	8.64623	9.39741	7.49209
ENSMUSG00000034867	ENSMUSG00000034867	5.62636	5.45897	6.65957	6.19346	5.8254	5.30316
ENSMUSG00000045795	ENSMUSG00000045795	6.38133	5.83408	7.38449	8.36574	7.45876	6.61176
ENSMUSG00000045794	ENSMUSG00000045794	0	0	0	0	0.538864	0
ENSMUSG00000045797	ENSMUSG00000045797	0	0	0	0	0	0
ENSMUSG00000045790	ENSMUSG00000045790	0.638799	0.356452	0.591473	0.347376	0.885298	0.245167
ENSMUSG00000045792	ENSMUSG00000045792	0	0	0	0	0	0
ENSMUSG00000079685	ENSMUSG00000079685	0.411661	0	0	0.342381	0.043391	0
ENSMUSG00000102206	ENSMUSG00000102206	0	0	0	0	0	0
ENSMUSG00000043569	ENSMUSG00000043569	0	0	0	0	0	0
ENSMUSG00000089953	ENSMUSG00000089953	0	0	0	0	0	0
ENSMUSG00000089951	ENSMUSG00000089951	0.394751	0.899908	0	0.194144	0.292249	0.664532
ENSMUSG00000006241	ENSMUSG00000006241	0	0.37441	0.14199	0.207089	0.250629	0
ENSMUSG00000042211	ENSMUSG00000042211	6.81532	7.22783	7.75464	8.40497	5.44812	6.42453
ENSMUSG00000042210	ENSMUSG00000042210	10.0789	10.7306	7.99094	11.0692	10.0762	10.3529
ENSMUSG00000042213	ENSMUSG00000042213	0.411562	0.362745	0.349444	0.152231	2.40591	0.09434
ENSMUSG00000042212	ENSMUSG00000042212	0	0	0	0	0	0
ENSMUSG00000042215	ENSMUSG00000042215	19.3592	13.9264	13.5031	12.6667	8.67395	10.2288
NewGene_10778	NewGene_10778	0	0	0	0	0	0
NewGene_10779	NewGene_10779	0	0	0	0	0	0
ENSMUSG00000042219	ENSMUSG00000042219	0	0	0	0	0	0
NewGene_10775	NewGene_10775	3.20799	4.80575	3.47969	5.09373	3.35316	3.3694
ENSMUSG00000045248	ENSMUSG00000045248	9.51013	9.94026	8.60091	12.6728	11.0884	6.73915
ENSMUSG00000032425	ENSMUSG00000032425	5.02585	4.09888	4.19205	4.03523	4.39673	3.39751
ENSMUSG00000032420	ENSMUSG00000032420	0.633249	1.14166	0.80239	1.51161	0.762951	0.868501
ENSMUSG00000032423	ENSMUSG00000032423	24.5326	24.6183	21.1683	26.8386	21.0085	20.7601
ENSMUSG00000032422	ENSMUSG00000032422	8.68907	7.94626	7.13646	7.93334	7.86436	6.23938
ENSMUSG00000029090	ENSMUSG00000029090	7.41128	5.94389	5.93865	7.80842	5.52843	6.19828
ENSMUSG00000090272	ENSMUSG00000090272	5.87228	7.33947	5.89666	7.05244	4.3357	7.26705
ENSMUSG00000079577	ENSMUSG00000079577	0	0	0	0	0	0
ENSMUSG00000029093	ENSMUSG00000029093	0.948605	0.48782	0.288285	0.873755	0.175175	0.537476
ENSMUSG00000031143	ENSMUSG00000031143	8.56344	8.7806	9.5987	7.0778	7.40529	8.90103
ENSMUSG00000079578	ENSMUSG00000079578	0	0	0	0	0	0
ENSMUSG00000079579	ENSMUSG00000079579	0	0	0	0	0	0
ENSMUSG00000061787	ENSMUSG00000061787	243.177	305.735	350.367	333.042	383.005	417.354
NewGene_3559	NewGene_3559	0	0.038382	0.080573	0.094841	0.033205	0
NewGene_3558	NewGene_3558	0	0.170532	0	0	0	0
NewGene_3552	NewGene_3552	2.27578	3.31978	4.42807	1.85851	7.04462	4.24099
NewGene_3551	NewGene_3551	4.27623	4.89658	4.45556	2.8075	1.33046	4.00525
NewGene_3557	NewGene_3557	4.14123	4.31157	4.69534	4.59465	3.99815	3.52535
NewGene_3554	NewGene_3554	0	0	0	0	0	0
NewGene_7242	NewGene_7242	2.76394	3.5409	1.99157	3.9313	2.47617	1.69948
NewGene_4078	NewGene_4078	0	0	0.590067	0.813663	0	0
NewGene_7247	NewGene_7247	0	0.29271	0.434924	0	0.0668	0.328536
NewGene_7244	NewGene_7244	0	0	0	0	0	0
ENSMUSG00000058099	ENSMUSG00000058099	0.126223	0.314002	0.167794	0.66044	0	0
ENSMUSG00000041548	ENSMUSG00000041548	372.459	318.044	380.739	320.884	258.756	367.289
ENSMUSG00000041544	ENSMUSG00000041544	0.01666	0	0	0	0	0
ENSMUSG00000058093	ENSMUSG00000058093	0.959298	1.79524	1.14489	1.0985	0.665257	0.692317
ENSMUSG00000041540	ENSMUSG00000041540	0.506402	0.327987	0.299992	0.290474	0.182192	0.181497
ENSMUSG00000050645	ENSMUSG00000050645	0	0	0	0	0	0
ENSMUSG00000000167	ENSMUSG00000000167	0.572693	0.594909	0	0	0	0.372564
ENSMUSG00000050641	ENSMUSG00000050641	0	0	0	0	0	0
ENSMUSG00000050640	ENSMUSG00000050640	0	0	0	0	0	0
ENSMUSG00000024592	ENSMUSG00000024592	9.57856	6.22205	6.16051	7.1403	5.13079	4.97665
ENSMUSG00000024593	ENSMUSG00000024593	0.196299	0.170029	0.162851	0	0.100742	0
ENSMUSG00000024590	ENSMUSG00000024590	4.17105	4.5431	3.05419	4.22909	2.7478	1.55266
ENSMUSG00000024597	ENSMUSG00000024597	20.2461	15.0032	13.5868	18.7817	14.0341	10.1894
ENSMUSG00000024594	ENSMUSG00000024594	19.4407	16.8767	19.2755	15.8797	13.8637	19.961
NewGene_9587	NewGene_9587	0	0	0	0	0	0
NewGene_13218	NewGene_13218	0.114838	0	0.264121	0	0.76539	0.238486
ENSMUSG00000075091	ENSMUSG00000075091	0	0	0	0	0	0
ENSMUSG00000075090	ENSMUSG00000075090	0	0	0	0	0	0
ENSMUSG00000075093	ENSMUSG00000075093	0	0	0	0	0	0
ENSMUSG00000075092	ENSMUSG00000075092	0	0	0	0	0	0
ENSMUSG00000075095	ENSMUSG00000075095	0	0	0	0	0	0
ENSMUSG00000075094	ENSMUSG00000075094	0	0	0	0	0	0
ENSMUSG00000075097	ENSMUSG00000075097	0	0	0	0	0	0
ENSMUSG00000075099	ENSMUSG00000075099	0	0	0	0	0	0
ENSMUSG00000057531	ENSMUSG00000057531	34.0978	41.0815	37.5155	39.2401	40.4296	40.0156
ENSMUSG00000036526	ENSMUSG00000036526	0.092481	0.123899	0.064195	0.037973	0	0.393565
ENSMUSG00000026459	ENSMUSG00000026459	4.05715	2.17891	2.58502	5.02653	1.63083	1.12992
ENSMUSG00000041895	ENSMUSG00000041895	49.5462	47.9901	54.0281	46.0072	37.4121	45.9796
NewGene_9580	NewGene_9580	0	0	0	0	0	0
ENSMUSG00000041890	ENSMUSG00000041890	9.11278	8.21846	9.30748	9.66234	7.29364	4.2531
ENSMUSG00000041891	ENSMUSG00000041891	24.6932	21.8684	19.8956	21.343	12.3549	11.5103
ENSMUSG00000047492	ENSMUSG00000047492	0	0	0	0	0	0
ENSMUSG00000047495	ENSMUSG00000047495	0	0.045112	0	0	0	0
ENSMUSG00000047496	ENSMUSG00000047496	0.734251	0.363945	0.028301	0.307194	0.275646	0
ENSMUSG00000047497	ENSMUSG00000047497	0.768061	0.518341	0.66248	0.480659	0.126283	0.370997
NewGene_2204	NewGene_2204	0	0	0	0	0	0
NewGene_2206	NewGene_2206	0.074024	0.217261	0	0	1.00155	0
NewGene_2207	NewGene_2207	4.71677	6.17589	4.54931	7.03925	3.87897	5.6044
NewGene_2202	NewGene_2202	0.296079	1.37779	0.827178	0.855137	1.45788	1.00106
NewGene_2209	NewGene_2209	0.156328	0.707207	0.205306	0.319567	0.220484	0.346923
ENSMUSG00000056728	ENSMUSG00000056728	0	0	0	0	0	0
ENSMUSG00000051118	ENSMUSG00000051118	0	0	0	0	0	0
ENSMUSG00000027022	ENSMUSG00000027022	129.312	113.796	111.357	124.049	114.624	106.7
ENSMUSG00000051111	ENSMUSG00000051111	0	0	0	0	0	0
ENSMUSG00000014837	ENSMUSG00000014837	0.394705	0.838289	0.309657	0.543339	0.371568	1.05362
NewGene_1957	NewGene_1957	1.88861	1.5983	1.59931	2.1365	1.76899	2.98579
NewGene_1956	NewGene_1956	1.05401	2.07045	1.43522	0.472554	0.354316	2.49514
NewGene_1959	NewGene_1959	0.163483	0	0.232793	0.064879	0	0.239735
NewGene_1958	NewGene_1958	0	0	0	0.60188	0	0
ENSMUSG00000000838	ENSMUSG00000000838	3.53449	4.11503	2.58284	3.67205	2.96028	2.06497
ENSMUSG00000000295	ENSMUSG00000000295	11.26	9.9171	7.05619	6.28982	5.69966	12.597
ENSMUSG00000057455	ENSMUSG00000057455	0	0	0	0	0	0
ENSMUSG00000057454	ENSMUSG00000057454	0	0	0	0	0	0
ENSMUSG00000057457	ENSMUSG00000057457	0	0	0	0.226421	0	0
ENSMUSG00000024261	ENSMUSG00000024261	0	0	0	0	0	0
NewGene_12846	NewGene_12846	0	0	0	0.222891	0	0
NewGene_12843	NewGene_12843	0.239298	0.304631	0.588882	0.105203	0.249173	0
NewGene_12840	NewGene_12840	0	0	0	0	0	0
ENSMUSG00000033126	ENSMUSG00000033126	2.88858	3.50335	2.02949	4.0229	2.05827	2.37339
ENSMUSG00000098799	ENSMUSG00000098799	0	0	0	0	0.389938	0
ENSMUSG00000057182	ENSMUSG00000057182	0.14039	0.192595	0.206163	0.247835	0.16446	0.121356
ENSMUSG00000057181	ENSMUSG00000057181	17.7335	16.1628	11.1358	13.3641	10.8014	7.73117
ENSMUSG00000061469	ENSMUSG00000061469	0	0	0	0	0	0
ENSMUSG00000094745	ENSMUSG00000094745	0	0	0	0	0	0
ENSMUSG00000094746	ENSMUSG00000094746	0	0	0	0	0	0
ENSMUSG00000094747	ENSMUSG00000094747	0	0	0	0	0	0
ENSMUSG00000094741	ENSMUSG00000094741	0	0	0	0	0	0
ENSMUSG00000061461	ENSMUSG00000061461	76.5664	73.4719	62.2232	72.9751	86.721	97.1922
ENSMUSG00000061462	ENSMUSG00000061462	64.9423	54.6862	57.6083	68.8314	62.8772	45.0971
ENSMUSG00000094748	ENSMUSG00000094748	0	0	0	0	0	0
ENSMUSG00000093918	ENSMUSG00000093918	0	0	0	0	0	0
ENSMUSG00000093915	ENSMUSG00000093915	0	0	0	0	0	0
ENSMUSG00000093917	ENSMUSG00000093917	0	0	0	0	0	0
ENSMUSG00000093910	ENSMUSG00000093910	0.154404	0	0	0.085076	0	0.09585
NewGene_4202	NewGene_4202	0	0.112593	0	0	0	0
ENSMUSG00000016528	ENSMUSG00000016528	161.056	158.127	156.648	163.093	147.617	169.812
ENSMUSG00000016529	ENSMUSG00000016529	0	0	0	0	0	0
ENSMUSG00000016526	ENSMUSG00000016526	0	0	0	0	0.232676	0.06729
ENSMUSG00000016524	ENSMUSG00000016524	0.27121	0	0	0	0	0
ENSMUSG00000016520	ENSMUSG00000016520	4.18214	3.74155	3.07951	4.02083	1.87595	1.52047
ENSMUSG00000081225	ENSMUSG00000081225	0	0	0	0	0	0
ENSMUSG00000085933	ENSMUSG00000085933	0	0	0.242545	0.128331	0.205743	0.09889
ENSMUSG00000053600	ENSMUSG00000053600	1.95149	1.54562	1.8182	2.01697	1.37221	1.93296
ENSMUSG00000053604	ENSMUSG00000053604	17.9626	14.346	13.378	16.3334	13.5725	18.7607
ENSMUSG00000091215	ENSMUSG00000091215	0	0	0	0	0	0
ENSMUSG00000091212	ENSMUSG00000091212	0	0	0	0	0	0
ENSMUSG00000059495	ENSMUSG00000059495	11.7654	9.6391	7.15859	8.76541	5.5789	4.05756
ENSMUSG00000021773	ENSMUSG00000021773	8.21209	6.08796	4.63219	6.82901	6.18806	10.2761
NewGene_1576	NewGene_1576	0	0	0	0	0	0
NewGene_8928	NewGene_8928	0	0	0	0	0	0
NewGene_2989	NewGene_2989	0	0	0	0.243733	0	0
ENSMUSG00000036138	ENSMUSG00000036138	46.1846	42.0875	47.4315	43.5494	40.9135	45.374
NewGene_8923	NewGene_8923	0	0	0	0	0	0
NewGene_2986	NewGene_2986	1.25864	1.66818	3.12201	1.1965	0.741764	1.50489
NewGene_8921	NewGene_8921	0	0.239097	0	0	0	0
NewGene_8920	NewGene_8920	0	0	0	0	0	0
NewGene_2983	NewGene_2983	11.7625	13.4818	10.2765	13.4021	15.6384	11.932
NewGene_8926	NewGene_8926	50.4567	51.5958	62.1852	54.1003	54.6623	52.7143
NewGene_8925	NewGene_8925	3.42548	2.2278	15.4486	2.842	1.91856	12.9496
NewGene_8924	NewGene_8924	0	0	0.226779	0	0	0
ENSMUSG00000107002	ENSMUSG00000107002	135.364	125.738	125.059	124.882	125.44	162.706
ENSMUSG00000100055	ENSMUSG00000100055	0	0	0	0	0	0
ENSMUSG00000078307	ENSMUSG00000078307	0.169715	0	0	0	0	0
ENSMUSG00000078302	ENSMUSG00000078302	0	0	0	0.049897	0.022946	0
ENSMUSG00000100058	ENSMUSG00000100058	0	0	0	0	0	0
ENSMUSG00000051934	ENSMUSG00000051934	3.02685	4.10055	1.79852	2.51189	1.66689	1.62195
ENSMUSG00000051936	ENSMUSG00000051936	0	0	0	0	0	0
NewGene_4970	NewGene_4970	0.141905	0.612141	0	0.209615	0.871626	0.748196
NewGene_4971	NewGene_4971	0.098178	0	0.233701	0.162968	0	0.089042
ENSMUSG00000096638	ENSMUSG00000096638	0	0	0	0	0	0
ENSMUSG00000096632	ENSMUSG00000096632	0	0	0	0	0	0
ENSMUSG00000096630	ENSMUSG00000096630	0	0	0	0	0	0
ENSMUSG00000037669	ENSMUSG00000037669	4.27935	5.76085	5.15427	4.55259	5.74124	4.15186
ENSMUSG00000097328	ENSMUSG00000097328	23.7474	26.1791	28.0516	27.5845	17.9902	26.8254
ENSMUSG00000037664	ENSMUSG00000037664	27.261	24.8158	34.3154	26.5477	23.8011	27.335
ENSMUSG00000037660	ENSMUSG00000037660	0.070982	0.03717	0.072478	0	0	0
ENSMUSG00000037661	ENSMUSG00000037661	0.256004	0.557655	1.72381	1.86377	2.57776	1.01797
NewGene_878	NewGene_878	0.19092	0	0	0.248603	0.235683	0
NewGene_872	NewGene_872	0	0	0	0	0	0
NewGene_871	NewGene_871	0	0.014257	0.03367	0	0.037591	0
NewGene_874	NewGene_874	0	0	0	0	0	0
NewGene_875	NewGene_875	0	0	0	0	0	0
ENSMUSG00000039714	ENSMUSG00000039714	0	0	0	0	0	0
ENSMUSG00000039715	ENSMUSG00000039715	1.76777	2.11076	2.01821	2.5151	1.61821	1.51946
ENSMUSG00000039713	ENSMUSG00000039713	5.7287	6.51562	6.9786	7.60919	7.06163	3.48947
ENSMUSG00000039710	ENSMUSG00000039710	0	0	0	0	0	0
ENSMUSG00000090675	ENSMUSG00000090675	0	0	0	0	0	0
NewGene_6194	NewGene_6194	0	0.72365	0.243401	0	0	0
ENSMUSG00000015478	ENSMUSG00000015478	29.5129	23.0467	18.7022	21.3631	26.6847	21.4765
ENSMUSG00000023243	ENSMUSG00000023243	0.868777	0.672995	0.626429	1.00386	0.39667	0.454001
ENSMUSG00000023247	ENSMUSG00000023247	2.43012	0.125732	0	0.92044	1.47123	0.201666
ENSMUSG00000015766	ENSMUSG00000015766	8.24945	5.46784	3.48114	5.00016	4.32288	3.08273
ENSMUSG00000067049	ENSMUSG00000067049	0	0.16079	0	0	0	0
ENSMUSG00000023249	ENSMUSG00000023249	60.2685	59.635	59.8922	55.5402	52.3492	64.4297
ENSMUSG00000092297	ENSMUSG00000092297	0	0	0	0	0	0
ENSMUSG00000092292	ENSMUSG00000092292	0	0	0	0	0	0
ENSMUSG00000019432	ENSMUSG00000019432	53.7347	60.6808	75.3584	61.6675	58.8	66.1613
ENSMUSG00000115792	ENSMUSG00000115792	0	0	0	0	0	0
ENSMUSG00000115791	ENSMUSG00000115791	0	0	0	0	0	0
ENSMUSG00000115799	ENSMUSG00000115799	0	0	0	0	0	0
ENSMUSG00000115798	ENSMUSG00000115798	4.35407	3.65435	1.76996	5.28137	2.1558	2.48463
ENSMUSG00000112449	ENSMUSG00000112449	47.0059	41.6094	37.6255	54.8876	42.2146	54.5363
NewGene_6227	NewGene_6227	0	0	0.658249	0	0	0
NewGene_3616	NewGene_3616	0.334454	0	0	0.689128	0	0
NewGene_6225	NewGene_6225	9.0014	11.4518	7.91621	9.33243	9.16972	7.08093
NewGene_6222	NewGene_6222	0.44008	0.296194	0.053329	0.216588	0.559816	0.063681
NewGene_3611	NewGene_3611	3.86404	1.93572	2.19321	3.42898	2.07571	2.61307
NewGene_3612	NewGene_3612	0	0	0	0	0	0
NewGene_6221	NewGene_6221	0.068501	0.337225	0	0.199901	0	0
ENSMUSG00000031543	ENSMUSG00000031543	394.222	367.846	388.188	364.66	431.445	434.924
ENSMUSG00000050323	ENSMUSG00000050323	34.9375	32.1077	30.4141	33.3629	28.8539	38.8924
ENSMUSG00000000440	ENSMUSG00000000440	8.30949	6.97948	6.41061	8.13223	6.14787	4.6536
ENSMUSG00000000441	ENSMUSG00000000441	113.104	122.663	111.927	141.964	144.544	127.76
ENSMUSG00000031546	ENSMUSG00000031546	15.1517	11.2874	9.72474	16.7703	10.3268	12.3796
ENSMUSG00000031545	ENSMUSG00000031545	26.9212	20.4599	20.3054	24.897	23.1213	20.394
ENSMUSG00000055137	ENSMUSG00000055137	1.24554	0.644374	0.736631	1.59245	0.178376	0.875919
ENSMUSG00000031549	ENSMUSG00000031549	0	0	0	0	0	0
ENSMUSG00000031548	ENSMUSG00000031548	0.706777	0.562461	0.227502	1.08237	0.62092	0
ENSMUSG00000062175	ENSMUSG00000062175	0.658366	1.0334	0.68895	0.257494	0.552275	1.04879
ENSMUSG00000062170	ENSMUSG00000062170	0	0	0.110531	0	0	0
ENSMUSG00000025978	ENSMUSG00000025978	3.72842	1.72038	2.43758	2.67796	2.87267	2.50473
ENSMUSG00000025977	ENSMUSG00000025977	0	0	0	0	0	0
ENSMUSG00000091987	ENSMUSG00000091987	0	0	0	0	0	0
ENSMUSG00000025971	ENSMUSG00000025971	24.2203	19.7137	20.2183	19.064	14.6149	19.2104
ENSMUSG00000021087	ENSMUSG00000021087	0.457335	1.14365	1.02591	1.06008	0.221014	0.928288
ENSMUSG00000021086	ENSMUSG00000021086	0	0	0	0	0	0
ENSMUSG00000021081	ENSMUSG00000021081	0	0	0	0	0	0
ENSMUSG00000022191	ENSMUSG00000022191	13.805	13.0474	11.1161	13.8314	12.2793	12.6667
ENSMUSG00000022193	ENSMUSG00000022193	173.459	163.99	172.879	156.783	168.91	205.521
ENSMUSG00000022194	ENSMUSG00000022194	32.8231	29.5605	32.314	32.35	40.461	37.0204
ENSMUSG00000022195	ENSMUSG00000022195	14.2088	14.5337	8.99461	12.8181	9.68744	7.89739
ENSMUSG00000022197	ENSMUSG00000022197	5.39006	4.17155	4.79894	4.9017	2.67886	1.57999
ENSMUSG00000022199	ENSMUSG00000022199	0.895115	1.83492	1.86067	2.04748	1.22185	0.840783
ENSMUSG00000090588	ENSMUSG00000090588	0	0	0	0	0	0
ENSMUSG00000110170	ENSMUSG00000110170	0.417589	0.359058	0.446758	0.46276	0.782574	0.223345
ENSMUSG00000110171	ENSMUSG00000110171	0	0	0	0	0	0
ENSMUSG00000059142	ENSMUSG00000059142	0.954731	1.18228	1.17546	0.896921	1.3332	0.909682
ENSMUSG00000029678	ENSMUSG00000029678	0	0	0	0	0	0
ENSMUSG00000029679	ENSMUSG00000029679	0	0	0	0	0	0
NewGene_5759	NewGene_5759	6.6285	5.99478	4.45313	6.53563	5.24191	6.58573
ENSMUSG00000029670	ENSMUSG00000029670	5.39679	5.01251	5.48554	6.50966	5.27449	5.43857
ENSMUSG00000029671	ENSMUSG00000029671	0	0	0	0.491039	0	0
ENSMUSG00000029672	ENSMUSG00000029672	9.1843	9.90127	8.62479	8.01989	10.2379	6.77921
ENSMUSG00000029673	ENSMUSG00000029673	1.36437	0	0	2.0989	0	0
ENSMUSG00000029674	ENSMUSG00000029674	2.09469	2.91554	1.36646	1.64966	0.735578	0.679605
ENSMUSG00000029675	ENSMUSG00000029675	22.3309	12.159	9.35184	10.6463	9.31589	6.35151
ENSMUSG00000029676	ENSMUSG00000029676	6.95344	7.93817	6.50751	7.04298	6.24126	6.62335
ENSMUSG00000038148	ENSMUSG00000038148	0	0	0	0	0	0
ENSMUSG00000038145	ENSMUSG00000038145	26.0833	26.1928	34.1767	29.5593	27.723	11.3859
ENSMUSG00000038146	ENSMUSG00000038146	18.2028	14.781	16.6129	16.1004	9.33375	9.99987
ENSMUSG00000038147	ENSMUSG00000038147	0.312001	0.28367	0	1.56022	0	0
ENSMUSG00000038141	ENSMUSG00000038141	3.42762	3.94099	4.53479	3.70818	1.76467	2.08916
ENSMUSG00000038143	ENSMUSG00000038143	1.0523	0.94975	0.836786	1.76137	0.631196	0.263104
ENSMUSG00000072845	ENSMUSG00000072845	0	0.038928	0	0	0	0
ENSMUSG00000072849	ENSMUSG00000072849	0.054335	1.55923	0.897414	0	0.180334	0
ENSMUSG00000028109	ENSMUSG00000028109	0	0	0	0	0	0
ENSMUSG00000028108	ENSMUSG00000028108	15.4193	17.5953	9.6607	25.6649	7.50017	16.1694
ENSMUSG00000025359	ENSMUSG00000025359	0.014181	0	0.090735	0.034357	0.096758	0.10166
ENSMUSG00000025358	ENSMUSG00000025358	3.13626	1.80323	2.20249	3.66151	3.39707	1.59153
ENSMUSG00000028101	ENSMUSG00000028101	3.98648	4.18661	3.21611	4.80961	2.39092	3.22116
ENSMUSG00000028100	ENSMUSG00000028100	0.348341	0.456323	0.711751	0.382802	0	0
ENSMUSG00000025351	ENSMUSG00000025351	135.194	143.465	152.996	177.212	154.249	151.459
ENSMUSG00000028102	ENSMUSG00000028102	19.4354	21.5515	23.992	21.3695	20.5833	19.0968
ENSMUSG00000025357	ENSMUSG00000025357	9.91743	8.83393	8.97458	8.57651	6.7903	8.51652
ENSMUSG00000028104	ENSMUSG00000028104	36.2209	38.0793	41.8951	49.7238	45.6936	54.7202
ENSMUSG00000028107	ENSMUSG00000028107	14.4067	11.9507	11.7761	12.6346	8.91859	12.0438
ENSMUSG00000025354	ENSMUSG00000025354	14.4718	13.5778	13.6261	16.1311	14.2313	13.1237
ENSMUSG00000062825	ENSMUSG00000062825	303.725	338.969	158.693	249.664	181.297	157.547
ENSMUSG00000062826	ENSMUSG00000062826	0	0	0	0	0	0
ENSMUSG00000062822	ENSMUSG00000062822	7.28545	7.18508	7.85723	7.87004	7.59218	6.70959
NewGene_8260	NewGene_8260	0	0	0	0	0	0
NewGene_8261	NewGene_8261	0	0	0	0	0	0
NewGene_8266	NewGene_8266	0	0	0	0.495562	0	0
ENSMUSG00000049957	ENSMUSG00000049957	3.6558	4.21126	1.68429	2.77701	1.56737	3.07558
ENSMUSG00000049950	ENSMUSG00000049950	3.56952	3.9636	5.21404	6.32903	3.44027	6.59383
ENSMUSG00000052212	ENSMUSG00000052212	0	0	0	0.028365	0.089649	0
ENSMUSG00000052214	ENSMUSG00000052214	29.8458	33.8685	19.5263	24.6976	20.2251	18.0983
ENSMUSG00000052217	ENSMUSG00000052217	0	0	0	0	0	0
NewGene_11777	NewGene_11777	1.01241	0.908693	0.091469	0.438756	0.629623	0.683521
ENSMUSG00000087642	ENSMUSG00000087642	0	0	0	0	0	0
ENSMUSG00000078808	ENSMUSG00000078808	0	0	0	0	0	0
ENSMUSG00000060084	ENSMUSG00000060084	0	0	0	0	0	0
ENSMUSG00000060081	ENSMUSG00000060081	0	0	0	0	0	0
ENSMUSG00000071302	ENSMUSG00000071302	9.10316	10.8936	5.34817	7.22143	9.44604	7.74349
NewGene_11779	NewGene_11779	0	0	0.552477	0	0	0.397765
NewGene_8480	NewGene_8480	0	0.574074	0.248652	0.247048	0.154324	0
ENSMUSG00000105231	ENSMUSG00000105231	0	0	0	0	0	0
ENSMUSG00000019880	ENSMUSG00000019880	0.494475	0	0.381404	0.443867	0.69729	0.253922
ENSMUSG00000019883	ENSMUSG00000019883	13.1005	16.5418	9.1104	15.5422	13.4585	10.4863
ENSMUSG00000019888	ENSMUSG00000019888	0	0	0.047443	0	0.512303	0
ENSMUSG00000019889	ENSMUSG00000019889	4.21517	4.26784	2.62071	3.50718	3.28889	1.68308
ENSMUSG00000053161	ENSMUSG00000053161	0	0	0	0	0	0
ENSMUSG00000053164	ENSMUSG00000053164	0	0.260106	0.389879	0.211763	0.370944	0.033627
ENSMUSG00000053166	ENSMUSG00000053166	0.465727	0.280367	0	0	0.130379	0
ENSMUSG00000018287	ENSMUSG00000018287	111.405	111.731	102.074	101.083	96.4417	139.875
ENSMUSG00000018286	ENSMUSG00000018286	139.318	138.067	142.286	150.45	151.464	178.247
ENSMUSG00000024758	ENSMUSG00000024758	33.3825	32.6903	25.2836	26.7666	24.616	19.3984
ENSMUSG00000024759	ENSMUSG00000024759	4.31837	4.37973	3.20066	3.9496	2.98672	0.626422
ENSMUSG00000021508	ENSMUSG00000021508	74.3691	78.251	46.7814	108.95	33.081	91.1024
ENSMUSG00000021509	ENSMUSG00000021509	0	0.156272	0	0	0	0
ENSMUSG00000074870	ENSMUSG00000074870	0	0	0	0	0	0
ENSMUSG00000074871	ENSMUSG00000074871	0	0	0	0	0	0
ENSMUSG00000021500	ENSMUSG00000021500	8.01775	9.87522	9.93161	9.80585	9.09835	6.21792
ENSMUSG00000021501	ENSMUSG00000021501	11.0627	11.8055	9.38075	10.9681	8.90446	10.2535
ENSMUSG00000021506	ENSMUSG00000021506	0.558957	0	0	1.41441	0.078828	0
NewGene_360	NewGene_360	0	0	0	0	0	0
ENSMUSG00000060550	ENSMUSG00000060550	12.9502	14.6117	10.0211	9.07418	11.6502	8.76938
ENSMUSG00000024757	ENSMUSG00000024757	0	0	0	0	0	0
ENSMUSG00000070385	ENSMUSG00000070385	369.596	445.059	390.439	432.558	450.736	547.132
ENSMUSG00000070382	ENSMUSG00000070382	0	0	0	0	0	0
NewGene_364	NewGene_364	5.29878	4.54953	3.60007	3.59438	1.98617	4.31722
ENSMUSG00000036275	ENSMUSG00000036275	44.3991	38.8253	41.9892	40.2227	31.1323	34.6942
ENSMUSG00000036270	ENSMUSG00000036270	10.7761	10.7925	9.01123	9.47379	7.89799	7.36109
ENSMUSG00000036273	ENSMUSG00000036273	1.96397	1.56619	1.15227	1.64606	0.983177	0.935827
ENSMUSG00000036278	ENSMUSG00000036278	196.106	194.617	211.025	215.058	227.059	221.724
ENSMUSG00000022972	ENSMUSG00000022972	23.8004	24.8126	26.1313	31.6114	34.7292	34.0824
ENSMUSG00000022973	ENSMUSG00000022973	2.26557	2.29027	2.19433	2.435	1.45228	0.979838
ENSMUSG00000022971	ENSMUSG00000022971	7.81022	8.35318	5.02567	8.13583	6.77768	7.61736
ENSMUSG00000005469	ENSMUSG00000005469	77.3504	70.98	66.2528	71.3563	66.64	69.6506
ENSMUSG00000076655	ENSMUSG00000076655	0	0	0	0	0	0
ENSMUSG00000005465	ENSMUSG00000005465	0.560057	0.440838	0.583875	0.364136	0.183807	0
ENSMUSG00000027229	ENSMUSG00000027229	0	0	0	0	0	0
ENSMUSG00000112023	ENSMUSG00000112023	0	0	0.262206	0.44987	0	0
ENSMUSG00000027221	ENSMUSG00000027221	0.819361	1.60135	0.864447	2.18325	1.39498	0.502744
ENSMUSG00000070552	ENSMUSG00000070552	0	0	0	0	0	0
ENSMUSG00000027223	ENSMUSG00000027223	4.73816	4.63388	4.81166	4.78045	3.83638	3.59679
ENSMUSG00000027222	ENSMUSG00000027222	12.3782	15.4148	19.1106	18.5871	18.5058	21.4874
ENSMUSG00000027225	ENSMUSG00000027225	0	0	0	0	0	0
ENSMUSG00000027224	ENSMUSG00000027224	0.037856	0.169448	0	0.36396	0	0.225767
ENSMUSG00000027227	ENSMUSG00000027227	45.3829	41.4594	35.1316	41.6417	35.4639	31.2574
ENSMUSG00000004730	ENSMUSG00000004730	0.655151	1.08411	0.188699	2.17837	0.434823	0.901885
ENSMUSG00000040928	ENSMUSG00000040928	1.79031	2.22822	2.00239	2.36668	1.71027	1.64296
ENSMUSG00000095191	ENSMUSG00000095191	0	0	0	0	0	0
ENSMUSG00000029994	ENSMUSG00000029994	9.60819	9.05857	7.53372	11.4332	7.96459	7.00516
ENSMUSG00000029993	ENSMUSG00000029993	50.5956	53.7799	45.7625	46.3643	43.8092	56.1884
ENSMUSG00000029992	ENSMUSG00000029992	6.79252	4.58343	5.18953	6.02952	4.57092	3.71633
ENSMUSG00000029999	ENSMUSG00000029999	0.633456	0	0	0	0.079296	0
ENSMUSG00000029998	ENSMUSG00000029998	23.1912	22.4983	19.0242	28.3461	17.867	13.9091
ENSMUSG00000006464	ENSMUSG00000006464	0.349467	0.461036	0.69844	0.425191	0.396187	0.391902
ENSMUSG00000006463	ENSMUSG00000006463	1.00566	2.45318	1.83553	2.46522	2.36164	1.43592
ENSMUSG00000020607	ENSMUSG00000020607	0	0.125441	0.309621	0.216449	0	0
ENSMUSG00000073682	ENSMUSG00000073682	0	0	0.341605	0	0	0.875479
ENSMUSG00000006469	ENSMUSG00000006469	0	0	0	0	0	0
ENSMUSG00000104301	ENSMUSG00000104301	0	0	0	0	0	0
ENSMUSG00000073771	ENSMUSG00000073771	1.30707	1.87417	0.868136	1.01066	0.629516	1.41756
ENSMUSG00000073774	ENSMUSG00000073774	0	0	0	0	0	0
ENSMUSG00000073775	ENSMUSG00000073775	30.2054	25.6004	22.2431	29.6126	18.5165	25.7202
ENSMUSG00000034120	ENSMUSG00000034120	64.3108	79.9616	85.6511	70.6176	83.7184	90.5975
ENSMUSG00000034121	ENSMUSG00000034121	0.633993	0.341384	0.727635	0.759638	0.242002	0.598992
ENSMUSG00000034126	ENSMUSG00000034126	4.33137	2.64925	3.21478	3.26052	2.63562	2.22667
ENSMUSG00000034127	ENSMUSG00000034127	50.8591	62.333	59.4955	68.276	64.4651	76.8922
ENSMUSG00000074093	ENSMUSG00000074093	6.08845	5.77972	5.40246	6.40567	9.64716	7.59015
NewGene_7866	NewGene_7866	1.121	2.26253	1.88646	2.11375	2.31852	1.02208
ENSMUSG00000029330	ENSMUSG00000029330	1.94467	0.874786	0.820538	0.767394	0.249526	0.996225
ENSMUSG00000029335	ENSMUSG00000029335	0.095811	0.152615	0.091999	0.357316	0.259958	0
ENSMUSG00000029334	ENSMUSG00000029334	0.375357	0.777219	0.870975	0.254692	0.217997	0.090439
ENSMUSG00000029337	ENSMUSG00000029337	0	0.113812	0.737768	0	0	0.775947
ENSMUSG00000029338	ENSMUSG00000029338	4.50288	7.06014	2.31622	7.51143	1.32381	1.98625
ENSMUSG00000069421	ENSMUSG00000069421	0	0	0	0	0	0
ENSMUSG00000046438	ENSMUSG00000046438	0	0	0	0	0	0
ENSMUSG00000046435	ENSMUSG00000046435	0	0	0	0	0	0
ENSMUSG00000046434	ENSMUSG00000046434	71.4977	59.8682	73.7168	58.0776	60.8744	58.1197
ENSMUSG00000046431	ENSMUSG00000046431	0	0	0	0	0	0
ENSMUSG00000046432	ENSMUSG00000046432	1.88909	4.27789	3.85968	3.03009	3.3173	4.52034
ENSMUSG00000035299	ENSMUSG00000035299	4.17851	2.79332	2.16861	3.04542	3.12646	3.02196
ENSMUSG00000035298	ENSMUSG00000035298	0	0	0.098508	0	0	0
ENSMUSG00000035293	ENSMUSG00000035293	0.66399	0.965122	0.694352	0.45051	0.664935	0.292838
ENSMUSG00000035297	ENSMUSG00000035297	78.1781	80.9313	79.5862	80.9262	85.2761	87.453
ENSMUSG00000035296	ENSMUSG00000035296	149.777	169.955	157.687	174.226	178.087	163.986
ENSMUSG00000035295	ENSMUSG00000035295	0	0	0	0	0	0
ENSMUSG00000042532	ENSMUSG00000042532	3.68909	1.80328	2.92046	1.72528	3.47247	1.55915
ENSMUSG00000059939	ENSMUSG00000059939	1.27965	1.15543	1.66495	1.70066	1.97908	0.743462
ENSMUSG00000059934	ENSMUSG00000059934	0	0	0	0	0	0
NewGene_14135	NewGene_14135	0	0	0	0	0	0
NewGene_14131	NewGene_14131	0	0	0	0	0.257668	0
NewGene_14133	NewGene_14133	0.286214	1.4616	0.700838	0.590609	0	0.997872
ENSMUSG00000027340	ENSMUSG00000027340	3.41358	3.17221	4.27801	3.74478	1.9211	1.06473
ENSMUSG00000035745	ENSMUSG00000035745	0.355729	0.782527	0.73807	0.495626	0.485115	0.589948
ENSMUSG00000078546	ENSMUSG00000078546	0.750003	0	0	0.358874	0.152287	0.221288
ENSMUSG00000075327	ENSMUSG00000075327	4.39228	3.49946	3.55288	2.39336	4.2524	2.74794
ENSMUSG00000075324	ENSMUSG00000075324	0.60783	0.883618	0.117125	0.692425	0.287701	0.062467
NewGene_11414	NewGene_11414	0.20941	0.418725	0.195518	0.242777	0.146325	0.334694
ENSMUSG00000045160	ENSMUSG00000045160	120.39	121.192	113.928	95.198	124.191	140.498
NewGene_11417	NewGene_11417	0	0	0	0.271422	0	0
ENSMUSG00000058600	ENSMUSG00000058600	80.836	129.65	139.026	88.4618	241.122	253.105
ENSMUSG00000078896	ENSMUSG00000078896	3.23903	2.62322	1.18444	3.23521	1.2549	0.086973
ENSMUSG00000078897	ENSMUSG00000078897	1.57107	0.36552	0.226777	0.615748	0.084426	0.0282
ENSMUSG00000001151	ENSMUSG00000001151	10.412	8.88178	8.53694	9.8357	10.6029	6.84283
ENSMUSG00000001150	ENSMUSG00000001150	6.05857	5.10829	4.42266	5.54477	3.57234	3.55467
ENSMUSG00000001157	ENSMUSG00000001157	2.55928	3.07829	1.99644	2.54734	2.44995	1.54775
ENSMUSG00000001156	ENSMUSG00000001156	1.51814	1.20026	1.38448	1.2497	1.97281	1.04893
ENSMUSG00000001155	ENSMUSG00000001155	0	0	0.287981	0	0	0
ENSMUSG00000001158	ENSMUSG00000001158	50.7724	53.0979	55.5087	60.4992	54.4247	68.6173
ENSMUSG00000078898	ENSMUSG00000078898	0.762919	0.357123	0.047798	0.087416	0.03015	0.077835
ENSMUSG00000010277	ENSMUSG00000010277	73.1577	73.8713	55.6606	72.6279	56.1431	53.0514
ENSMUSG00000051839	ENSMUSG00000051839	0	0	0	0	0.57717	0
ENSMUSG00000032212	ENSMUSG00000032212	8.25775	10.5143	9.53843	12.9433	10.3756	8.02646
ENSMUSG00000032216	ENSMUSG00000032216	102.297	101.9	85.9939	101.163	71.5545	53.887
ENSMUSG00000032217	ENSMUSG00000032217	4.12628	4.15796	4.04938	4.14788	3.04673	2.00212
ENSMUSG00000032215	ENSMUSG00000032215	27.7758	28.1817	24.207	32.0234	24.0615	20.9787
ENSMUSG00000032218	ENSMUSG00000032218	0.452008	0	0.11168	0	0.383733	0.287792
ENSMUSG00000084989	ENSMUSG00000084989	0	0	0	0	0	0
ENSMUSG00000040264	ENSMUSG00000040264	0	0	0	0	0.02924	0
ENSMUSG00000040265	ENSMUSG00000040265	2.20163	2.06324	3.08316	4.3431	2.10955	1.61337
ENSMUSG00000040263	ENSMUSG00000040263	5.45866	5.10261	4.77363	4.95761	4.75165	6.67572
ENSMUSG00000040260	ENSMUSG00000040260	3.2437	2.21134	2.53101	3.32569	1.75689	1.39987
ENSMUSG00000050435	ENSMUSG00000050435	0	0	0	0	0	0
ENSMUSG00000040268	ENSMUSG00000040268	15.5759	19.6529	19.7672	19.3968	9.82691	12.745
ENSMUSG00000040269	ENSMUSG00000040269	78.971	94.2709	91.0849	72.3609	85.3272	103.804
ENSMUSG00000058685	ENSMUSG00000058685	0	0	0	0	0	0
ENSMUSG00000024251	ENSMUSG00000024251	1.68206	1.55018	1.04453	1.59854	0.654792	1.01355
ENSMUSG00000000282	ENSMUSG00000000282	3.733	6.96096	4.47432	2.31154	3.37664	1.7043
ENSMUSG00000024254	ENSMUSG00000024254	0	0.153358	0	0.034435	0	0
ENSMUSG00000024256	ENSMUSG00000024256	0	0	0	0	0	0
ENSMUSG00000024259	ENSMUSG00000024259	32.3056	30.2982	22.3906	28.9279	23.4749	26.3871
ENSMUSG00000024258	ENSMUSG00000024258	13.7358	11.4486	15.5422	14.3454	8.11386	13.2103
ENSMUSG00000048939	ENSMUSG00000048939	0.808469	1.78824	1.09716	1.53385	1.02241	1.18561
NewGene_2507	NewGene_2507	0	0	0	0	0	0
ENSMUSG00000027555	ENSMUSG00000027555	0.724164	0.261607	0	0	0	0.236208
NewGene_2505	NewGene_2505	0.168541	0.144647	0.177679	0.226	0.069259	0.03876
NewGene_1854	NewGene_1854	0	0	0	0	0	0
NewGene_1855	NewGene_1855	0	0	0	0	0	0
ENSMUSG00000059486	ENSMUSG00000059486	11.4269	14.4856	10.7654	11.3587	9.04672	6.86891
NewGene_1857	NewGene_1857	0.529276	0.574516	0.136346	0.498645	0.018341	0
NewGene_1850	NewGene_1850	0.149728	0	0.05301	0	0	0
ENSMUSG00000059481	ENSMUSG00000059481	0	1.29285	0.341659	0	0	0
ENSMUSG00000059482	ENSMUSG00000059482	4.50382	3.82135	3.72486	4.48853	3.09214	2.92477
NewGene_1853	NewGene_1853	0	0	0	0	0	0
ENSMUSG00000059488	ENSMUSG00000059488	0	0	0	0	0	0
NewGene_1859	NewGene_1859	0	0	0	0	0	0
ENSMUSG00000048933	ENSMUSG00000048933	0	0	0	0	0	0
ENSMUSG00000061937	ENSMUSG00000061937	0	0	0	0	0	0
ENSMUSG00000048930	ENSMUSG00000048930	12.3382	13.538	10.663	14.2389	11.605	8.02469
ENSMUSG00000055489	ENSMUSG00000055489	45.272	38.4558	24.2781	33.7337	25.0363	17.0115
ENSMUSG00000005107	ENSMUSG00000005107	0.098627	0.438047	0.358154	0.469755	0.177574	0.280088
ENSMUSG00000005102	ENSMUSG00000005102	1.62732	2.45158	1.27724	1.97368	1.96552	1.43197
ENSMUSG00000005103	ENSMUSG00000005103	28.5047	29.5258	30.097	24.961	15.5906	21.7569
ENSMUSG00000055480	ENSMUSG00000055480	0.059882	0.261989	0.059309	0	0.120386	0.031108
ENSMUSG00000055485	ENSMUSG00000055485	2.08071	0.876543	1.14436	1.30044	0.471941	0.270192
ENSMUSG00000081443	ENSMUSG00000081443	0	0	0	0	0	0
ENSMUSG00000015354	ENSMUSG00000015354	5.37363	6.06048	1.70852	9.45074	1.27797	5.14805
ENSMUSG00000015355	ENSMUSG00000015355	0.553571	0	0	1.81444	0.355478	0.644037
ENSMUSG00000015357	ENSMUSG00000015357	43.3113	56.0828	53.1875	56.3772	55.7959	50.715
ENSMUSG00000040482	ENSMUSG00000040482	5.05525	4.6153	5.11888	9.36007	6.2409	4.66283
ENSMUSG00000040483	ENSMUSG00000040483	5.72609	8.41698	7.38939	6.1514	4.10135	5.82636
ENSMUSG00000040481	ENSMUSG00000040481	5.91169	7.03195	5.31567	8.75902	6.06401	3.67144
ENSMUSG00000040485	ENSMUSG00000040485	1.05574	1.1899	1.39053	0.994878	0.794157	0.975738
ENSMUSG00000040488	ENSMUSG00000040488	70.5949	59.9566	52.2213	58.3247	28.4334	40.3457
ENSMUSG00000040489	ENSMUSG00000040489	0.110658	0	0.029	0	0.09657	0
ENSMUSG00000051306	ENSMUSG00000051306	2.0408	2.37297	2.1145	3.26345	1.94017	1.13924
NewGene_12495	NewGene_12495	0.676665	0.472735	0.29306	0.325044	0.186792	0.437449
NewGene_12496	NewGene_12496	0.500438	0	0.444524	0	0	0
NewGene_12491	NewGene_12491	0	0	0	0	0	0
NewGene_12493	NewGene_12493	0	0	0	0	0	0
ENSMUSG00000047281	ENSMUSG00000047281	3.0859	2.52337	3.41754	3.73782	4.25106	3.18096
ENSMUSG00000047284	ENSMUSG00000047284	8.8956	9.43268	7.80697	9.82491	7.03829	8.48703
ENSMUSG00000047286	ENSMUSG00000047286	0	0	0	0	0	0
ENSMUSG00000057228	ENSMUSG00000057228	0	0.048944	0	0	0	0
NewGene_13723	NewGene_13723	2.28995	6.19214	3.79856	5.02679	1.65905	4.20348
NewGene_13729	NewGene_13729	0.185799	0.378683	0.492069	0.270605	0.428819	0.486406
ENSMUSG00000046886	ENSMUSG00000046886	0	0	0	0	0.43264	0
ENSMUSG00000046881	ENSMUSG00000046881	0	0	0	0	0	0
ENSMUSG00000066705	ENSMUSG00000066705	35.2011	56.4336	48.6478	42.4844	31.1816	34.0208
ENSMUSG00000066704	ENSMUSG00000066704	0	0	0	0	0	0
ENSMUSG00000016194	ENSMUSG00000016194	11.1673	14.2082	7.11994	16.2308	7.71392	14.7997
ENSMUSG00000095466	ENSMUSG00000095466	0	0	0	0	0	0
ENSMUSG00000095462	ENSMUSG00000095462	0	0	0	0	0	0
ENSMUSG00000095463	ENSMUSG00000095463	50.4661	47.8658	45.3612	28.9706	40.5181	45.6226
NewGene_5365	NewGene_5365	0	0	0	0	0	0
NewGene_5368	NewGene_5368	0.561528	2.38699	0.827642	2.21306	0.095128	0.32229
ENSMUSG00000052760	ENSMUSG00000052760	0	0.2826	0.154157	0	0	0.49608
ENSMUSG00000052763	ENSMUSG00000052763	6.20291	5.43054	4.80739	6.47789	5.62345	3.42548
NewGene_913	NewGene_913	0.591722	0.614832	0.126082	0.427994	0.326632	0.153333
ENSMUSG00000018042	ENSMUSG00000018042	45.2957	51.7415	52.6747	49.7434	40.6624	45.6417
ENSMUSG00000018040	ENSMUSG00000018040	17.0453	16.958	16.8016	19.394	14.7136	20.446
ENSMUSG00000050947	ENSMUSG00000050947	11.7593	10.9945	8.36728	12.8597	8.79939	8.27604
ENSMUSG00000050944	ENSMUSG00000050944	0.09635	0.152085	0.100755	0.029009	0.117776	0
ENSMUSG00000050945	ENSMUSG00000050945	2.18976	2.52455	1.90726	2.10423	1.4257	1.7937
ENSMUSG00000023041	ENSMUSG00000023041	0	0	0	0	0	0
NewGene_5943	NewGene_5943	0.779328	0	0.997681	0.875464	1.63941	1.46758
NewGene_5946	NewGene_5946	0.261837	0.179817	0.519703	0.373109	0.359718	0.116966
NewGene_5944	NewGene_5944	0	0.478193	0	0	0	0
NewGene_5945	NewGene_5945	0	0	0	0	0	0
ENSMUSG00000062712	ENSMUSG00000062712	0	0	0	0	0	0
ENSMUSG00000062713	ENSMUSG00000062713	10.1641	7.90086	9.40962	10.2148	8.48397	7.55972
NewGene_4017	NewGene_4017	0.102764	0.128313	0.059812	0.084026	0.078441	0.015739
NewGene_4015	NewGene_4015	0.403076	0.679646	0	0	0.139092	0
ENSMUSG00000099856	ENSMUSG00000099856	0	0	0	0	0	0
ENSMUSG00000002343	ENSMUSG00000002343	8.67832	7.54055	6.77938	8.2682	5.92977	7.78343
ENSMUSG00000002342	ENSMUSG00000002342	37.9015	46.125	35.3572	37.1554	41.8148	41.4717
ENSMUSG00000002341	ENSMUSG00000002341	0	0	0	0	0	0
ENSMUSG00000053414	ENSMUSG00000053414	0.283809	0.098563	0	0.227201	0	0
ENSMUSG00000002345	ENSMUSG00000002345	12.7904	11.4752	7.54392	11.735	5.97356	10.3491
ENSMUSG00000033177	ENSMUSG00000033177	0.107644	0	0	0.060992	0	0
ENSMUSG00000061165	ENSMUSG00000061165	0	0	0	0	0	0
ENSMUSG00000023048	ENSMUSG00000023048	35.6708	37.0346	35.7111	40.8535	36.4514	45.4561
ENSMUSG00000055811	ENSMUSG00000055811	0	0	0	0	0	0
ENSMUSG00000055817	ENSMUSG00000055817	3.76116	4.53099	3.22201	4.21537	3.85188	3.739
ENSMUSG00000060412	ENSMUSG00000060412	0	0	0	0	0	0
ENSMUSG00000100241	ENSMUSG00000100241	0	0	0	0	0	0
ENSMUSG00000100240	ENSMUSG00000100240	0	0	0	0	0	0
ENSMUSG00000100249	ENSMUSG00000100249	0	0	0	0	0	0
ENSMUSG00000040770	ENSMUSG00000040770	0	0	0	0	0	0
ENSMUSG00000096289	ENSMUSG00000096289	0	0	0	0	0	0
ENSMUSG00000060923	ENSMUSG00000060923	160.623	170.327	153.803	146.094	158.687	175.191
ENSMUSG00000096284	ENSMUSG00000096284	0	0	0	0	0	0
ENSMUSG00000096283	ENSMUSG00000096283	0	0	0	0	0	0
ENSMUSG00000037035	ENSMUSG00000037035	0.594206	0.234249	0.151554	1.24479	0.446863	0.29506
ENSMUSG00000037034	ENSMUSG00000037034	0	0	0	0.056684	0	0
ENSMUSG00000037031	ENSMUSG00000037031	13.6957	13.0424	15.7388	13.0978	9.95369	11.9561
ENSMUSG00000037033	ENSMUSG00000037033	0	0.121839	0	0	0.136765	0
ENSMUSG00000037032	ENSMUSG00000037032	6.12357	5.78296	5.65212	6.90423	4.62745	5.69996
ENSMUSG00000020923	ENSMUSG00000020923	25.3626	27.6623	20.8987	24.4358	19.3683	21.8501
ENSMUSG00000020922	ENSMUSG00000020922	22.4243	20.4724	22.7768	24.3002	21.7359	22.3878
ENSMUSG00000020921	ENSMUSG00000020921	12.8438	9.2125	11.819	6.58919	7.21688	8.71887
ENSMUSG00000014602	ENSMUSG00000014602	0.452699	0.25019	0.473057	0.480851	0.225377	0.103837
ENSMUSG00000020926	ENSMUSG00000020926	0.141325	0.44828	0.065294	0	0.140421	0
ENSMUSG00000020925	ENSMUSG00000020925	40.3038	34.4615	31.6231	40.2332	27.0003	33.7472
ENSMUSG00000014606	ENSMUSG00000014606	328.457	315.01	261.983	262.813	245.419	262.378
ENSMUSG00000014609	ENSMUSG00000014609	6.98041	8.79685	7.58251	5.97801	8.61466	5.74787
ENSMUSG00000020929	ENSMUSG00000020929	22.6303	19.4616	20.8704	14.0553	19.7371	21.6638
ENSMUSG00000020928	ENSMUSG00000020928	7.15136	6.9826	15.1931	9.8872	10.2578	8.31563
ENSMUSG00000101113	ENSMUSG00000101113	0	0	0	0	0	0
ENSMUSG00000072553	ENSMUSG00000072553	0.716023	0.214574	0.259343	0	0	0.59722
ENSMUSG00000056174	ENSMUSG00000056174	0.554173	1.30639	0.158973	1.72872	0.150248	0.417496
ENSMUSG00000030022	ENSMUSG00000030022	4.0174	6.02656	2.38451	2.81821	2.42779	1.45268
ENSMUSG00000030020	ENSMUSG00000030020	0.7526	0.494381	0.521266	0.670518	0.310955	0.233152
ENSMUSG00000092152	ENSMUSG00000092152	0	0	0	0	0	0
ENSMUSG00000030029	ENSMUSG00000030029	30.5879	23.3033	25.7536	24.3113	22.25	20.7103
ENSMUSG00000092157	ENSMUSG00000092157	0	0	0	0	0	0
ENSMUSG00000096869	ENSMUSG00000096869	0	0	0	0	0	0
ENSMUSG00000109328	ENSMUSG00000109328	0	0	0	0	0	0
ENSMUSG00000109322	ENSMUSG00000109322	0	0	0	0	0	0
ENSMUSG00000063146	ENSMUSG00000063146	2.73878	2.35628	2.28683	3.27883	1.37869	1.99452
ENSMUSG00000096867	ENSMUSG00000096867	0	0	0	0	0	0
ENSMUSG00000063142	ENSMUSG00000063142	6.52103	4.28138	4.04245	4.5289	3.52829	1.91083
ENSMUSG00000109324	ENSMUSG00000109324	102.928	89.9884	102.89	88.0533	96.7062	118.585
ENSMUSG00000048070	ENSMUSG00000048070	0	0	0	0	0	0
ENSMUSG00000048077	ENSMUSG00000048077	0	0	0	0	0.829679	0
ENSMUSG00000048076	ENSMUSG00000048076	233.52	229.824	236.605	261.115	226.952	208.813
ENSMUSG00000039501	ENSMUSG00000039501	8.52695	7.89733	6.32674	8.89933	5.65602	5.19181
ENSMUSG00000048078	ENSMUSG00000048078	0.01004	0	0.040025	0.047683	0.020509	0
ENSMUSG00000039509	ENSMUSG00000039509	8.6422	8.56597	9.24641	8.66008	7.37035	9.86354
ENSMUSG00000039508	ENSMUSG00000039508	0	0	0	0	0	0
NewGene_1625	NewGene_1625	5.42152	5.83897	5.79417	6.989	4.74888	8.50132
ENSMUSG00000056899	ENSMUSG00000056899	6.50159	7.51937	8.9564	8.70762	10.6086	7.85417
ENSMUSG00000056895	ENSMUSG00000056895	1.43135	0.421265	0.359968	1.28479	0.268211	0.21112
ENSMUSG00000073208	ENSMUSG00000073208	0	0	0	0	0	0
ENSMUSG00000073209	ENSMUSG00000073209	0	0.036784	0	0.481251	0	0
ENSMUSG00000021322	ENSMUSG00000021322	0	0.153983	0	0.386706	0	0
ENSMUSG00000021326	ENSMUSG00000021326	16.3155	17.2095	13.4973	18.9423	16.5729	16.3346
ENSMUSG00000073207	ENSMUSG00000073207	0.614356	0.190981	0.293947	0.175847	0.824946	0.753802
ENSMUSG00000022781	ENSMUSG00000022781	12.0942	11.8223	8.00371	13.6962	6.91092	4.96307
ENSMUSG00000022780	ENSMUSG00000022780	0	0	0	0	0	0
ENSMUSG00000022783	ENSMUSG00000022783	0	0	0	0	0	0
ENSMUSG00000031089	ENSMUSG00000031089	0.164926	0	0	0.223489	0.239789	0
ENSMUSG00000022787	ENSMUSG00000022787	5.49023	4.08998	6.86929	5.55226	2.18793	4.6808
ENSMUSG00000022789	ENSMUSG00000022789	26.2736	23.4094	21.2784	21.1702	18.681	17.3214
ENSMUSG00000022788	ENSMUSG00000022788	2.27566	2.19016	1.0884	2.90178	1.36639	0.603948
ENSMUSG00000031085	ENSMUSG00000031085	0	0	0	0	0	0
ENSMUSG00000023781	ENSMUSG00000023781	0	0	0	0	0	0
ENSMUSG00000070953	ENSMUSG00000070953	6.95083	7.04342	6.12037	6.3912	7.17182	5.47056
ENSMUSG00000028809	ENSMUSG00000028809	17.8984	20.5643	19.623	20.6978	19.8095	15.8925
ENSMUSG00000025838	ENSMUSG00000025838	0	0	0	0	0	0
ENSMUSG00000025839	ENSMUSG00000025839	0	0	0	0	0	0
ENSMUSG00000028800	ENSMUSG00000028800	9.95721	12.0295	9.94638	12.1253	10.168	10.2401
ENSMUSG00000028801	ENSMUSG00000028801	0	0	0	0	0	0
ENSMUSG00000028803	ENSMUSG00000028803	8.33808	7.50593	5.74	7.62433	4.34628	5.2394
ENSMUSG00000028804	ENSMUSG00000028804	0	0	0	0	0	0
ENSMUSG00000028807	ENSMUSG00000028807	1.02617	2.29419	0.335641	0.733389	0.943548	1.0591
ENSMUSG00000022439	ENSMUSG00000022439	0.208542	0.224708	0.209456	0.450458	0	0
ENSMUSG00000022438	ENSMUSG00000022438	35.4169	22.2601	26.7166	26.2184	17.4065	18.2011
ENSMUSG00000022433	ENSMUSG00000022433	25.903	33.6844	30.6102	31.0953	31	22.7567
ENSMUSG00000022432	ENSMUSG00000022432	0	0	0	0.012559	0.052856	0
ENSMUSG00000011958	ENSMUSG00000011958	54.691	54.2169	52.1791	59.9127	53.5282	46.6607
ENSMUSG00000022437	ENSMUSG00000022437	147.119	137.281	133.342	128.988	136.786	139.034
ENSMUSG00000022436	ENSMUSG00000022436	1.0026	1.35363	1.04896	1.26895	0.439342	1.20227
ENSMUSG00000022435	ENSMUSG00000022435	0	0	0	0	0	0
ENSMUSG00000022434	ENSMUSG00000022434	2.84101	3.2009	2.69102	2.2345	1.28919	1.89337
NewGene_9070	NewGene_9070	0.32319	0	0	0.800709	0	0.304305
NewGene_9076	NewGene_9076	0	0	0	0	0.584907	0
NewGene_9075	NewGene_9075	0	0	0	0	0	0
NewGene_9079	NewGene_9079	0	0	0	0	0	0
ENSMUSG00000036854	ENSMUSG00000036854	1242.7	1007.13	1195.75	892.582	844.134	1238.46
ENSMUSG00000036855	ENSMUSG00000036855	0	0	0	0	0	0
ENSMUSG00000042734	ENSMUSG00000042734	1.41433	2.10492	3.28917	2.52658	1.69389	1.02603
ENSMUSG00000036850	ENSMUSG00000036850	46.2902	31.9182	32.8232	44.8422	33.1854	45.1379
ENSMUSG00000025789	ENSMUSG00000025789	0	0	0	0.038203	0	0
ENSMUSG00000036853	ENSMUSG00000036853	0	0	0	0	0	0
ENSMUSG00000025784	ENSMUSG00000025784	57.4701	55.5511	22.4508	94.679	16.3661	59.0811
ENSMUSG00000025785	ENSMUSG00000025785	16.4878	15.6721	15.3691	14.9529	12.0988	15.0995
ENSMUSG00000025786	ENSMUSG00000025786	28.711	26.9031	25.2098	31.9943	26.356	26.8414
ENSMUSG00000025787	ENSMUSG00000025787	0.454119	0.903809	0.565256	0.693913	1.17748	1.04244
ENSMUSG00000036858	ENSMUSG00000036858	0	0	0	0	0	0
ENSMUSG00000025781	ENSMUSG00000025781	1009.22	1039.51	1021.95	1007.27	960.476	1035.6
ENSMUSG00000025782	ENSMUSG00000025782	5.04488	3.66716	3.79157	3.47919	4.82529	2.93839
ENSMUSG00000025783	ENSMUSG00000025783	0	0	0	0	0	0
NewGene_9388	NewGene_9388	0	0	0	0	0	0
ENSMUSG00000049858	ENSMUSG00000049858	23.1575	22.4986	19.2793	27.1443	19.3888	23.6282
NewGene_9380	NewGene_9380	1.11172	0.744454	0.570547	0.707719	0.287963	0.726008
NewGene_9383	NewGene_9383	8.98192	10.8469	9.36139	9.62424	9.52645	7.30473
NewGene_9385	NewGene_9385	3.92168	3.52326	3.28683	5.0458	3.23646	2.87105
NewGene_10126	NewGene_10126	3.14125	4.09788	3.52287	4.05313	3.55037	3.85207
NewGene_10123	NewGene_10123	0	0	0	0	0	0
NewGene_10122	NewGene_10122	0	0	0	0	0	0
ENSMUSG00000035505	ENSMUSG00000035505	9.1985	8.10785	9.05256	9.74079	7.68476	10.7893
ENSMUSG00000035504	ENSMUSG00000035504	1.64333	2.01762	2.70323	1.75576	2.6599	2.25141
ENSMUSG00000020493	ENSMUSG00000020493	0	0	0	0	0	0
ENSMUSG00000020492	ENSMUSG00000020492	2.47921	4.43258	3.0357	2.48739	1.45306	2.40975
ENSMUSG00000035509	ENSMUSG00000035509	0	0	0	0.186128	0	0.051025
ENSMUSG00000020490	ENSMUSG00000020490	0	0	0	0	0	0
ENSMUSG00000020496	ENSMUSG00000020496	86.8552	71.6351	72.3004	81.3272	62.6843	69.0433
ENSMUSG00000020495	ENSMUSG00000020495	5.19902	6.20409	4.89693	4.85071	4.35076	5.11542
NewGene_10128	NewGene_10128	8.70439	8.63041	7.86778	8.67707	9.1393	6.63452
ENSMUSG00000033904	ENSMUSG00000033904	1.74456	0.691411	0.46553	1.01534	1.03296	0.743499
ENSMUSG00000033906	ENSMUSG00000033906	0	0.141897	0	0	0	0
NewGene_11652	NewGene_11652	0.489908	0.766326	0.398835	0.449961	0.248529	0.705746
NewGene_11653	NewGene_11653	0	0	0	0	0	0
ENSMUSG00000028378	ENSMUSG00000028378	1.26037	1.06128	0.634385	1.1908	1.03964	1.57975
ENSMUSG00000033902	ENSMUSG00000033902	1.15592	1.36502	1.39073	1.57406	1.41474	0.733337
ENSMUSG00000033909	ENSMUSG00000033909	5.4024	5.00182	5.19792	5.60562	3.68793	3.67002
ENSMUSG00000028373	ENSMUSG00000028373	0.325909	0.152147	0	0.320565	0.253998	0.273372
ENSMUSG00000028370	ENSMUSG00000028370	0	0.040487	0.027929	0	0	0
NewGene_8381	NewGene_8381	0	0	0	0	0	0
ENSMUSG00000020149	ENSMUSG00000020149	111.564	103.958	91.7696	102.198	80.8307	95.1487
NewGene_8386	NewGene_8386	0	0	0	0	0.118654	0.377558
NewGene_8384	NewGene_8384	0	0	0	0	0	0
ENSMUSG00000020140	ENSMUSG00000020140	0	0	0	0	0	0
ENSMUSG00000020143	ENSMUSG00000020143	0.126989	0.309988	0.098048	0.296907	0	0.285348
ENSMUSG00000020142	ENSMUSG00000020142	0.190451	0.140222	0.170653	0.635674	0.061569	0.245451
ENSMUSG00000075208	ENSMUSG00000075208	0	0	0	0	0	0
ENSMUSG00000075209	ENSMUSG00000075209	0	0	0	0	0	0
NewGene_9929	NewGene_9929	0	0	0	0	0	0
ENSMUSG00000075200	ENSMUSG00000075200	0	0	0	0	0	0
ENSMUSG00000075201	ENSMUSG00000075201	0	0	0	0	0	0
ENSMUSG00000075202	ENSMUSG00000075202	0	0	0	0	0	0
ENSMUSG00000075203	ENSMUSG00000075203	0	0	0	0	0	0
ENSMUSG00000075204	ENSMUSG00000075204	0	0	0	0	0	0
ENSMUSG00000075205	ENSMUSG00000075205	0	0	0	0	0	0
ENSMUSG00000075206	ENSMUSG00000075206	0	0	0	0	0	0
ENSMUSG00000018565	ENSMUSG00000018565	31.1301	31.9791	27.0914	23.76	21.5019	26.0985
ENSMUSG00000018566	ENSMUSG00000018566	440.499	393.246	310.864	276.224	267.913	306.136
ENSMUSG00000018567	ENSMUSG00000018567	227.608	218.3	233.722	253.01	228.92	256.928
ENSMUSG00000018569	ENSMUSG00000018569	0.142278	0.031914	0	0.557352	0.409342	0.354113
NewGene_8039	NewGene_8039	0	0.418007	0	0	0	0
NewGene_8038	NewGene_8038	0	0	0	0	0	0
ENSMUSG00000039081	ENSMUSG00000039081	8.10559	6.27995	12.518	8.634	5.49113	10.3347
ENSMUSG00000039086	ENSMUSG00000039086	1.37782	1.21233	0.507339	1.04185	0.597678	0.634322
ENSMUSG00000039087	ENSMUSG00000039087	5.3183	4.7683	3.01959	6.08465	3.60767	1.09587
ENSMUSG00000052407	ENSMUSG00000052407	0.148977	0.121635	0.09818	0.190368	0.128369	0.154597
ENSMUSG00000052406	ENSMUSG00000052406	7.25963	7.29446	7.85762	11.1466	8.5725	8.25147
ENSMUSG00000044367	ENSMUSG00000044367	0.783065	1.74904	1.15811	1.12608	0.573181	0.328949
NewGene_8030	NewGene_8030	0	0	0	0	0	0
ENSMUSG00000044365	ENSMUSG00000044365	0.313331	0.202078	0.222442	0.123873	0.061971	0.150342
ENSMUSG00000044364	ENSMUSG00000044364	1.60908	0.831341	0.441177	0.845977	0.477617	0.382086
NewGene_8035	NewGene_8035	0	0	0	0	0	0
ENSMUSG00000044362	ENSMUSG00000044362	0	0	0	0.136655	0.156502	0
ENSMUSG00000044361	ENSMUSG00000044361	0	0	0	0	0	0
ENSMUSG00000086040	ENSMUSG00000086040	3.50332	2.03813	2.62869	3.10818	1.1237	1.75384
ENSMUSG00000048814	ENSMUSG00000048814	0.029364	0.215208	0	0	0	0
ENSMUSG00000048810	ENSMUSG00000048810	0	0	0	0	0	0
ENSMUSG00000058446	ENSMUSG00000058446	6.30719	5.78292	6.55677	4.03171	6.03066	5.7285
ENSMUSG00000058444	ENSMUSG00000058444	16.3163	13.7173	12.3317	11.4644	15.2425	17.5713
ENSMUSG00000058443	ENSMUSG00000058443	4.01209	6.6892	5.28423	6.50566	7.4831	13.3709
ENSMUSG00000058441	ENSMUSG00000058441	0.048113	0	0	0	0.028799	0
ENSMUSG00000058440	ENSMUSG00000058440	5.69034	8.44301	7.87973	7.42526	6.57798	6.32604
ENSMUSG00000024497	ENSMUSG00000024497	0	0	0	0	0	0
ENSMUSG00000073982	ENSMUSG00000073982	18.4235	22.0836	17.3669	20.6122	14.9027	15.889
ENSMUSG00000024493	ENSMUSG00000024493	13.2718	13.4833	12.9328	16.067	12.7324	11.4877
ENSMUSG00000024491	ENSMUSG00000024491	3.31391	3.64761	2.67691	2.8827	2.97639	1.04596
ENSMUSG00000073988	ENSMUSG00000073988	0	0	0	0	0	0.174207
ENSMUSG00000024498	ENSMUSG00000024498	8.67296	8.3479	7.75191	8.36107	6.88438	6.20569
NewGene_11384	NewGene_11384	0	0	0	0	0	0
NewGene_11386	NewGene_11386	0.015108	0.044145	0.03104	0.050919	0.076527	0.01882
NewGene_11387	NewGene_11387	0	0	0	0	0	0
NewGene_11381	NewGene_11381	0	0	0	0	0	0
NewGene_11382	NewGene_11382	2.17408	4.57075	2.06815	4.40496	4.33033	6.82279
NewGene_297	NewGene_297	0	0	0	0	0	0
NewGene_294	NewGene_294	0	0	0	0	0	0
ENSMUSG00000053420	ENSMUSG00000053420	0	0	0	0	0	0
NewGene_299	NewGene_299	0	0	0	0	0	0
ENSMUSG00000033016	ENSMUSG00000033016	15.1345	14.2568	15.2402	14.0753	10.8931	9.14616
ENSMUSG00000033014	ENSMUSG00000033014	2.68919	2.62621	2.26135	3.44767	2.34707	1.75876
NewGene_744	NewGene_744	0	0	0	0	0	0
NewGene_745	NewGene_745	39.4361	42.723	43.2509	38.0911	46.3933	45.9459
NewGene_746	NewGene_746	0	0	0	0	0	0
NewGene_747	NewGene_747	0	0	0	0	0	0.120627
ENSMUSG00000007279	ENSMUSG00000007279	0.526115	0.449396	0.56636	0.360327	0.285707	0.652682
ENSMUSG00000059316	ENSMUSG00000059316	7.46882	7.35132	5.48632	7.79537	5.91941	5.02113
NewGene_749	NewGene_749	0	0.151282	0	0	0	0.451376
ENSMUSG00000005864	ENSMUSG00000005864	0.02984	0	0	0	0.058726	0
ENSMUSG00000005698	ENSMUSG00000005698	15.6646	14.5998	14.0918	15.9343	13.5862	11.9787
ENSMUSG00000005699	ENSMUSG00000005699	4.56322	5.93526	5.98342	3.53778	4.59787	5.68844
ENSMUSG00000005696	ENSMUSG00000005696	0	0	0	0	0	0
ENSMUSG00000015289	ENSMUSG00000015289	30.6817	29.0215	34.1761	26.6346	32.6884	29.4309
ENSMUSG00000004626	ENSMUSG00000004626	1.01795	0.516655	1.3866	1.23044	0.908625	1.1965
ENSMUSG00000004568	ENSMUSG00000004568	2.90822	3.17805	2.6693	3.72294	1.48186	1.19986
ENSMUSG00000004565	ENSMUSG00000004565	4.13174	3.18462	3.02118	4.50875	4.21964	2.32156
ENSMUSG00000098456	ENSMUSG00000098456	0	0	0	0	0	0
ENSMUSG00000094134	ENSMUSG00000094134	0	0	0	0	0	0
ENSMUSG00000094133	ENSMUSG00000094133	0	0	0	0	0	0
ENSMUSG00000094132	ENSMUSG00000094132	0	0	0	0	0	0
ENSMUSG00000004562	ENSMUSG00000004562	4.90836	4.34041	3.82344	6.03049	3.46357	3.18135
NewGene_12657	NewGene_12657	0	0	0	0	0	0
NewGene_12656	NewGene_12656	0.284501	0.781542	0.49949	0.326562	0.237239	0.162617
NewGene_12652	NewGene_12652	0.445827	0	0.442481	0	0.338087	0
ENSMUSG00000047048	ENSMUSG00000047048	0	0	0	0	0	0
ENSMUSG00000047045	ENSMUSG00000047045	0.165063	0.316103	0.201602	0.893189	0.471804	0.630213
ENSMUSG00000047044	ENSMUSG00000047044	3.38227	6.82443	4.10639	3.77261	3.62834	4.69819
ENSMUSG00000047040	ENSMUSG00000047040	0.381263	0.145052	0	0.039607	0	0
NewGene_13524	NewGene_13524	136.989	153.297	191.975	188.524	228.21	222.292
NewGene_13520	NewGene_13520	0	0	0	0	0	0
NewGene_14324	NewGene_14324	0	0	0	0	0	0
ENSMUSG00000029810	ENSMUSG00000029810	18.6425	22.1756	20.4685	31.2783	16.6642	15.7307
ENSMUSG00000029811	ENSMUSG00000029811	0	0	0	0.273262	0.212076	0
ENSMUSG00000029813	ENSMUSG00000029813	0	0	0	0	0	0
ENSMUSG00000006589	ENSMUSG00000006589	26.1706	25.0991	24.1408	30.8376	20.6776	22.7268
ENSMUSG00000029815	ENSMUSG00000029815	57.9834	72.83	77.1887	73.2408	72.9562	86.9721
ENSMUSG00000029816	ENSMUSG00000029816	2.90688	3.32798	1.22819	3.05973	0.945973	1.84174
ENSMUSG00000029817	ENSMUSG00000029817	14.7788	13.9134	11.6401	17.0934	13.2621	11.0891
ENSMUSG00000006585	ENSMUSG00000006585	0.688401	0.349273	0.817411	0.659642	0.132405	0.882535
ENSMUSG00000029819	ENSMUSG00000029819	0	0	0	0	0	0
ENSMUSG00000006587	ENSMUSG00000006587	5.06351	4.96549	19.3411	5.56745	3.41842	12.6996
ENSMUSG00000006586	ENSMUSG00000006586	0.619301	0.59154	0.249557	0.837685	0.160645	0.251684
ENSMUSG00000089682	ENSMUSG00000089682	9.15346	11.4706	8.38813	9.23564	6.56685	6.75733
ENSMUSG00000095668	ENSMUSG00000095668	0	0	0	0	0	0
ENSMUSG00000095664	ENSMUSG00000095664	0	0	0	0	0	0
ENSMUSG00000095666	ENSMUSG00000095666	0	0	0	0	0	0
ENSMUSG00000095667	ENSMUSG00000095667	0	0	0	0	0	0
ENSMUSG00000095662	ENSMUSG00000095662	0	0	0	0	0	0
ENSMUSG00000003032	ENSMUSG00000003032	37.0087	31.4638	11.7876	34.2885	19.6568	8.30674
ENSMUSG00000003033	ENSMUSG00000003033	18.4086	19.1438	17.0538	19.3234	16.5747	16.3892
ENSMUSG00000003031	ENSMUSG00000003031	38.5778	44.6018	41.7176	43.9271	39.6579	32.9924
ENSMUSG00000003037	ENSMUSG00000003037	13.3817	12.3662	14.9311	17.4436	10.4691	11.8773
ENSMUSG00000003038	ENSMUSG00000003038	4.30576	1.8601	1.03469	3.95217	1.25679	2.03852
ENSMUSG00000003039	ENSMUSG00000003039	12.7896	21.7991	16.5279	17.578	10.3368	8.78541
ENSMUSG00000044148	ENSMUSG00000044148	6.23317	5.31616	5.74532	7.19462	3.70177	4.40531
ENSMUSG00000047959	ENSMUSG00000047959	0.104049	0	0	0	0	0
ENSMUSG00000047953	ENSMUSG00000047953	0	0	0.11359	0.044588	0.017193	0
ENSMUSG00000034379	ENSMUSG00000034379	2.88309	2.93209	3.38763	2.58824	0.648708	2.95135
ENSMUSG00000034371	ENSMUSG00000034371	1.79347	2.09162	2.14006	1.53888	1.454	1.28209
ENSMUSG00000034377	ENSMUSG00000034377	14.0402	8.77795	6.87467	11.5001	7.45711	4.47297
ENSMUSG00000074754	ENSMUSG00000074754	29.0675	29.1437	30.3425	23.6691	29.7926	32.8039
NewGene_12535	NewGene_12535	0	0	0	0	0	0
NewGene_10248	NewGene_10248	1.00806	0.35446	1.03564	0.405379	0.474942	0.383184
NewGene_10242	NewGene_10242	1.35028	1.41937	1.03108	1.36753	1.72779	1.37028
NewGene_10243	NewGene_10243	0	0.453476	0	0.638431	0	0
NewGene_10240	NewGene_10240	0	0.163254	0	0	0.415619	0.351442
NewGene_1266	NewGene_1266	0	0.931354	0.487126	0.245511	0.165407	0.440621
NewGene_1265	NewGene_1265	0.101866	0	0	0	0	0.231981
NewGene_1264	NewGene_1264	0	0	0.341307	0.104422	0	0
ENSMUSG00000008789	ENSMUSG00000008789	0	0	0	0	0	0
ENSMUSG00000017007	ENSMUSG00000017007	0	0.130149	0	0	0	0
ENSMUSG00000017004	ENSMUSG00000017004	0	0	0	0	0	0
ENSMUSG00000017002	ENSMUSG00000017002	0	0.151377	0	0	2.37584	0.326093
ENSMUSG00000017003	ENSMUSG00000017003	0	0	0	0	0	0
ENSMUSG00000017000	ENSMUSG00000017000	0	0	0	0	0	0
ENSMUSG00000017009	ENSMUSG00000017009	18.3841	17.9232	17.9774	17.0338	21.2908	6.29741
ENSMUSG00000046603	ENSMUSG00000046603	18.3599	18.2382	14.2917	16.4359	13.0598	13.1525
ENSMUSG00000079264	ENSMUSG00000079264	0	0	0	0	0	0
ENSMUSG00000079265	ENSMUSG00000079265	0	0	0	0	0	0
ENSMUSG00000079262	ENSMUSG00000079262	0	0	0	0	0	0
ENSMUSG00000079263	ENSMUSG00000079263	0	0	0	0	0	0
ENSMUSG00000079260	ENSMUSG00000079260	0.898439	0.483185	0.45525	0.282442	0.30692	0.457354
ENSMUSG00000079261	ENSMUSG00000079261	0	0	0	0	0	0
ENSMUSG00000079269	ENSMUSG00000079269	0	0	0	0	0	0
ENSMUSG00000015533	ENSMUSG00000015533	0.0697	0	0.052684	0	0	0
ENSMUSG00000015536	ENSMUSG00000015536	58.4404	68.2339	64.573	63.4463	65.5549	74.2047
ENSMUSG00000045555	ENSMUSG00000045555	0.612199	0.509151	0.287795	0.946247	0.490018	0
ENSMUSG00000045551	ENSMUSG00000045551	0	0	0	0.138908	0	0
ENSMUSG00000099418	ENSMUSG00000099418	0	0	0	0	0	0
ENSMUSG00000045559	ENSMUSG00000045559	0	0	0	0	0	0
ENSMUSG00000002633	ENSMUSG00000002633	0.045168	0.046871	0	0	0	0
ENSMUSG00000002635	ENSMUSG00000002635	19.9335	17.7682	19.3354	18.9853	14.7085	22.0394
ENSMUSG00000000673	ENSMUSG00000000673	0	0.508011	0	0	0	0.213378
ENSMUSG00000044600	ENSMUSG00000044600	44.041	52.8922	41.8932	38.5755	45.093	45.2462
ENSMUSG00000041078	ENSMUSG00000041078	0	0	0	0	0	0
ENSMUSG00000041079	ENSMUSG00000041079	1.6087	2.06283	2.04571	1.05542	1.10953	2.20552
ENSMUSG00000008129	ENSMUSG00000008129	0.31897	0.428492	0.59517	0.521074	0	0.111229
ENSMUSG00000041075	ENSMUSG00000041075	11.8146	17.6775	16.8221	19.6028	15.9752	10.247
ENSMUSG00000041073	ENSMUSG00000041073	0.634647	0.506013	0.450594	0.406674	0.682305	0.326375
ENSMUSG00000041380	ENSMUSG00000041380	0	0	0	0	0	0
ENSMUSG00000014496	ENSMUSG00000014496	17.6007	20.0432	17.77	19.2197	14.8845	12.2748
ENSMUSG00000079480	ENSMUSG00000079480	6.93398	13.2604	8.68081	9.69146	8.32487	7.6599
ENSMUSG00000079481	ENSMUSG00000079481	0.412187	0.22674	0.392497	0.369851	0.125341	0.036969
ENSMUSG00000079487	ENSMUSG00000079487	5.123	5.61698	4.8584	5.44246	4.81548	2.86498
ENSMUSG00000079484	ENSMUSG00000079484	10.398	10.5812	7.66196	7.68433	4.5941	3.22715
ENSMUSG00000011463	ENSMUSG00000011463	0	0	0	0	0	0.056558
NewGene_5547	NewGene_5547	5.83239	5.30144	4.49658	4.71166	4.85697	3.74925
NewGene_5544	NewGene_5544	0	0	0	0	0	0.393378
NewGene_5545	NewGene_5545	0	0	0	0	0	0
NewGene_5540	NewGene_5540	1.70341	1.92477	2.42159	2.35309	1.83275	1.97151
ENSMUSG00000058163	ENSMUSG00000058163	0.045475	0.215241	0	0.402252	0.042751	0
ENSMUSG00000000093	ENSMUSG00000000093	3.98207	5.11014	7.34561	6.46834	4.11871	5.84786
ENSMUSG00000050772	ENSMUSG00000050772	0	0	0	0	0	0
ENSMUSG00000000094	ENSMUSG00000000094	0.751469	1.08373	1.0557	1.89684	0.212982	0.580836
ENSMUSG00000050777	ENSMUSG00000050777	38.6808	36.4118	33.8801	24.1597	22.054	31.4838
ENSMUSG00000050776	ENSMUSG00000050776	0	0	0	0	0	0
ENSMUSG00000040389	ENSMUSG00000040389	2.73432	2.6068	2.18154	4.15706	1.80738	1.35931
ENSMUSG00000040385	ENSMUSG00000040385	159.225	162.449	170.09	189.405	178.694	190.932
ENSMUSG00000040387	ENSMUSG00000040387	0	0	0	0	0	0
ENSMUSG00000040380	ENSMUSG00000040380	0	0	0	0.118065	0	0
ENSMUSG00000040383	ENSMUSG00000040383	6.90907	7.05033	5.68115	7.50988	4.66164	5.02054
ENSMUSG00000041923	ENSMUSG00000041923	0	0	0	0	0.195887	0
ENSMUSG00000041920	ENSMUSG00000041920	3.84001	2.15217	3.87271	2.20965	1.20247	3.27203
ENSMUSG00000041921	ENSMUSG00000041921	24.357	24.6725	23.221	16.5457	18.4405	23.0216
ENSMUSG00000041926	ENSMUSG00000041926	14.4374	14.0167	9.59728	11.2826	8.54324	10.5949
ENSMUSG00000090150	ENSMUSG00000090150	28.4966	23.7621	16.5043	18.2435	13.5673	12.6574
ENSMUSG00000055691	ENSMUSG00000055691	0.334153	0	0	0.089333	0	0
ENSMUSG00000055692	ENSMUSG00000055692	0.707773	1.05682	0.653088	0.921537	1.0695	0.341192
ENSMUSG00000094898	ENSMUSG00000094898	0	0	0	0	0	0
ENSMUSG00000040035	ENSMUSG00000040035	0	0	0	0	0	0
ENSMUSG00000040034	ENSMUSG00000040034	3.84739	4.8846	4.26196	4.51093	3.88578	6.37746
ENSMUSG00000040033	ENSMUSG00000040033	2.3464	2.52452	2.29912	2.95414	1.57856	1.87004
NewGene_7379	NewGene_7379	0	0.220335	0	0.674012	0.848897	0.568799
ENSMUSG00000094891	ENSMUSG00000094891	0	0	0	0	0	0
ENSMUSG00000094892	ENSMUSG00000094892	0	0	0	0	0	0
ENSMUSG00000094893	ENSMUSG00000094893	0	0	0	0	0	0
ENSMUSG00000061740	ENSMUSG00000061740	12.2546	16.9455	12.8488	17.0326	10.4662	7.99769
ENSMUSG00000061742	ENSMUSG00000061742	0	0	0	0.025296	0.228463	0.082058
NewGene_12359	NewGene_12359	0	0	0	0	0	0
NewGene_12357	NewGene_12357	0	0	0	0	0	0
NewGene_12355	NewGene_12355	0	0	0	0	0	0
NewGene_12352	NewGene_12352	4.86471	3.56191	4.96068	4.36309	3.89115	3.94306
NewGene_4638	NewGene_4638	0	0	0	0	0	0
ENSMUSG00000015095	ENSMUSG00000015095	50.1054	44.7399	43.4903	52.2023	44.1091	49.4281
ENSMUSG00000015094	ENSMUSG00000015094	13.4721	16.4273	14.1378	16.3931	11.3068	16.5782
ENSMUSG00000015093	ENSMUSG00000015093	0.662166	0.342335	0.204452	0.470778	0.456573	0.229434
ENSMUSG00000015092	ENSMUSG00000015092	146.156	144.431	158.092	166.621	157.957	171.006
ENSMUSG00000015090	ENSMUSG00000015090	0.046461	0	0.11279	0	1.08763	0
ENSMUSG00000094271	ENSMUSG00000094271	0	0	0	0	0	0
ENSMUSG00000094273	ENSMUSG00000094273	0	0	0	0	0	0
ENSMUSG00000056342	ENSMUSG00000056342	8.98348	9.85293	7.21781	9.68736	9.29504	6.68934
NewGene_6770	NewGene_6770	0.4025	0.105933	1.43726	0.039952	0.479032	0
NewGene_6772	NewGene_6772	0	0.553713	0	0.064387	0	0.703267
NewGene_6774	NewGene_6774	0	0	0.90325	0	0.33257	0
ENSMUSG00000047564	ENSMUSG00000047564	0	0	0	0	0	0
ENSMUSG00000047565	ENSMUSG00000047565	0.051288	0.104208	0.025829	0.222482	0.05818	0.096417
ENSMUSG00000047562	ENSMUSG00000047562	0	0	0	0	0	0
ENSMUSG00000057691	ENSMUSG00000057691	5.79535	3.96938	5.51327	5.54114	4.06116	4.80267
ENSMUSG00000057697	ENSMUSG00000057697	0	0	0	0	0	0
ENSMUSG00000057699	ENSMUSG00000057699	0	0	0	0	0	0
ENSMUSG00000053338	ENSMUSG00000053338	0	0	0	0	0	0
ENSMUSG00000100972	ENSMUSG00000100972	0	0	0	0	0	0
ENSMUSG00000053333	ENSMUSG00000053333	6.26818	7.6655	5.19316	5.09151	5.88641	5.99048
ENSMUSG00000053334	ENSMUSG00000053334	7.46208	9.52889	5.00664	6.31479	3.14887	5.09558
ENSMUSG00000038845	ENSMUSG00000038845	216.89	172.618	181.927	168.046	159.011	172.184
ENSMUSG00000038844	ENSMUSG00000038844	14.6264	13.8074	10.425	13.406	12.8076	10.2441
ENSMUSG00000038840	ENSMUSG00000038840	0	0	0	0	0	0
ENSMUSG00000038843	ENSMUSG00000038843	0.048573	0.240586	0.052987	0.141764	0.091107	0
ENSMUSG00000038848	ENSMUSG00000038848	24.799	23.3273	23.5366	23.077	18.3148	16.9981
ENSMUSG00000076865	ENSMUSG00000076865	0	0	0	0	0	0
ENSMUSG00000076864	ENSMUSG00000076864	0	0	0	0	0	0
ENSMUSG00000076867	ENSMUSG00000076867	0	0	0	0	0	0
ENSMUSG00000076866	ENSMUSG00000076866	0	0	0	0	0	0
ENSMUSG00000076861	ENSMUSG00000076861	0	0	0	0	0	0
ENSMUSG00000076863	ENSMUSG00000076863	0	0	0	0	0	0
ENSMUSG00000076862	ENSMUSG00000076862	0	0	0	0	0	0
ENSMUSG00000018362	ENSMUSG00000018362	13.3173	10.4833	13.9334	12.2014	8.82051	12.6656
ENSMUSG00000018363	ENSMUSG00000018363	10.393	9.3479	6.6747	9.14171	6.13202	5.16949
NewGene_8639	NewGene_8639	0	0	0	0	0	0
ENSMUSG00000016018	ENSMUSG00000016018	19.9018	18.3676	17.8826	19.8836	15.9917	18.1336
NewGene_8636	NewGene_8636	0	0	0	0	0.259958	0
NewGene_8635	NewGene_8635	0.721753	0.918196	0.616959	0.894455	0.838347	0.900282
NewGene_8634	NewGene_8634	9.46922	9.35774	8.65238	7.17762	3.72847	8.78202
ENSMUSG00000053593	ENSMUSG00000053593	0	0	0	0	0	0
ENSMUSG00000020349	ENSMUSG00000020349	139.83	142.063	164.775	136.082	121.317	152.597
ENSMUSG00000054648	ENSMUSG00000054648	8.18023	9.12005	10.329	9.53603	8.13684	7.92969
ENSMUSG00000054641	ENSMUSG00000054641	0.897321	0.360823	0.096397	1.45884	0.143085	0.440132
ENSMUSG00000054640	ENSMUSG00000054640	4.32088	3.34885	3.32915	3.45958	3.34403	1.67374
ENSMUSG00000030057	ENSMUSG00000030057	508.467	591.233	595.685	574.306	557.884	609.207
ENSMUSG00000070462	ENSMUSG00000070462	6.56952	8.05201	5.70415	9.01418	6.03111	7.47696
ENSMUSG00000048385	ENSMUSG00000048385	0	0	0	0	0	0
ENSMUSG00000048387	ENSMUSG00000048387	5.09655	1.94209	2.09652	6.75968	1.2692	1.77805
ENSMUSG00000096129	ENSMUSG00000096129	0	0	0	0	0	0
ENSMUSG00000096122	ENSMUSG00000096122	0	0	0	0	0.066612	0
ENSMUSG00000096120	ENSMUSG00000096120	0	0	0	0	0	0
ENSMUSG00000070460	ENSMUSG00000070460	0	0	0	0	0	0
ENSMUSG00000033255	ENSMUSG00000033255	0	0	0	0.176705	0	0
ENSMUSG00000048388	ENSMUSG00000048388	0.169666	0.446838	0.148424	0.382657	0.231382	0.016582
ENSMUSG00000033257	ENSMUSG00000033257	1.81071	1.91379	1.58487	2.02313	1.08813	1.0335
ENSMUSG00000033256	ENSMUSG00000033256	1.39844	2.89452	1.17545	1.48684	2.25131	2.31713
ENSMUSG00000021958	ENSMUSG00000021958	2.19933	2.26158	3.00392	2.35577	2.32269	3.01289
ENSMUSG00000021951	ENSMUSG00000021951	28.4652	27.3699	20.3676	31.0749	29.043	26.4461
ENSMUSG00000021950	ENSMUSG00000021950	0	0	0	1.22721	0.138923	0
ENSMUSG00000021953	ENSMUSG00000021953	0	0	0	0	0	0
ENSMUSG00000021952	ENSMUSG00000021952	1.88881	1.70691	1.64854	1.1821	0.805397	0.571392
ENSMUSG00000021957	ENSMUSG00000021957	14.006	9.97022	11.1137	14.2184	7.74143	10.1019
ENSMUSG00000116165	ENSMUSG00000116165	2.04028	2.33825	1.404	1.42972	2.58067	1.25905
NewGene_4198	NewGene_4198	0	0	0	0	0	0
ENSMUSG00000116166	ENSMUSG00000116166	0	0	0	0	0	0
ENSMUSG00000090981	ENSMUSG00000090981	0	0	0	0	0	0
ENSMUSG00000071073	ENSMUSG00000071073	0.136328	0.356375	0	0	0.345515	0
ENSMUSG00000071072	ENSMUSG00000071072	19.0967	40.1772	35.3018	26.2435	29.5127	21.6782
ENSMUSG00000071076	ENSMUSG00000071076	61.8625	92.8199	75.2635	94.2787	64.747	63.8564
ENSMUSG00000071074	ENSMUSG00000071074	40.8739	42.6287	41.3594	47.3621	42.5598	47.4551
ENSMUSG00000071078	ENSMUSG00000071078	7.61288	11.6921	7.14669	10.044	8.62388	6.15113
ENSMUSG00000019102	ENSMUSG00000019102	0.14478	0.040465	0	0.249464	0	0.192116
ENSMUSG00000030058	ENSMUSG00000030058	25.5812	21.8322	18.9685	22.7431	18.3005	16.8626
ENSMUSG00000036555	ENSMUSG00000036555	0.665144	0.556765	1.03165	0.957524	0.306018	0.359888
ENSMUSG00000036557	ENSMUSG00000036557	0	0	0	0	0.208388	0
ENSMUSG00000030059	ENSMUSG00000030059	7.59825	7.50375	7.03723	9.07278	7.40834	4.49588
ENSMUSG00000036551	ENSMUSG00000036551	0	0	0	0	0	0
ENSMUSG00000036550	ENSMUSG00000036550	14.3289	15.6732	11.5952	13.8888	11.7746	10.9101
ENSMUSG00000036553	ENSMUSG00000036553	4.11678	1.69316	3.77258	2.63362	2.52407	3.23324
ENSMUSG00000036552	ENSMUSG00000036552	4.27538	2.99409	3.16063	4.01066	1.64636	4.21654
ENSMUSG00000091585	ENSMUSG00000091585	0	0	0	0	0	0
ENSMUSG00000091584	ENSMUSG00000091584	0	0	0	0	0	0
ENSMUSG00000091586	ENSMUSG00000091586	1.40299	2.6833	1.90656	2.28528	1.9838	2.00822
ENSMUSG00000055994	ENSMUSG00000055994	0.509772	0.849466	0.394419	0.604387	0.742665	0.583878
ENSMUSG00000055991	ENSMUSG00000055991	5.12852	5.0359	5.89211	5.23261	4.21607	4.99059
ENSMUSG00000027099	ENSMUSG00000027099	41.8043	39.3083	37.3376	25.5034	32.7493	42.526
ENSMUSG00000023084	ENSMUSG00000023084	0.163419	0.038564	0.248048	0.139243	0	0
ENSMUSG00000023087	ENSMUSG00000023087	30.0358	17.8913	20.9226	16.3604	23.7989	17.5492
ENSMUSG00000030788	ENSMUSG00000030788	7.30968	8.17013	5.16687	7.76222	5.40341	4.77757
ENSMUSG00000030789	ENSMUSG00000030789	0	0	0.139417	0	0	0.109828
ENSMUSG00000030786	ENSMUSG00000030786	0.34833	0.205974	0.109147	1.09678	0.161172	0.188116
ENSMUSG00000030787	ENSMUSG00000030787	1.57656	1.99222	0	1.40769	0.095441	1.17259
ENSMUSG00000030785	ENSMUSG00000030785	1131.73	1288.07	1353.98	1216.35	1417.42	1383.61
ENSMUSG00000030782	ENSMUSG00000030782	14.9225	12.9473	14.95	13.7731	9.65266	12.9534
ENSMUSG00000023088	ENSMUSG00000023088	7.3811	8.17425	7.94171	9.52486	6.16983	4.18695
ENSMUSG00000030780	ENSMUSG00000030780	1.70857	2.15615	1.30537	2.97577	1.44976	1.12764
ENSMUSG00000030781	ENSMUSG00000030781	0.422866	0.450715	0.523849	0.343623	0.155781	0.35943
ENSMUSG00000033781	ENSMUSG00000033781	13.6134	15.7408	11.708	16.7938	10.5678	13.4635
ENSMUSG00000091638	ENSMUSG00000091638	0	0	0	0	0	0
ENSMUSG00000091631	ENSMUSG00000091631	0	0	0	0	0	0
ENSMUSG00000033788	ENSMUSG00000033788	19.7166	16.209	19.9072	16.3016	14.19	16.3505
ENSMUSG00000091636	ENSMUSG00000091636	0	0	0	0	0	0
ENSMUSG00000091635	ENSMUSG00000091635	0	0	0	0	0	0
NewGene_508	NewGene_508	0.023851	0	0.024103	0.133637	0	0
NewGene_502	NewGene_502	0	0	0	0	0.118315	0
NewGene_503	NewGene_503	0	0	0.174623	0	0	0
ENSMUSG00000049265	ENSMUSG00000049265	1.56159	0.753144	0	1.08851	0.473201	0.77435
ENSMUSG00000060621	ENSMUSG00000060621	0	0	0	0	0	0
NewGene_505	NewGene_505	0	0	0	0.313639	0	0.456703
ENSMUSG00000038067	ENSMUSG00000038067	0.153712	0	0	0	0	0
ENSMUSG00000038065	ENSMUSG00000038065	5.36682	4.16512	2.50877	2.66402	1.40606	2.57389
ENSMUSG00000038064	ENSMUSG00000038064	0.477942	0.791917	0.64071	0.599088	0.40412	0.015292
ENSMUSG00000038060	ENSMUSG00000038060	0	0	0	0	0	0
ENSMUSG00000038069	ENSMUSG00000038069	6.00279	6.771	5.56143	4.64478	3.65262	3.90684
ENSMUSG00000038068	ENSMUSG00000038068	9.74526	10.1758	11.0489	7.84992	8.35689	3.97989
ENSMUSG00000037202	ENSMUSG00000037202	0.040642	0	0	0	0	0
ENSMUSG00000030254	ENSMUSG00000030254	0.490181	0.18864	0.903715	0.744179	0.311155	0.163794
ENSMUSG00000030255	ENSMUSG00000030255	21.8104	18.823	13.2637	17.3597	8.94901	8.91783
ENSMUSG00000030256	ENSMUSG00000030256	31.0714	36.2624	48.4004	31.5057	20.8647	51.3623
ENSMUSG00000030257	ENSMUSG00000030257	0	0.45825	0	0.300737	0.103073	0
ENSMUSG00000030259	ENSMUSG00000030259	15.4795	22.9462	13.7839	23.2159	18.5534	11.8072
ENSMUSG00000031785	ENSMUSG00000031785	37.2424	40.3536	41.0116	36.2641	46.1296	19.7684
ENSMUSG00000031787	ENSMUSG00000031787	6.36424	5.34405	6.27677	5.40075	7.5031	8.79255
ENSMUSG00000031786	ENSMUSG00000031786	0	0	0	0	0	0
ENSMUSG00000031781	ENSMUSG00000031781	26.5512	21.6309	27.1625	22.5267	20.0568	25.718
ENSMUSG00000031780	ENSMUSG00000031780	0	0	0	0	0	0
ENSMUSG00000031783	ENSMUSG00000031783	58.5817	57.1872	66.6951	63	64.8624	73.5503
ENSMUSG00000031782	ENSMUSG00000031782	521.384	452.316	441.192	408.238	376.836	500.738
ENSMUSG00000031789	ENSMUSG00000031789	0.04741	0.144962	0.271165	0.763228	0	0
ENSMUSG00000031788	ENSMUSG00000031788	11.0455	14.8941	10.082	12.762	9.09642	9.4304
ENSMUSG00000070858	ENSMUSG00000070858	0	0	0	0	0	0
ENSMUSG00000070852	ENSMUSG00000070852	0	0	0	0	0	0
ENSMUSG00000070853	ENSMUSG00000070853	0	0	0	0	0	0
ENSMUSG00000070856	ENSMUSG00000070856	0	0	0	0	0	0
ENSMUSG00000070857	ENSMUSG00000070857	0	0	0	0	0	0
ENSMUSG00000070855	ENSMUSG00000070855	0	0	0	0	0	0
ENSMUSG00000090213	ENSMUSG00000090213	15.003	13.5172	12.407	14.4234	13.0584	14.5307
ENSMUSG00000090210	ENSMUSG00000090210	0.634113	0.42629	0.421884	0.387848	0.308074	0.394142
ENSMUSG00000031125	ENSMUSG00000031125	0	0	0	0	0	0
ENSMUSG00000090215	ENSMUSG00000090215	0.516308	0.466798	0.520268	0.43508	0	0.232457
ENSMUSG00000031129	ENSMUSG00000031129	0.521983	0.810849	0.428205	1.2426	0	0.2759
ENSMUSG00000090219	ENSMUSG00000090219	0	0	0	0	0	0
ENSMUSG00000034579	ENSMUSG00000034579	0	0.141371	0.133488	0	0	0.062715
ENSMUSG00000034570	ENSMUSG00000034570	2.67541	2.10227	1.63741	1.63991	1.07386	3.43465
ENSMUSG00000034573	ENSMUSG00000034573	1.13997	0.817149	0.861102	0.91381	0.66615	0.378679
ENSMUSG00000034575	ENSMUSG00000034575	3.03138	3.46095	2.73422	2.91468	3.67298	2.6072
ENSMUSG00000034574	ENSMUSG00000034574	5.4636	5.76608	7.6605	5.82821	3.34526	3.29759
ENSMUSG00000039335	ENSMUSG00000039335	0	0	0	0	0.371044	0
ENSMUSG00000048602	ENSMUSG00000048602	0.381795	0.698028	0.02219	0.511644	0.333532	0.125396
ENSMUSG00000039337	ENSMUSG00000039337	0	0	0	0	0	0
ENSMUSG00000039330	ENSMUSG00000039330	0	0.064922	0.179193	0	0.08658	0.124221
ENSMUSG00000043659	ENSMUSG00000043659	0	0	0	0	0	0
ENSMUSG00000062082	ENSMUSG00000062082	0	0	0	0.425723	0	0
ENSMUSG00000025666	ENSMUSG00000025666	4.37995	4.22096	1.85809	3.12081	3.55109	0.728353
ENSMUSG00000025665	ENSMUSG00000025665	0.164939	0	0	0	0.043981	0.032478
ENSMUSG00000021179	ENSMUSG00000021179	4.05737	4.01235	4.47747	4.90264	4.3708	4.03536
ENSMUSG00000021178	ENSMUSG00000021178	95.9509	98.5071	104.482	101.443	94.9099	113.626
ENSMUSG00000021171	ENSMUSG00000021171	16.1998	12.9305	9.72853	12.3113	8.6044	5.82881
ENSMUSG00000021177	ENSMUSG00000021177	2.52751	2.60129	2.04653	3.61517	1.45245	1.169
ENSMUSG00000021176	ENSMUSG00000021176	0	0	0	0	0	0
ENSMUSG00000021175	ENSMUSG00000021175	0	0	0	0	0	0
ENSMUSG00000071815	ENSMUSG00000071815	0	0	0	0	0	0
ENSMUSG00000071816	ENSMUSG00000071816	0	0	0	0	0	0
NewGene_9221	NewGene_9221	0.041633	0	0.196505	0	0	0.064594
NewGene_9224	NewGene_9224	0	0	0.73437	0	0	0
ENSMUSG00000024048	ENSMUSG00000024048	423.837	422.797	549.731	411.254	386.306	463.335
ENSMUSG00000074369	ENSMUSG00000074369	0	0	0	0	0	0
ENSMUSG00000074361	ENSMUSG00000074361	0	0.278019	0.010547	0.517873	0	0
ENSMUSG00000024042	ENSMUSG00000024042	8.51428	3.13373	6.3423	7.26687	3.15771	1.3416
ENSMUSG00000024043	ENSMUSG00000024043	0.617916	0.476444	0.259236	0.55304	0	0
ENSMUSG00000024044	ENSMUSG00000024044	0.711026	0.719713	0.248095	0.641011	0.28016	0.085378
ENSMUSG00000024045	ENSMUSG00000024045	15.4052	16.3994	17.5343	18.2158	16.5396	11.7198
ENSMUSG00000074366	ENSMUSG00000074366	0	0	0	0	0	0
ENSMUSG00000079539	ENSMUSG00000079539	0	0	0	0	0	0
ENSMUSG00000044442	ENSMUSG00000044442	7.47091	8.1979	7.07562	4.99753	4.3187	6.91916
ENSMUSG00000068011	ENSMUSG00000068011	0	0	0	0	0	0.080762
ENSMUSG00000044441	ENSMUSG00000044441	0	0	0	0	0	0
ENSMUSG00000044447	ENSMUSG00000044447	0.355953	0.082046	0.149325	0.11612	0.101103	0.088919
ENSMUSG00000068015	ENSMUSG00000068015	3.27757	4.36031	3.7649	3.75746	4.47057	1.96562
ENSMUSG00000042298	ENSMUSG00000042298	42.8422	31.8906	29.6016	34.8387	22.7204	24.1304
ENSMUSG00000042293	ENSMUSG00000042293	3.81481	8.09386	6.27165	4.29349	7.19996	8.89444
ENSMUSG00000042292	ENSMUSG00000042292	18.4097	15.7092	9.47141	16.7442	7.672	8.01746
ENSMUSG00000024088	ENSMUSG00000024088	0	0	0	0	0	0
ENSMUSG00000034168	ENSMUSG00000034168	31.8838	30.7285	23.8433	28.7709	23.0752	22.8321
ENSMUSG00000044199	ENSMUSG00000044199	5.63024	5.12757	3.05212	2.83377	4.23089	4.897
NewGene_11029	NewGene_11029	0	0	0	0.086093	0	0
NewGene_11028	NewGene_11028	0	0	0	0	0	0.358693
ENSMUSG00000044197	ENSMUSG00000044197	28.5476	23.2945	27.9804	25.5684	19.3084	22.0707
NewGene_8178	NewGene_8178	0.402618	0.432774	0.124193	0.392798	0.332684	0.369084
NewGene_8174	NewGene_8174	0	0	0	0	0	0
NewGene_8176	NewGene_8176	0	0	0	0	0	0
NewGene_8177	NewGene_8177	0	0	0	0.13247	0	0
NewGene_8171	NewGene_8171	0	0	0	0	0	0
ENSMUSG00000049214	ENSMUSG00000049214	0	0	0	0	0	0
ENSMUSG00000102483	ENSMUSG00000102483	0	0	0	0	0	0
ENSMUSG00000058761	ENSMUSG00000058761	2.25501	1.67746	1.25066	2.00963	1.02663	0.48589
ENSMUSG00000074945	ENSMUSG00000074945	0	0	0	0	0	0
ENSMUSG00000074946	ENSMUSG00000074946	0	0	0	0	0	0
ENSMUSG00000074947	ENSMUSG00000074947	0	0	0	0	0	0
ENSMUSG00000028931	ENSMUSG00000028931	0.578452	0.432678	0	0.250375	0	0
ENSMUSG00000001870	ENSMUSG00000001870	6.09842	4.87482	4.68155	5.53792	2.66389	3.12271
ENSMUSG00000062793	ENSMUSG00000062793	0	0	0	0	0	0
ENSMUSG00000027531	ENSMUSG00000027531	16.6206	17.3504	14.0092	16.963	11.3355	12.5941
ENSMUSG00000027530	ENSMUSG00000027530	0	0	0	0	0	0
ENSMUSG00000027533	ENSMUSG00000027533	27.3707	35.8668	34.1376	45.8583	25.5301	29.3725
ENSMUSG00000075012	ENSMUSG00000075012	0.425127	0.499977	1.33649	1.5459	1.24477	1.24973
ENSMUSG00000075015	ENSMUSG00000075015	0	0	0	0	0	0
ENSMUSG00000075014	ENSMUSG00000075014	0.209411	0	0	4.00774	0	0
ENSMUSG00000027536	ENSMUSG00000027536	0.514364	1.39842	0.774504	0.356139	0.167516	1.22956
NewGene_4272	NewGene_4272	0.772952	0.457705	0.534368	0.901006	0.412192	0.567415
ENSMUSG00000018672	ENSMUSG00000018672	23.9756	24.3169	19.2091	23.8873	20.7539	34.8661
ENSMUSG00000005553	ENSMUSG00000005553	0	0	0	0	0	0
ENSMUSG00000029146	ENSMUSG00000029146	40.9681	37.5455	35.6575	44.0451	32.1131	38.5394
ENSMUSG00000040631	ENSMUSG00000040631	19.0593	16.1702	9.74499	8.98902	8.24597	7.66219
ENSMUSG00000040632	ENSMUSG00000040632	0	0	0	0	0	0
NewGene_12599	NewGene_12599	0.484155	0	0	0	0.193922	0
NewGene_12591	NewGene_12591	1.60761	2.26189	2.27495	1.57535	2.04328	1.87388
NewGene_12592	NewGene_12592	3.73391	2.944	2.55791	3.2529	3.01153	2.46477
NewGene_12595	NewGene_12595	0.492656	0.679017	0.712637	0.614566	1.1767	0.37743
ENSMUSG00000036019	ENSMUSG00000036019	1.17075	0.538253	0.41947	0.602899	0.160064	0
ENSMUSG00000039021	ENSMUSG00000039021	0.126604	0.129801	0.070473	0.061068	0	0
ENSMUSG00000057421	ENSMUSG00000057421	15.4618	13.2879	18.014	18.5071	13.9058	14.1103
ENSMUSG00000021403	ENSMUSG00000021403	0	0	0	0	0	0
ENSMUSG00000026327	ENSMUSG00000026327	0	0	0	0	0	0
ENSMUSG00000094076	ENSMUSG00000094076	0.484	0.579039	1.24267	0.401744	0.473363	0.037548
ENSMUSG00000094075	ENSMUSG00000094075	0	0	0	0	0	0
ENSMUSG00000073920	ENSMUSG00000073920	0	0	0	0	0	0
NewGene_8581	NewGene_8581	4.13506	4.25274	4.12906	2.45646	1.9055	5.43732
ENSMUSG00000047368	ENSMUSG00000047368	12.229	13.2862	10.0145	14.3906	14.4067	13.2508
ENSMUSG00000047369	ENSMUSG00000047369	0.007855	0	0.013175	0	0.013957	0.011116
NewGene_8583	NewGene_8583	0	0	0.835327	0	0	0
ENSMUSG00000047363	ENSMUSG00000047363	0.744744	0	1.02487	0.197712	0	0
ENSMUSG00000073924	ENSMUSG00000073924	0	0	0	0	0	0
ENSMUSG00000042901	ENSMUSG00000042901	11.7997	12.4661	10.9306	10.5408	9.25442	10.9498
ENSMUSG00000042903	ENSMUSG00000042903	48.3399	63.5571	61.7913	77.6062	73.6248	60.0311
ENSMUSG00000026374	ENSMUSG00000026374	28.7442	29.714	24.8027	29.1858	17.4268	24.7409
ENSMUSG00000026377	ENSMUSG00000026377	15.193	13.8125	13.2147	14.5318	6.88131	12.8742
ENSMUSG00000042909	ENSMUSG00000042909	0	0	0	0	0	0
ENSMUSG00000007021	ENSMUSG00000007021	0	0	0	0	0	0
ENSMUSG00000021408	ENSMUSG00000021408	3.20263	2.60522	2.05473	3.47578	1.83734	1.4826
ENSMUSG00000116652	ENSMUSG00000116652	0	0	0	0	0	0
ENSMUSG00000041583	ENSMUSG00000041583	0	0	0	0	0	0
ENSMUSG00000024558	ENSMUSG00000024558	0	0	0.489994	0	0.261185	0.12078
NewGene_7635	NewGene_7635	2.85923	3.62179	4.72599	5.6507	4.84696	2.82644
ENSMUSG00000025825	ENSMUSG00000025825	165.338	189.18	197.213	203.416	199.542	211.816
ENSMUSG00000084336	ENSMUSG00000084336	0	0	0	0	0	0
ENSMUSG00000000120	ENSMUSG00000000120	0.489331	0.142039	0.144459	0.692915	1.11335	0.145117
ENSMUSG00000091468	ENSMUSG00000091468	0	0	0	0	0	0
ENSMUSG00000050605	ENSMUSG00000050605	1.4345	2.76146	2.10013	3.41304	1.47626	1.89915
ENSMUSG00000083649	ENSMUSG00000083649	0.809934	2.76953	2.99923	1.55355	3.30996	2.40801
ENSMUSG00000098176	ENSMUSG00000098176	0.43072	0.105006	0.84693	0.490847	0.449189	1.46915
NewGene_7209	NewGene_7209	0.060767	0.070067	0	0	0	0
NewGene_7208	NewGene_7208	3.53046	2.50507	2.07788	1.50178	1.91445	0.168482
ENSMUSG00000046101	ENSMUSG00000046101	0	0	0	0	0	0
ENSMUSG00000016255	ENSMUSG00000016255	0.249618	0.10603	0	0	0	0.101832
ENSMUSG00000016256	ENSMUSG00000016256	36.0594	32.2869	32.3099	39.9245	29.9647	41.248
ENSMUSG00000016257	ENSMUSG00000016257	58.3651	49.75	52.358	51.3897	53.9964	61.4809
ENSMUSG00000016252	ENSMUSG00000016252	372.451	531.764	554.485	459.853	527.661	490.101
ENSMUSG00000016253	ENSMUSG00000016253	15.0752	14.5779	14.5283	16.3323	11.2597	12.7508
ENSMUSG00000006777	ENSMUSG00000006777	0	0	0	0	0	0
NewGene_11987	NewGene_11987	0	0	0	0	0	0
ENSMUSG00000064023	ENSMUSG00000064023	3.22921	2.15753	1.41619	2.55373	2.16919	3.39127
ENSMUSG00000042426	ENSMUSG00000042426	6.50735	6.9887	6.74897	6.73549	5.78872	5.67046
NewGene_11980	NewGene_11980	0.291178	0.136327	0	0	0.172003	0.529433
NewGene_2901	NewGene_2901	1.57926	1.35301	1.03674	1.26754	1.37671	1.68226
NewGene_2900	NewGene_2900	0	0	0	0.564219	0	0.135084
NewGene_1435	NewGene_1435	0	0	0	0	0	0
NewGene_2908	NewGene_2908	0	0.186251	0	0	0	0
ENSMUSG00000095030	ENSMUSG00000095030	0	0	0	0	0	0
ENSMUSG00000095032	ENSMUSG00000095032	0	0	0	0	0	0
ENSMUSG00000001467	ENSMUSG00000001467	2.10682	2.10513	1.42282	2.65511	1.36	1.94305
ENSMUSG00000053868	ENSMUSG00000053868	0	0	0	0	0.081603	0
ENSMUSG00000053861	ENSMUSG00000053861	0	0	0	0	0	0
ENSMUSG00000053862	ENSMUSG00000053862	0	0	0.246268	0.24162	0	0
ENSMUSG00000053863	ENSMUSG00000053863	0	0	0	0.057327	0	0
NewGene_7997	NewGene_7997	0.316239	0.343523	0.310401	0.387817	0	0.147747
ENSMUSG00000029490	ENSMUSG00000029490	0.786298	1.04813	0.71418	0.79453	0.197614	0.901865
NewGene_7995	NewGene_7995	3.6246	3.44525	4.1341	3.70125	4.02795	8.83057
NewGene_7994	NewGene_7994	0.827321	0.14586	0.749482	0.529633	1.37479	2.15193
NewGene_7992	NewGene_7992	0	0	0	0	0	0
NewGene_7990	NewGene_7990	0	0	0	0	0	0
NewGene_9981	NewGene_9981	0	0	0	0	0	0
NewGene_9402	NewGene_9402	0.106769	0	0	0	0.220358	0
ENSMUSG00000001794	ENSMUSG00000001794	167.58	168.328	186.863	178.306	156.263	204.592
ENSMUSG00000018581	ENSMUSG00000018581	0	0	0	0	0	0.007984
ENSMUSG00000017615	ENSMUSG00000017615	34.3991	39.9967	25.5132	37.3059	28.2571	25.7365
ENSMUSG00000079389	ENSMUSG00000079389	0	0	0	0	0	0
ENSMUSG00000079388	ENSMUSG00000079388	0	0	0	0	0	0
ENSMUSG00000079387	ENSMUSG00000079387	0	0	0	0	0	0
ENSMUSG00000079386	ENSMUSG00000079386	0	0	0	0	0	0
ENSMUSG00000079380	ENSMUSG00000079380	0	0	0	0	0	0
ENSMUSG00000079383	ENSMUSG00000079383	0	0	0	0	0	0
NewGene_11924	NewGene_11924	0	0	0	0	0	0
NewGene_11925	NewGene_11925	0	0.123163	0.257758	0.205097	0.078069	0.44055
NewGene_11926	NewGene_11926	0	0	0	0	0	0.037184
NewGene_11920	NewGene_11920	0	0	0	0	0	0
NewGene_11921	NewGene_11921	0	0	0	0	0	0
NewGene_11922	NewGene_11922	0	0	0	0	0	0
NewGene_6119	NewGene_6119	2.23685	2.63684	1.47541	3.09046	3.14684	2.32985
NewGene_6112	NewGene_6112	0	0	0	0	0	0
NewGene_6113	NewGene_6113	0	0	0	0	0	0
NewGene_6114	NewGene_6114	1.17225	1.36984	0.957254	1.24671	0.646062	0.887495
NewGene_6116	NewGene_6116	0.935758	0.118205	0.196769	0.571905	0.307423	0.455952
ENSMUSG00000078922	ENSMUSG00000078922	8.5416	9.26062	6.49441	8.0056	6.89033	6.87272
ENSMUSG00000078923	ENSMUSG00000078923	115.057	103.571	105.092	103.335	87.1317	80.8265
ENSMUSG00000078920	ENSMUSG00000078920	4.64216	4.76039	4.65999	4.20367	2.36837	4.742
ENSMUSG00000078921	ENSMUSG00000078921	10.1103	9.56439	7.43924	8.8441	6.16271	8.49198
ENSMUSG00000078926	ENSMUSG00000078926	0	0	0	0	0	0
ENSMUSG00000078924	ENSMUSG00000078924	0	0	0	0	0	0
ENSMUSG00000002844	ENSMUSG00000002844	36.5902	36.9574	36.3501	34.1508	28.0762	35.865
ENSMUSG00000002845	ENSMUSG00000002845	6.02607	4.454	5.57663	9.27074	4.32523	6.98737
ENSMUSG00000002846	ENSMUSG00000002846	36.4634	30.9683	30.8473	23.0652	24.4039	33.0525
ENSMUSG00000002847	ENSMUSG00000002847	6.73869	6.12545	5.06002	6.01501	1.7855	7.42716
NewGene_1765	NewGene_1765	0.376369	0.160577	0	0.434377	0.323028	0
NewGene_1762	NewGene_1762	4.27155	2.66403	3.2058	4.03353	2.52599	0.560421
NewGene_1763	NewGene_1763	2.75307	2.03123	3.0279	2.19789	1.34054	2.02177
NewGene_1760	NewGene_1760	0	0	0	0	0	0
ENSMUSG00000079037	ENSMUSG00000079037	71.5633	80.1761	88.7217	73.1042	58.1053	64.2606
ENSMUSG00000079036	ENSMUSG00000079036	4.31616	3.07926	3.47785	2.45713	2.35537	3.42179
ENSMUSG00000079034	ENSMUSG00000079034	0	0	0	0	0	0
ENSMUSG00000079033	ENSMUSG00000079033	0	0	0.781707	0.468198	0.447851	0.842852
ENSMUSG00000079031	ENSMUSG00000079031	0	0	0	0	0	0
ENSMUSG00000079039	ENSMUSG00000079039	0	0	0.827745	0	0	0
ENSMUSG00000079038	ENSMUSG00000079038	0	0.118072	0	0.248859	0	0.231818
NewGene_3697	NewGene_3697	0	0	0	0	0	0
NewGene_3690	NewGene_3690	0	0	0	0.252812	0	0
NewGene_3693	NewGene_3693	0.761357	0.987202	1.82215	0.964058	1.64892	2.43636
NewGene_3699	NewGene_3699	0	0	0.093134	0	0	0
ENSMUSG00000031558	ENSMUSG00000031558	0.480633	0.155211	0.104026	0.760896	0.135037	0
ENSMUSG00000041229	ENSMUSG00000041229	2.25782	1.89092	1.43191	1.6279	1.08154	1.20102
ENSMUSG00000041225	ENSMUSG00000041225	6.56365	6.83877	5.26737	8.23048	7.28584	6.66249
ENSMUSG00000041220	ENSMUSG00000041220	0.146858	0.159398	0	0	0.175253	0.198157
ENSMUSG00000108367	ENSMUSG00000108367	0	0	0	0	0	0
ENSMUSG00000044749	ENSMUSG00000044749	1.14597	1.34224	0.639563	1.95024	0.277447	1.11878
ENSMUSG00000110469	ENSMUSG00000110469	0.651094	0.904565	0.85177	0.293682	0.798007	0.871821
ENSMUSG00000056995	ENSMUSG00000056995	0	0	0	0	0	0
ENSMUSG00000056999	ENSMUSG00000056999	31.5968	27.7941	24.1294	28.2343	22.8086	16.9022
ENSMUSG00000022119	ENSMUSG00000022119	4.66197	5.86343	4.05631	4.43204	4.8137	3.96555
ENSMUSG00000066319	ENSMUSG00000066319	1.95023	1.82563	1.36975	1.5831	0.785908	1.05195
ENSMUSG00000022110	ENSMUSG00000022110	327.855	341.566	315.23	330.807	287.139	312.381
ENSMUSG00000022111	ENSMUSG00000022111	15.5251	17.1744	15.3265	16.8674	16.5205	19.9831
ENSMUSG00000022112	ENSMUSG00000022112	0	0	0	0	0	0
ENSMUSG00000022113	ENSMUSG00000022113	0	0	0	0	0	0
ENSMUSG00000022114	ENSMUSG00000022114	11.9173	11.2674	10.9329	13.3102	12.641	11.3567
ENSMUSG00000055717	ENSMUSG00000055717	0	0	0	0	0	0
ENSMUSG00000031554	ENSMUSG00000031554	0	0	0	0	0.650184	0
NewGene_2124	NewGene_2124	0	0	0	0	0	0
NewGene_2127	NewGene_2127	0	0	0	0	0	0
NewGene_2126	NewGene_2126	0	0	0	0	0	0
NewGene_2123	NewGene_2123	0	0	0	0	0	0.077746
NewGene_2129	NewGene_2129	0	0	0	0	0	0
NewGene_2128	NewGene_2128	0	0	0	0	0	0
ENSMUSG00000040170	ENSMUSG00000040170	10.6118	13.7347	11.3477	13.13	11.6271	3.97768
ENSMUSG00000040177	ENSMUSG00000040177	19.2757	17.2112	29.0371	16.0753	16.3976	22.0436
ENSMUSG00000040174	ENSMUSG00000040174	26.4816	28.4068	27.9913	29.1985	27.8474	32.4575
ENSMUSG00000051413	ENSMUSG00000051413	1.54991	0.993986	1.31572	2.37317	0.614519	0.258377
ENSMUSG00000051412	ENSMUSG00000051412	7.65562	7.93982	10.916	7.16148	5.19001	11.1968
ENSMUSG00000051414	ENSMUSG00000051414	0	0	0	0	0	0
ENSMUSG00000063844	ENSMUSG00000063844	0	0	0	0	0	0
ENSMUSG00000063846	ENSMUSG00000063846	0	0	0	0	0	0
ENSMUSG00000063842	ENSMUSG00000063842	0	0	0	0	0	0
ENSMUSG00000063849	ENSMUSG00000063849	5.60235	5.82035	5.2455	6.18508	3.29451	5.18945
ENSMUSG00000031556	ENSMUSG00000031556	45.2168	53.7123	46.5255	52.3764	42.8313	54.094
ENSMUSG00000093948	ENSMUSG00000093948	0	0	0	0	0	0
ENSMUSG00000057719	ENSMUSG00000057719	4.83333	6.56805	3.41223	6.80254	7.19486	1.87528
ENSMUSG00000057716	ENSMUSG00000057716	0.160523	0.046898	0	0	0	0
ENSMUSG00000057715	ENSMUSG00000057715	0	0	0	0	0	0
ENSMUSG00000108948	ENSMUSG00000108948	0	0	0	0	0	0
NewGene_9391	NewGene_9391	4.89291	3.88357	5.72157	7.62307	6.57814	7.4482
ENSMUSG00000057710	ENSMUSG00000057710	0	0	0	0	0	0.075567
ENSMUSG00000025469	ENSMUSG00000025469	0	0	0	0	0	0
ENSMUSG00000025468	ENSMUSG00000025468	0	0.274009	0.390342	0	0.104674	0.5494
ENSMUSG00000115170	ENSMUSG00000115170	0	0	0	0	0	0
ENSMUSG00000025461	ENSMUSG00000025461	0	0	0	0	0	0
ENSMUSG00000025465	ENSMUSG00000025465	117.828	130.767	122.993	132.273	109.371	102.141
ENSMUSG00000025464	ENSMUSG00000025464	2.29429	2.78314	2.86775	3.11735	2.08122	2.01759
ENSMUSG00000025467	ENSMUSG00000025467	0	0	0	0	0	0
ENSMUSG00000025466	ENSMUSG00000025466	26.3711	28.988	28.9004	31.4158	24.4191	25.0112
ENSMUSG00000102045	ENSMUSG00000102045	0	0	0	0	0	0
ENSMUSG00000052298	ENSMUSG00000052298	21.2479	18.0095	16.8905	14.8428	15.4185	19.574
ENSMUSG00000052299	ENSMUSG00000052299	8.17863	7.31714	5.79849	7.44995	5.46299	3.53485
ENSMUSG00000039236	ENSMUSG00000039236	2.95687	2.6445	1.36958	3.83107	4.70728	3.82325
ENSMUSG00000039231	ENSMUSG00000039231	2.61209	2.65418	3.67872	3.00491	2.62754	2.42255
ENSMUSG00000039233	ENSMUSG00000039233	12.1358	12.9155	12.1637	14.1579	10.5941	12.152
ENSMUSG00000039232	ENSMUSG00000039232	1.88788	0.362684	0.278238	0.512688	0.742286	0.408912
ENSMUSG00000052293	ENSMUSG00000052293	22.3676	21.5125	23.2332	23.8212	17.4036	23.5169
ENSMUSG00000039239	ENSMUSG00000039239	13.3745	11.0187	11.4914	10.9933	10.0525	13.5251
ENSMUSG00000039238	ENSMUSG00000039238	0.732689	0.871586	0.032151	0.502028	0.221871	0.060988
ENSMUSG00000052296	ENSMUSG00000052296	27.9238	29.9514	26.4332	31.6853	24.5154	26.6413
ENSMUSG00000095958	ENSMUSG00000095958	0	0	0	0	0	0
ENSMUSG00000095957	ENSMUSG00000095957	0	0	0	0	0	0
ENSMUSG00000095954	ENSMUSG00000095954	0	0	0	0	0	0
ENSMUSG00000095950	ENSMUSG00000095950	0	0	0	0	0	0
ENSMUSG00000067545	ENSMUSG00000067545	0	0	0	0	0	0
NewGene_4402	NewGene_4402	0	0.445522	1.36138	0	0	0
NewGene_4403	NewGene_4403	0.330502	0.07862	0.152375	0.366909	0.351633	0.440846
NewGene_4404	NewGene_4404	0.03675	0.078051	0.036892	0.082529	0	0
ENSMUSG00000067541	ENSMUSG00000067541	0	0	0	0	0	0
NewGene_4406	NewGene_4406	2.85336	1.93884	1.90053	3.24037	3.12526	2.80777
ENSMUSG00000067543	ENSMUSG00000067543	0	0	0	0	0	0
NewGene_4408	NewGene_4408	0	0	0	0	0.075962	0
ENSMUSG00000060002	ENSMUSG00000060002	87.6051	98.0419	89.3152	95.6155	93.5901	94.0662
ENSMUSG00000068259	ENSMUSG00000068259	0	0	0	0	0	0
ENSMUSG00000068250	ENSMUSG00000068250	3.22799	5.83961	5.28302	3.03966	3.31958	4.12183
ENSMUSG00000068252	ENSMUSG00000068252	0	0	0	0	0	0
NewGene_6929	NewGene_6929	0	0	0	0	0	0
ENSMUSG00000035934	ENSMUSG00000035934	11.094	9.10122	9.0916	10.0125	7.01163	6.14338
NewGene_9758	NewGene_9758	0.454714	0.483081	0.307211	1.49957	0.128766	0.172125
ENSMUSG00000035932	ENSMUSG00000035932	0	0	0	0	0	0
ENSMUSG00000035933	ENSMUSG00000035933	5.65129	4.89512	4.0422	5.21616	2.99966	3.60311
ENSMUSG00000035930	ENSMUSG00000035930	0	0	0	0	0	0
ENSMUSG00000097886	ENSMUSG00000097886	0	0	0	0	0	0
[truncated: 25,537 more rows]

## Sheet: S4
Table S4 Bacterial community structures at Phylum level from mice in Saline and Akk groups
Phylum	NS1	NS2	NS3	NS4	NS5	NS6	SA1	SA2	SA3	SA4	SA5	SA6
Acidobacteriota	0	6.94855e-05	0	0	0	0	0	0	0	3.60549e-05	0	0
Actinobacteriota	0.013371	0.00955425	0.0105763	0.00393589	0.00420048	0.0207049	0.0151268	0.0424851	0.059242	0.0177931	0.0113074	0.00298856
Bacteroidota	0.349857	0.348748	0.357725	0.453649	0.266328	0.352581	0.397827	0.332846	0.415222	0.321303	0.328008	0.341213
Campylobacterota	0	0	0.00110247	0	0.00311014	0	0.000364732	0	0	0	0	0
Cyanobacteria	0	0.022548	0.00312056	0.00259239	0.00100097	0.00125797	0.000998215	0.00847583	0.00196503	0.00218132	0.000768827	0.000536409
Deferribacterota	0.00091762	0.00128548	0.00452201	0.00140027	0.000822221	0.0737456	0.00215	0.00161041	0.00147377	0.00127995	0.00543804	0.01387
Desulfobacterota	0.0114047	0.0184136	0.0224606	0.00821239	0.037143	0.162071	0.0307719	0.0231178	0.0206146	0.00346127	0.0596685	0.0844652
Firmicutes	0.48044	0.469409	0.390593	0.470585	0.588854	0.250232	0.477934	0.332952	0.262368	0.567197	0.560812	0.445583
Gemmatimonadota	0	0	0	0	0	0	0	0	5.45842e-05	0	0	3.83149e-05
Myxococcota	0	0	0	0	0	0	0	0	0	3.60549e-05	0	0
Patescibacteria	0.00280904	0.00142445	0.0045407	0.00194902	0.00566618	0.00441319	0.00295625	0.001229	0.002056	0.00569667	0.00275653	0.0120309
Proteobacteria	0.00642334	0.0121252	0.0144069	0.0174655	0.00950917	0.0116929	0.0181598	0.0304918	0.0315133	0.0230391	0.0175518	0.0147896
Spirochaetota	0	0	0	0	8.93719e-05	0	0	0	0	0	0	0
Verrucomicrobiota	0.134441	0.109926	0.190952	0.0402104	0.0831337	0.123301	0.0536732	0.226707	0.205437	0.0579762	0.0136889	0.0840438
unclassified_Bacteria	0.000337085	0.00649689	0	0	0.000142995	0	3.83929e-05	8.47583e-05	5.45842e-05	0	0	0.000440621

## Sheet:  S5
Table S5 RNA-seq data of intestine from Saline and Akk groups after STZ injection
#ID	Symbol	In-NS1_Count	In-NS2_Count	In-NS3_Count	In-AS1_Count	In-AS2_Count	In-AS3_Count	In-NS1_FPKM	In-NS2_FPKM	In-NS3_FPKM	In-AS1_FPKM	In-AS2_FPKM	In-AS3_FPKM	Pvalue	log2FC
ENSMUSG00000036002	ENSMUSG00000036002	1417	1432	1339	1041	991	823	33.8342	33.122	32.9451	20.899	21.3975	19.8905	1.74e-05	-0.714738
ENSMUSG00000046805	ENSMUSG00000046805	363	322	305	1077	986	943	6.49121	5.57507	5.62572	16.2286	15.9037	17.0941	2.23e-05	1.45089
ENSMUSG00000040950	ENSMUSG00000040950	44	57	59	161	153	127	1.64059	2.04533	2.16312	4.87467	4.87516	4.58245	0.000109	1.29352
ENSMUSG00000034336	ENSMUSG00000034336	49	49	45	36	30	25	1.24244	1.21516	1.18343	0.765219	0.682382	0.648895	0.000182	-0.819355
ENSMUSG00000054203	ENSMUSG00000054203	41	48	27	137	135	125	1.29506	1.46528	0.880864	3.66886	3.87892	4.01258	0.000192	1.63501
ENSMUSG00000001583	ENSMUSG00000001583	1221	1279	1238	1234	1139	1042	24.4132	24.1282	24.9919	20.9279	20.4003	20.5916	0.000201	-0.289059
ENSMUSG00000068876	ENSMUSG00000068876	5318	5545	5435	5089	4687	4078	58.0735	58.4656	61.0164	46.6478	45.8809	45.0389	0.000208	-0.397245
NewGene_2090	NewGene_2090	30	27	38	0	6	5	1.12586	1.01051	1.17932	0	0.118281	0.210466	0.000225	-3.22631
ENSMUSG00000057666	ENSMUSG00000057666	431	432	421	399	365	343	15.4324	14.9795	15.5803	12.0183	11.7619	12.4584	0.000281	-0.370884
ENSMUSG00000004730	ENSMUSG00000004730	213	158	118	564	514	494	2.9874	2.10649	1.66523	6.56137	6.39868	6.91229	0.000469	1.5445
ENSMUSG00000032594	ENSMUSG00000032594	1160	1158	1136	1619	1481	1339	37.0261	36.168	38.0959	43.4286	42.6536	43.5631	0.000612	0.202491
ENSMUSG00000029910	ENSMUSG00000029910	344	371	325	623	660	542	21.5244	22.509	20.9774	32.9064	37.3384	34.4878	0.000645	0.655386
ENSMUSG00000054889	ENSMUSG00000054889	20956	21970	20288	21306	19135	17966	99.1131	100.964	98.0095	84.9262	81.1761	86.0637	0.000861	-0.270292
NewGene_1325	NewGene_1325	170	186	213	47	59	26	0.769239	0.812314	0.993069	0.17909	0.236614	0.11507	0.000902	-2.30128
ENSMUSG00000031150	ENSMUSG00000031150	371	481	396	272	219	256	10.1976	11.636	10.7805	5.92924	5.07625	6.42898	0.000919	-0.887043
ENSMUSG00000024968	ENSMUSG00000024968	47	48	45	22	26	27	1.14277	1.19071	1.12543	0.437286	0.562326	0.663561	0.000934	-1.03945
ENSMUSG00000025270	ENSMUSG00000025270	66	77	59	28	35	29	1.4377	1.62451	1.33605	0.517137	0.686357	0.639579	0.00098	-1.28109
ENSMUSG00000026536	ENSMUSG00000026536	34	34	63	165	174	142	1.01075	0.988189	1.96267	4.20142	4.74519	4.34588	0.000987	1.69458
ENSMUSG00000053964	ENSMUSG00000053964	81089	83967	75230	81138	77194	66969	3216.73	3228.57	3075.03	2710.56	2758.3	2688.53	0.00105	-0.25035
ENSMUSG00000032400	ENSMUSG00000032400	228	195	198	342	323	295	4.95356	4.29444	4.44854	6.22677	6.32537	6.44503	0.00107	0.473175
ENSMUSG00000015243	ENSMUSG00000015243	171	285	203	567	583	517	0.973428	1.57438	1.18844	2.72074	2.99094	2.98561	0.0011	1.18732
ENSMUSG00000014245	ENSMUSG00000014245	129	144	117	211	193	175	6.58071	7.12958	6.16194	9.07155	8.85581	9.06034	0.0012	0.415065
ENSMUSG00000019843	ENSMUSG00000019843	254	239	245	418	383	331	6.12337	5.61018	6.34085	8.80463	8.77637	8.11475	0.00125	0.454227
ENSMUSG00000028859	ENSMUSG00000028859	16	8	21	54	56	48	0.237592	0.111143	0.324844	0.692066	0.768425	0.742061	0.00151	1.63696
ENSMUSG00000027248	ENSMUSG00000027248	18526	19192	18382	30354	26839	22778	472.887	474.737	483.56	652.419	617.292	589.199	0.00155	0.345484
ENSMUSG00000062078	ENSMUSG00000062078	154	164	169	284	265	213	5.77691	5.92248	6.51024	9.00557	9.036	8.20532	0.00161	0.476465
ENSMUSG00000031453	ENSMUSG00000031453	847	894	876	1253	1169	1109	13.2599	13.3851	13.939	16.3069	16.2722	17.3565	0.00164	0.276277
ENSMUSG00000020387	ENSMUSG00000020387	254	238	217	416	363	366	3.92929	3.56909	3.45511	5.42751	5.0665	5.74097	0.00189	0.54106
ENSMUSG00000037509	ENSMUSG00000037509	30	66	59	52	38	33	0.422603	0.438816	0.415658	0.300996	0.235935	0.23084	0.00198	-0.517481
ENSMUSG00000024672	ENSMUSG00000024672	85	116	106	229	246	220	4.56267	5.92653	5.4357	9.44707	10.8898	11.5764	0.00201	1.02418
ENSMUSG00000011254	ENSMUSG00000011254	189	202	187	259	235	219	8.14546	8.44759	8.3141	9.42172	9.13	9.52868	0.00202	0.145611
ENSMUSG00000041915	ENSMUSG00000041915	408	369	330	695	584	559	17.0178	14.9151	14.1162	24.3456	21.9736	23.6111	0.00203	0.576681
NewGene_12688	NewGene_12688	37	41	36	13	22	19	0.312432	0.34009	0.310755	0.092451	0.163165	0.163876	0.00208	-1.21395
ENSMUSG00000021466	ENSMUSG00000021466	1012	952	848	1583	1421	1200	9.10302	8.42176	7.8952	12.0381	11.8606	11.1122	0.00208	0.419515
ENSMUSG00000051323	ENSMUSG00000051323	22	23	18	42	46	37	0.244234	0.243011	0.198556	0.392593	0.465013	0.40389	0.00209	0.83635
ENSMUSG00000094006	ENSMUSG00000094006	186	26	110	1492	2120	1904	20.3648	2.69083	12.4186	137.941	209.811	211.93	0.00215	3.96232
ENSMUSG00000003617	ENSMUSG00000003617	174	160	171	403	499	343	2.04224	1.95797	2.15025	4.21389	5.29992	4.22591	0.00226	1.13748
ENSMUSG00000024737	ENSMUSG00000024737	38	36	55	141	115	95	0.831698	0.7762	1.24573	2.63546	2.29946	2.13876	0.0025	1.25803
ENSMUSG00000009995	ENSMUSG00000009995	871	901	836	950	893	804	48.2586	45.9291	46.1998	41.8498	41.9386	41.4641	0.00254	-0.135607
ENSMUSG00000076672	ENSMUSG00000076672	270	41	280	1053	810	859	29.7384	4.29096	31.8128	97.8761	80.5961	96.1286	0.00261	2.02217
ENSMUSG00000021311	ENSMUSG00000021311	186	207	163	304	312	282	1.90535	2.06046	1.71899	2.63149	2.92963	2.93128	0.00262	0.543691
ENSMUSG00000034387	ENSMUSG00000034387	39	43	30	77	64	66	1.338	1.43351	1.04034	2.19279	2.05084	2.27507	0.00263	0.739594
ENSMUSG00000023349	ENSMUSG00000023349	26	37	41	115	128	93	1.57112	2.58501	2.82309	5.97213	7.27058	5.79317	0.00264	1.51811
ENSMUSG00000024621	ENSMUSG00000024621	693	443	651	1356	1381	1265	9.13294	5.65618	8.81446	15.0401	16.3836	16.8824	0.00266	1.00524
ENSMUSG00000026656	ENSMUSG00000026656	188	118	104	427	357	299	7.99096	4.77991	4.61416	15.086	14.0159	13.0672	0.00267	1.24452
ENSMUSG00000079484	ENSMUSG00000079484	133	127	117	117	111	105	5.47715	5.17497	5.24355	4.24312	4.22781	4.56783	0.00269	-0.331128
ENSMUSG00000026860	ENSMUSG00000026860	1507	1620	1491	1609	1404	1237	48.792	51.7689	50.2686	44.027	41.8766	41.294	0.00275	-0.282928
ENSMUSG00000029084	ENSMUSG00000029084	1928	1692	1691	2772	2808	2394	81.7485	69.527	73.8639	98.9388	107.283	102.834	0.00292	0.430258
ENSMUSG00000024769	ENSMUSG00000024769	3918	4040	3997	3980	3821	3141	32.5568	32.5359	34.2292	27.8511	28.6136	26.4514	0.00295	-0.292589
ENSMUSG00000074754	ENSMUSG00000074754	80	78	75	47	62	46	9.56262	9.09337	9.26207	4.66702	6.65937	5.49788	0.00339	-0.742869
ENSMUSG00000040435	ENSMUSG00000040435	486	548	508	364	430	335	9.52108	10.4142	10.2399	5.99275	7.57662	6.64589	0.00342	-0.607124
NewGene_1032	NewGene_1032	560	555	470	474	443	433	3.27151	3.92786	3.34122	2.19343	2.0245	2.25014	0.00344	-0.379001
ENSMUSG00000029469	ENSMUSG00000029469	156	188	162	266	261	221	2.96838	3.53089	3.17235	4.27783	4.47971	4.25168	0.00345	0.404623
ENSMUSG00000036887	ENSMUSG00000036887	561	312	498	1197	1123	914	29.51	15.8818	27.0018	53.0033	53.2203	48.6799	0.00346	1.06718
ENSMUSG00000002910	ENSMUSG00000002910	380	383	386	397	351	315	12.0054	11.7382	12.5613	10.5943	10.0094	10.0952	0.00352	-0.275469
ENSMUSG00000026482	ENSMUSG00000026482	264	173	220	471	456	396	4.42122	2.79842	3.74118	6.50369	6.63512	6.50329	0.0036	0.850273
ENSMUSG00000027347	ENSMUSG00000027347	23	0	19	66	64	56	0.359218	0	0.313598	0.901023	0.925318	0.919837	0.00364	1.97065
ENSMUSG00000006344	ENSMUSG00000006344	169	155	144	312	239	256	3.81014	3.3515	3.35894	5.97835	5.00747	5.92614	0.00368	0.632425
ENSMUSG00000020961	ENSMUSG00000020961	467	476	448	418	398	397	6.69206	6.60259	6.61012	5.04946	5.13303	5.73633	0.00368	-0.346931
ENSMUSG00000035933	ENSMUSG00000035933	698	745	654	1201	976	931	10.8187	11.2043	10.4463	15.7924	13.7067	14.6532	0.00372	0.408245
ENSMUSG00000029097	ENSMUSG00000029097	145	150	115	241	240	191	2.60845	2.6272	2.12643	3.66133	3.9017	3.49008	0.00373	0.556541
ENSMUSG00000011837	ENSMUSG00000011837	507	504	472	433	412	387	18.2814	19.2431	18.8396	14.1107	13.4113	15.6713	0.00373	-0.420709
ENSMUSG00000031105	ENSMUSG00000031105	119	108	118	217	203	156	5.21974	4.54237	5.22947	7.86269	7.98838	6.85006	0.00381	0.5684
NewGene_5226	NewGene_5226	115	142	128	93	87	59	8.35871	9.99956	9.56551	5.68071	5.71861	4.29405	0.00387	-0.86521
NewGene_6972	NewGene_6972	76	67	71	44	53	33	2.05248	1.74281	1.96529	1.00066	1.2732	0.904268	0.00392	-0.889328
ENSMUSG00000022677	ENSMUSG00000022677	548	559	538	587	554	462	40.557	40.1204	41.0473	36.5577	36.9287	34.639	0.00394	-0.200653
ENSMUSG00000032220	ENSMUSG00000032220	3459	3399	3667	2743	2948	2439	40.279	38.3497	43.9944	26.8919	30.9224	28.7699	0.00405	-0.533207
ENSMUSG00000038022	ENSMUSG00000038022	50	51	47	90	75	65	0.877113	0.844243	0.836129	1.30563	1.16786	1.1153	0.00409	0.470581
ENSMUSG00000039831	ENSMUSG00000039831	648	568	561	1008	900	765	6.95316	5.63744	5.87055	8.77391	8.43231	9.01582	0.00416	0.42623
ENSMUSG00000096670	ENSMUSG00000096670	1	0	5	75	59	35	0.103864	0	0.531389	6.89877	5.86865	3.86434	0.00416	4.58017
NewGene_9983	NewGene_9983	394	329	348	278	235	221	10.1392	8.1995	9.22191	6.02719	5.45015	5.76743	0.00417	-0.70553
ENSMUSG00000059714	ENSMUSG00000059714	1547	1755	1498	1449	1416	1141	46.7362	51.8606	46.5725	37.0219	38.4866	35.4315	0.00424	-0.422363
NewGene_10059	NewGene_10059	695	795	697	642	602	588	8.89141	9.86671	9.19494	6.92383	6.94045	7.62495	0.0043	-0.406639
ENSMUSG00000030786	ENSMUSG00000030786	85	138	159	387	377	263	0.940213	1.47007	1.81023	3.61431	3.78013	2.97814	0.00432	1.23763
ENSMUSG00000052040	ENSMUSG00000052040	275	304	273	484	397	412	12.4325	13.1786	12.8776	18.2966	16.1038	18.7079	0.00433	0.447518
ENSMUSG00000020368	ENSMUSG00000020368	6424	6787	5394	9923	8916	7915	140.104	143.424	121.226	182.235	175.206	174.934	0.00435	0.369227
ENSMUSG00000022799	ENSMUSG00000022799	333	333	234	572	507	483	3.00585	2.91141	2.17323	4.35575	4.12463	4.42381	0.00449	0.649465
ENSMUSG00000005103	ENSMUSG00000005103	7548	7448	6982	7634	7338	6552	160.556	153.517	153.039	136.736	140.638	141.227	0.00452	-0.185613
NewGene_1998	NewGene_1998	99	89	97	45	41	59	1.41291	1.23726	1.43693	0.542388	0.518888	0.857894	0.00459	-1.10498
ENSMUSG00000027603	ENSMUSG00000027603	87	79	78	61	36	27	1.6739	1.52027	1.54717	0.996347	0.617956	0.525154	0.00463	-1.16781
ENSMUSG00000037904	ENSMUSG00000037904	814	886	737	604	689	511	31.7582	33.4627	29.6931	19.7537	24.2278	20.1641	0.00465	-0.591524
ENSMUSG00000054021	ENSMUSG00000054021	247	254	260	210	227	181	10.0379	10.6295	10.4667	6.98555	8.49001	7.62238	0.0047	-0.462369
ENSMUSG00000019951	ENSMUSG00000019951	2276	1961	1966	1461	1516	1345	22.0474	18.0199	19.1525	11.6655	13.0365	12.8161	0.00472	-0.672929
ENSMUSG00000037012	ENSMUSG00000037012	7188	8367	7518	7225	6789	5590	100.923	113.817	108.762	85.3971	85.8677	79.5228	0.00475	-0.399661
ENSMUSG00000023912	ENSMUSG00000023912	17	18	20	38	48	39	0.648497	0.680744	0.786357	1.24658	1.69956	1.57764	0.00477	1.02861
ENSMUSG00000026458	ENSMUSG00000026458	37	38	36	76	84	86	0.392754	0.395592	0.394802	0.689681	0.809771	0.947219	0.0048	1.00788
ENSMUSG00000045827	ENSMUSG00000045827	137	137	157	285	266	202	4.68395	4.55426	5.55295	8.22588	8.22939	7.01598	0.00481	0.629142
ENSMUSG00000026712	ENSMUSG00000026712	383	219	216	739	801	807	3.39038	1.87471	1.9643	5.5042	6.38654	7.23699	0.00481	1.39122
NewGene_10437	NewGene_10437	50	72	57	45	42	31	1.39299	1.32662	1.4464	0.874328	0.908341	0.594102	0.00481	-0.7715
ENSMUSG00000004056	ENSMUSG00000004056	1076	1101	1128	1525	1424	1229	28.8866	28.6917	31.189	34.5558	34.4265	33.8202	0.00495	0.174218
ENSMUSG00000000320	ENSMUSG00000000320	30	29	16	68	89	69	0.571766	0.54567	0.307506	1.10137	1.54211	1.34716	0.00499	1.45598
ENSMUSG00000040289	ENSMUSG00000040289	41	34	44	89	70	75	1.75444	1.38321	1.9351	3.22992	2.69027	3.24319	0.00503	0.814057
ENSMUSG00000023939	ENSMUSG00000023939	670	663	643	658	552	457	59.5172	57.048	58.8712	49.1898	44.1772	41.1532	0.00516	-0.415135
NewGene_11946	NewGene_11946	48	51	50	44	31	35	1.11918	1.17267	1.21402	0.863938	0.653452	0.822853	0.00516	-0.597967
ENSMUSG00000042814	ENSMUSG00000042814	101	105	107	97	97	84	7.17717	7.19451	7.84851	5.80457	6.223	6.01671	0.00523	-0.331552
ENSMUSG00000030494	ENSMUSG00000030494	3067	2726	2823	2377	2345	2182	57.6145	49.6134	54.6482	37.5924	39.6976	41.5423	0.00526	-0.472245
ENSMUSG00000037656	ENSMUSG00000037656	744	696	708	667	627	582	14.8232	13.2426	14.2957	11.005	11.5865	11.5498	0.00545	-0.351652
ENSMUSG00000028551	ENSMUSG00000028551	256	234	234	353	353	332	19.5523	17.3034	18.4436	22.7471	24.3375	25.6876	0.00552	0.368793
ENSMUSG00000031200	ENSMUSG00000031200	51	53	54	44	43	43	5.95234	6.06717	6.60595	4.41477	4.63666	5.06001	0.00553	-0.433755
ENSMUSG00000062949	ENSMUSG00000062949	427	494	358	732	761	612	4.91072	5.48055	4.22629	7.04406	7.88572	7.08272	0.00561	0.56583
ENSMUSG00000046694	ENSMUSG00000046694	284	370	328	219	225	146	8.55515	10.7967	10.1901	5.55945	6.10119	4.45307	0.00564	-0.911743
ENSMUSG00000044465	ENSMUSG00000044465	1913	1967	1844	1884	1715	1698	25.3414	25.6555	25.54	21.0346	20.5457	22.9512	0.00566	-0.263601
NewGene_7293	NewGene_7293	165	217	132	412	544	466	0.992234	1.24525	0.808313	2.09706	2.9638	2.85101	0.00567	1.33552
ENSMUSG00000020537	ENSMUSG00000020537	799	767	701	1108	977	887	28.2808	26.3172	25.5541	33.0199	31.1564	31.8022	0.00573	0.232825
NewGene_9385	NewGene_9385	397	347	388	305	300	236	8.66898	7.34696	8.73725	5.61219	5.91395	5.21399	0.00574	-0.596293
NewGene_4644	NewGene_4644	40	35	38	15	23	5	1.39912	1.20457	1.39459	0.448779	0.707188	0.179632	0.0058	-1.60025
ENSMUSG00000046688	ENSMUSG00000046688	389	328	299	574	614	496	27.101	22.1491	21.4385	33.7806	38.5855	35.0592	0.00588	0.575791
ENSMUSG00000027474	ENSMUSG00000027474	74	58	40	107	101	85	1.67019	1.35411	1.16256	2.22511	2.16847	2.17898	0.00594	0.621052
ENSMUSG00000002068	ENSMUSG00000002068	132	146	121	219	202	161	4.15208	4.44623	3.9369	5.80057	5.74724	5.1359	0.00596	0.380949
ENSMUSG00000033319	ENSMUSG00000033319	684	643	568	940	909	767	14.276	13.0025	12.224	16.5363	17.101	16.2293	0.00604	0.308736
ENSMUSG00000045176	ENSMUSG00000045176	464	511	526	441	408	382	16.5888	17.7054	19.3878	13.2795	13.1503	13.8485	0.00604	-0.446535
ENSMUSG00000021993	ENSMUSG00000021993	800	734	668	1109	1036	889	14.4879	12.8813	12.4668	16.9155	16.9068	16.313	0.00609	0.304774
ENSMUSG00000005882	ENSMUSG00000005882	614	600	562	811	839	708	26.7779	25.6932	25.245	29.7943	32.9848	31.2706	0.0061	0.253182
ENSMUSG00000076576	ENSMUSG00000076576	56	12	12	147	144	98	6.19362	1.23124	1.35227	13.7274	14.3647	11.0535	0.00624	2.1374
ENSMUSG00000031015	ENSMUSG00000031015	605	686	624	1035	893	761	13.3301	14.6289	14.1581	19.2019	17.7214	16.9836	0.00648	0.323105
ENSMUSG00000063052	ENSMUSG00000063052	553	583	464	764	793	669	11.8309	12.0764	10.2122	14.3176	15.358	14.7109	0.00654	0.325146
ENSMUSG00000029298	ENSMUSG00000029298	78	61	57	166	170	111	1.61842	1.20188	1.20614	2.90314	3.17532	2.33968	0.00657	1.0205
ENSMUSG00000016087	ENSMUSG00000016087	42	59	36	131	137	87	1.17996	1.62696	1.05004	3.12326	3.49689	2.5026	0.00658	1.20725
ENSMUSG00000048583	ENSMUSG00000048583	29	34	34	74	53	67	1.82163	2.05031	2.20302	4.35028	3.3532	4.66662	0.00695	0.847699	Igf2	0.00695489
ENSMUSG00000032322	ENSMUSG00000032322	43	52	45	69	71	59	1.32637	1.54394	1.43592	1.78726	1.9827	1.84163	0.00708	0.34886
ENSMUSG00000022261	ENSMUSG00000022261	577	664	649	958	865	851	36.8069	41.021	42.6635	51.4585	49.69	55.0207	0.00712	0.344011
ENSMUSG00000001288	ENSMUSG00000001288	335	367	301	529	570	436	9.56988	10.1716	8.81183	12.9018	14.7531	12.6333	0.00721	0.455906
ENSMUSG00000025571	ENSMUSG00000025571	963	987	903	1371	1312	1059	7.07528	7.05551	6.56083	8.46966	8.69804	7.90668	0.00722	0.228263
ENSMUSG00000015340	ENSMUSG00000015340	103	60	80	185	235	191	2.32497	1.30228	1.84198	3.50601	4.76047	4.36742	0.00728	1.18087
ENSMUSG00000041202	ENSMUSG00000041202	6	7	11	43	47	25	0.535334	0.557531	0.949613	3.20555	3.83516	2.24975	0.00732	2.06038
ENSMUSG00000042035	ENSMUSG00000042035	638	745	656	585	617	491	6.76575	7.69698	7.21239	5.26247	5.9335	5.30731	0.00753	-0.428441
ENSMUSG00000026872	ENSMUSG00000026872	474	392	371	893	869	613	5.00235	4.01852	3.99933	8.19171	8.44623	6.5541	0.00753	0.772833
ENSMUSG00000059772	ENSMUSG00000059772	375	403	322	330	294	278	17.8314	18.6043	15.7997	13.2042	12.5932	13.3975	0.00753	-0.438481
ENSMUSG00000020363	ENSMUSG00000020363	46	51	17	149	102	103	0.851586	0.921115	0.315042	2.3575	1.72638	1.96955	0.00759	1.49483
ENSMUSG00000036712	ENSMUSG00000036712	1067	889	857	1551	1379	1264	14.5771	11.7007	11.935	17.6649	17.1675	17.3276	0.00761	0.420689
ENSMUSG00000038866	ENSMUSG00000038866	673	649	559	1102	1248	1279	8.28622	7.55605	6.515	11.2563	13.2221	14.7445	0.00769	0.815693
ENSMUSG00000018008	ENSMUSG00000018008	66	33	64	206	140	181	2.1127	1.04559	2.24315	5.65615	4.08892	5.96024	0.00772	1.5343
ENSMUSG00000018001	ENSMUSG00000018001	284	294	249	405	441	368	9.34894	9.40833	8.28485	11.4058	13.3506	12.2221	0.00787	0.402181
ENSMUSG00000034538	ENSMUSG00000034538	58	47	70	133	106	114	1.12697	0.891583	1.4256	2.20372	1.87957	2.28377	0.0079	0.847102
ENSMUSG00000094872	ENSMUSG00000094872	64	21	92	387	249	220	6.91001	2.18847	10.3207	35.6901	24.4903	24.3684	0.00806	2.06142
ENSMUSG00000036073	ENSMUSG00000036073	803	862	874	822	789	699	28.745	29.9077	32.2222	24.8016	25.4478	25.3325	0.00807	-0.29759
NewGene_1871	NewGene_1871	60	46	63	33	18	13	1.33098	0.972333	1.42358	0.607492	0.359161	0.486413	0.00813	-1.60546
ENSMUSG00000053783	ENSMUSG00000053783	53	51	43	27	19	32	2.97435	2.77097	2.49846	1.26253	0.920724	1.80247	0.00821	-1.03983
ENSMUSG00000015668	ENSMUSG00000015668	472	534	520	754	698	587	43.3367	47.5267	49.2152	58.3705	57.9008	54.6136	0.00823	0.251904
ENSMUSG00000048534	ENSMUSG00000048534	76	53	44	165	148	108	2.74975	1.73113	1.72582	4.69896	4.49468	3.69638	0.00823	1.1201
ENSMUSG00000027163	ENSMUSG00000027163	413	411	362	552	507	485	26.8558	25.8857	24.2382	30.2068	29.739	31.9777	0.00825	0.22921
ENSMUSG00000057147	ENSMUSG00000057147	96	82	78	139	161	117	4.5711	3.8023	4.0599	5.95229	6.93896	5.77096	0.0083	0.545479
ENSMUSG00000096326	ENSMUSG00000096326	68	46	13	297	212	153	8.12749	5.25922	1.42785	29.8602	22.5461	18.4956	0.00831	2.23054
ENSMUSG00000054072	ENSMUSG00000054072	62	96	56	331	522	319	1.89068	2.83967	1.78223	8.65035	14.6428	10.0429	0.00831	2.30344
ENSMUSG00000021033	ENSMUSG00000021033	415	491	410	647	579	573	28.2114	31.0761	26.3286	35.8158	35.4747	38.3885	0.00842	0.299614
NewGene_1900	NewGene_1900	1847	2510	2138	1186	1539	1101	121.832	160.509	145.342	65.8606	91.5038	73.5986	0.00846	-0.922231
ENSMUSG00000078606	ENSMUSG00000078606	863	408	608	1470	1454	1316	4.56996	2.0902	3.32168	6.56335	6.95416	7.07543	0.00846	1.02131
NewGene_429	NewGene_429	94	122	92	31	83	50	1.60869	1.6692	1.47021	0.380623	0.996538	0.660815	0.00854	-1.0471
ENSMUSG00000043419	ENSMUSG00000043419	33	26	31	11	10	17	2.22951	1.67661	2.13231	0.620212	0.551415	1.15864	0.00855	-1.366
ENSMUSG00000043931	ENSMUSG00000043931	27	8	18	78	60	84	1.19595	0.338815	0.814718	3.16427	2.4411	3.95128	0.00872	1.93093
ENSMUSG00000000743	ENSMUSG00000000743	2440	2620	2507	2480	2354	2256	160.44	166.946	169.858	137.339	139.465	150.321	0.00878	-0.247432
ENSMUSG00000038539	ENSMUSG00000038539	258	269	314	213	202	166	11.6949	11.8441	14.6899	8.13193	8.25485	7.62582	0.00883	-0.705564
ENSMUSG00000048445	ENSMUSG00000048445	141	119	121	111	90	86	1.7808	1.45318	1.57224	1.1766	1.01804	1.09519	0.00889	-0.569183
ENSMUSG00000012117	ENSMUSG00000012117	596	569	461	864	794	684	22.9672	21.2655	18.4074	28.0725	27.5999	26.7513	0.0089	0.371416
ENSMUSG00000032289	ENSMUSG00000032289	298	291	233	451	394	388	3.75163	3.63763	3.02849	4.78774	4.47255	4.96799	0.00894	0.436544
ENSMUSG00000012520	ENSMUSG00000012520	66	65	71	52	47	27	2.66983	2.57009	2.9909	1.78188	1.72674	1.09497	0.00894	-0.871309
ENSMUSG00000040631	ENSMUSG00000040631	2567	2498	2512	2495	2208	1701	101.744	95.955	102.584	83.2685	78.8314	68.2936	0.00898	-0.416005
ENSMUSG00000024677	ENSMUSG00000024677	59	24	41	118	121	90	3.18388	1.22227	2.21343	5.24328	5.71016	4.70085	0.00912	1.24185
ENSMUSG00000051811	ENSMUSG00000051811	50	41	51	38	28	23	6.98903	5.41979	7.33488	4.04142	3.27003	3.01666	0.00917	-0.855058
ENSMUSG00000020232	ENSMUSG00000020232	1794	1862	1651	1510	1715	1395	75.7504	74.8356	72.0452	53.5016	64.0151	59.3638	0.00926	-0.35254
ENSMUSG00000059498	ENSMUSG00000059498	120	85	166	307	299	329	5.75218	3.93919	8.215	12.4443	12.9338	16.0203	0.00938	1.17342
ENSMUSG00000036053	ENSMUSG00000036053	153	209	203	357	310	268	1.78486	2.38376	2.46563	3.53809	3.29375	3.1749	0.00938	0.555854
ENSMUSG00000041879	ENSMUSG00000041879	852	854	742	1305	1297	978	10.5601	10.2441	9.46163	13.5973	14.5683	12.3129	0.00958	0.384903
ENSMUSG00000023067	ENSMUSG00000023067	3014	4012	3724	1918	2602	1657	244.18	315.014	310.991	130.758	189.913	136.013	0.00978	-0.967196
ENSMUSG00000001127	ENSMUSG00000001127	1959	2077	1951	2599	2518	2108	45.7204	46.8306	46.8029	50.6176	54.0321	50.8143	0.00998	0.109663
ENSMUSG00000026728	ENSMUSG00000026728	4787	4446	4947	7184	6388	5740	132.768	119.694	141.508	167.895	159.461	161.153	0.00999	0.280611
ENSMUSG00000031347	ENSMUSG00000031347	366	348	327	361	316	295	27.9097	25.7382	25.7277	23.0615	21.8118	23.02	0.0101	-0.256296
ENSMUSG00000036362	ENSMUSG00000036362	19	10	4	44	33	40	0.722711	0.368964	0.14244	1.41117	1.1328	1.53837	0.0101	1.70847
ENSMUSG00000008461	ENSMUSG00000008461	16	16	20	45	42	30	0.517907	0.491729	0.765293	1.27899	1.37728	1.01761	0.0102	0.988532
ENSMUSG00000059323	ENSMUSG00000059323	749	785	739	763	763	593	7.08058	7.17886	7.19926	6.07942	6.50875	5.72752	0.0102	-0.266106
ENSMUSG00000039997	ENSMUSG00000039997	101	91	77	264	225	126	1.47451	1.88629	1.67146	3.53997	3.32587	2.56104	0.0102	1.00603
ENSMUSG00000025608	ENSMUSG00000025608	325	271	186	693	595	435	8.31345	6.70822	4.90963	14.9523	13.7292	11.2782	0.0103	0.977509
ENSMUSG00000078919	ENSMUSG00000078919	699	734	628	926	858	770	34.674	35.2037	32.0269	38.6133	38.2381	38.5969	0.0103	0.154072
ENSMUSG00000116895	ENSMUSG00000116895	252	227	235	229	207	170	7.39981	6.47819	7.14462	5.79261	5.46739	5.05737	0.0107	-0.403266
ENSMUSG00000060519	ENSMUSG00000060519	742	740	562	1065	1141	1032	24.748	24.0725	19.4367	29.9993	34.3735	35.0669	0.0107	0.522303
ENSMUSG00000045868	ENSMUSG00000045868	1181	851	935	2018	1686	1926	6.26936	4.37324	5.11383	9.02265	8.06504	10.3599	0.0108	0.780673
ENSMUSG00000076514	ENSMUSG00000076514	27	22	23	123	69	110	2.93462	2.30667	2.5877	11.2608	6.78976	12.046	0.0108	1.92502
ENSMUSG00000026840	ENSMUSG00000026840	82	104	50	164	158	156	0.661905	0.811272	0.418961	1.12356	1.15912	1.2856	0.0109	0.886403
ENSMUSG00000025279	ENSMUSG00000025279	49	59	58	195	177	103	2.00905	2.36603	2.4521	6.82049	6.62477	4.32093	0.011	1.32535
ENSMUSG00000101389	ENSMUSG00000101389	75	74	84	148	144	102	4.08749	3.87723	4.68099	6.77016	7.06787	5.60789	0.011	0.580684
ENSMUSG00000030579	ENSMUSG00000030579	90	83	68	183	137	113	8.45522	7.54657	6.51299	14.5759	11.941	11.3234	0.0111	0.67634
NewGene_8564	NewGene_8564	107	88	111	81	68	57	4.67946	3.73919	5.06075	2.85255	2.69415	2.56054	0.0112	-0.745229
ENSMUSG00000007617	ENSMUSG00000007617	162	183	119	220	226	205	6.21891	6.51811	5.14063	8.13309	7.72719	7.83929	0.0112	0.346831
ENSMUSG00000024190	ENSMUSG00000024190	759	899	1012	677	429	402	27.6273	30.6523	36.6473	20.6509	13.577	14.7745	0.0112	-1.01187
ENSMUSG00000029433	ENSMUSG00000029433	547	604	577	762	716	622	29.7658	31.7736	32.2334	34.9542	34.9946	34.3382	0.0112	0.119342
ENSMUSG00000024302	ENSMUSG00000024302	307	409	380	379	245	205	11.2018	11.8284	12.3926	9.40636	6.64798	7.13248	0.0113	-0.590854
ENSMUSG00000003119	ENSMUSG00000003119	1159	1093	888	1670	1522	1317	10.1468	9.27389	8.07302	12.2837	11.9545	11.6433	0.0113	0.367273
ENSMUSG00000031834	ENSMUSG00000031834	2043	2052	1806	1885	1702	1309	38.098	35.9799	34.2803	29.5717	27.9607	23.8686	0.0114	-0.437109
ENSMUSG00000003411	ENSMUSG00000003411	223	220	144	115	79	86	13.0423	12.5084	8.66076	5.69283	4.13196	5.06378	0.0114	-1.21653
ENSMUSG00000022789	ENSMUSG00000022789	2076	2129	2044	2686	2591	2422	39.1474	38.7257	39.3812	42.1816	43.7312	45.8982	0.0114	0.147403
NewGene_4224	NewGene_4224	73	67	79	112	107	102	0.565272	0.502167	0.635135	0.734229	0.754528	0.813524	0.0115	0.393144
ENSMUSG00000027674	ENSMUSG00000027674	38	39	39	74	54	82	0.725393	0.730051	0.784958	1.62117	1.14428	1.64046	0.0115	0.721461
ENSMUSG00000026117	ENSMUSG00000026117	19	16	28	63	72	49	0.386312	0.371009	0.571043	1.26309	1.69441	1.04276	0.0116	1.36298
ENSMUSG00000079555	ENSMUSG00000079555	246	239	241	372	390	290	5.50204	5.21793	5.56488	7.03777	7.89008	6.59168	0.0116	0.368833
ENSMUSG00000026185	ENSMUSG00000026185	212	137	161	341	439	392	10.0575	6.27815	7.87411	13.6279	18.8109	18.8494	0.0117	1.06091
ENSMUSG00000038280	ENSMUSG00000038280	193	226	250	372	366	336	7.36455	8.50787	10.2169	11.983	12.7546	13.1103	0.0118	0.520872
ENSMUSG00000015647	ENSMUSG00000015647	2249	2453	2501	1948	1846	1058	7.79662	8.24081	8.93344	5.6854	5.76475	3.71522	0.0119	-0.762433
ENSMUSG00000058571	ENSMUSG00000058571	59	66	63	88	76	74	1.33695	1.44248	1.44207	1.68623	1.56585	1.70831	0.0121	0.181453
ENSMUSG00000022847	ENSMUSG00000022847	91	60	66	30	29	23	3.17542	1.9198	2.26826	0.846832	0.851579	0.765688	0.0121	-1.56502
ENSMUSG00000021494	ENSMUSG00000021494	984	1128	943	1423	1323	1156	20.1977	22.4244	19.9331	24.5937	24.4321	24.015	0.0124	0.195256
ENSMUSG00000038256	ENSMUSG00000038256	872	835	779	1164	1020	942	7.884	7.31069	7.24734	8.85952	8.30555	8.62431	0.0125	0.172868
ENSMUSG00000034173	ENSMUSG00000034173	234	325	419	329	213	236	8.75517	6.37892	7.35944	4.71417	3.26326	4.06902	0.0125	-0.51279
ENSMUSG00000045613	ENSMUSG00000045613	374	289	334	238	105	67	10.3344	7.72508	9.49982	5.53509	2.59555	1.87723	0.0126	-1.50473
ENSMUSG00000004626	ENSMUSG00000004626	3521	3926	3472	3971	3624	3174	78.8422	84.457	80.899	75.0762	73.3064	72.5987	0.0126	-0.18014
ENSMUSG00000020357	ENSMUSG00000020357	295	213	149	523	474	372	2.78649	1.95173	1.4518	4.15934	4.03117	3.55585	0.0126	0.906959
ENSMUSG00000029674	ENSMUSG00000029674	132	133	136	234	195	151	2.61095	2.55136	2.76919	3.9164	3.50935	3.22485	0.0127	0.356137
NewGene_9602	NewGene_9602	619	556	610	569	454	442	12.4886	10.8698	12.693	9.66602	8.25005	9.03358	0.0128	-0.449032
ENSMUSG00000029462	ENSMUSG00000029462	747	728	793	1140	991	979	52.8361	49.8529	57.4122	68.7908	62.2541	68.846	0.0129	0.296197
ENSMUSG00000035559	ENSMUSG00000035559	814	907	910	788	794	575	52.7989	56.9269	60.6427	43.1252	46.2447	37.6649	0.0129	-0.459676
ENSMUSG00000032656	ENSMUSG00000032656	184	245	265	103	148	95	9.35658	12.0556	13.8742	4.39236	6.78486	4.88101	0.013	-1.17484
ENSMUSG00000025142	ENSMUSG00000025142	1667	1793	1747	1816	1678	1533	44.2328	44.239	47.5995	40.2387	40.0062	40.9951	0.013	-0.210209
ENSMUSG00000021725	ENSMUSG00000021725	119	87	120	187	182	160	1.72044	1.21456	1.78467	2.30499	2.4665	2.33731	0.013	0.53439
ENSMUSG00000069892	ENSMUSG00000069892	60	50	56	110	154	106	0.927666	0.727751	0.897869	1.41704	2.11787	1.72462	0.0131	0.998159
ENSMUSG00000037134	ENSMUSG00000037134	376	308	305	524	541	418	5.72211	4.53949	4.87421	6.71095	7.41751	6.57506	0.0133	0.42407
ENSMUSG00000027406	ENSMUSG00000027406	5870	6160	5667	8077	7001	6779	197.144	200.462	196.878	228.424	211.89	230.684	0.0134	0.148803
NewGene_2785	NewGene_2785	104	89	95	61	54	11	0.697448	0.580082	0.656403	0.343812	0.322777	0.07	0.0134	-1.42456
ENSMUSG00000068184	ENSMUSG00000068184	296	316	331	270	227	140	22.597	23.4413	26.0645	17.3758	15.6895	10.8112	0.0134	-0.758439
ENSMUSG00000056492	ENSMUSG00000056492	489	572	565	925	845	640	4.98875	5.54891	5.77894	8.24131	7.75869	6.72092	0.0135	0.392247
NewGene_9462	NewGene_9462	71	83	64	43	59	32	1.50272	1.69951	1.3857	0.767198	1.11404	0.68818	0.0135	-0.868933
ENSMUSG00000028544	ENSMUSG00000028544	213	215	172	290	309	268	4.00699	3.90006	3.31937	4.57567	5.21253	5.08252	0.0136	0.383276
ENSMUSG00000075486	ENSMUSG00000075486	292	262	312	198	221	200	43.1329	37.6424	48.2256	24.9184	29.8472	30.1431	0.0136	-0.639249
NewGene_6254	NewGene_6254	71	48	74	19	55	34	1.56887	1.48703	1.6896	0.7489	1.17475	1.05676	0.0136	-0.985288
ENSMUSG00000060510	ENSMUSG00000060510	345	357	242	516	534	495	7.3398	7.3473	5.28045	9.24196	10.2299	10.6687	0.0137	0.571969
ENSMUSG00000015804	ENSMUSG00000015804	910	888	832	1156	1077	1025	65.8425	62.2666	62.0728	70.4137	70.2279	75.1899	0.0137	0.156431
ENSMUSG00000024663	ENSMUSG00000024663	69	41	84	147	153	103	2.37622	1.15428	2.84625	4.7093	5.11318	4.03079	0.0138	0.865839
ENSMUSG00000058818	ENSMUSG00000058818	64	59	97	177	138	159	0.975484	0.868012	1.52034	2.2821	1.89832	2.45801	0.0139	0.939167
ENSMUSG00000020305	ENSMUSG00000020305	303	291	271	459	376	343	7.46216	6.94509	6.8502	9.49366	8.33267	8.5276	0.0139	0.283265
ENSMUSG00000038987	ENSMUSG00000038987	60	96	99	39	29	34	1.47297	2.27888	2.4954	0.795569	0.634578	0.845394	0.014	-1.48651
ENSMUSG00000006720	ENSMUSG00000006720	24	14	26	49	27	35	0.408826	0.228264	0.435735	0.729943	0.8144	0.615518	0.0141	0.620338
ENSMUSG00000033906	ENSMUSG00000033906	60	51	33	97	103	109	2.28187	1.8704	1.28275	3.10594	3.53177	4.21197	0.0141	0.977019
ENSMUSG00000022665	ENSMUSG00000022665	656	429	582	1318	942	1027	8.89582	5.64171	8.13808	15.0592	11.5177	14.131	0.0142	0.816823
ENSMUSG00000070873	ENSMUSG00000070873	16	9	12	34	56	39	0.666253	0.369266	0.53229	1.2385	2.18208	1.70661	0.0142	1.65391
ENSMUSG00000056290	ENSMUSG00000056290	22	7	8	53	47	30	1.21232	0.376614	0.419704	2.51603	2.40561	1.70822	0.0143	1.64702
ENSMUSG00000073792	ENSMUSG00000073792	353	412	387	555	548	476	8.97541	10.8137	10.732	12.3864	13.3218	13.0326	0.0143	0.295187
ENSMUSG00000041445	ENSMUSG00000041445	319	382	240	710	609	453	4.3723	5.04765	3.37486	8.1624	7.4889	6.27055	0.0145	0.748627
ENSMUSG00000029213	ENSMUSG00000029213	467	447	466	436	452	373	32.9331	30.6415	34.2038	25.8632	28.6804	26.6899	0.0145	-0.291061
ENSMUSG00000094561	ENSMUSG00000094561	38	16	37	363	279	139	4.08472	1.7048	4.18375	33.6014	27.6878	15.465	0.0146	2.884
ENSMUSG00000079227	ENSMUSG00000079227	7	15	13	71	55	31	0.221647	0.621836	0.512641	2.42202	2.08281	1.2819	0.0146	1.96124
ENSMUSG00000029723	ENSMUSG00000029723	2653	2451	2544	2187	2391	1959	89.0106	79.1046	88.7254	62.1669	72.7447	66.718	0.0146	-0.384054
ENSMUSG00000018143	ENSMUSG00000018143	434	485	484	472	423	357	35.7758	38.8049	41.1112	32.7504	31.4141	29.8117	0.0148	-0.332728
ENSMUSG00000037913	ENSMUSG00000037913	5	19	0	44	33	28	0.172098	0.702842	0	1.53286	1.17042	1.17016	0.0148	2.00428
ENSMUSG00000020599	ENSMUSG00000020599	67	63	77	52	58	28	1.27115	1.38907	1.53847	0.822999	0.989556	0.552659	0.0148	-0.779069
ENSMUSG00000024369	ENSMUSG00000024369	935	1075	940	1026	897	761	32.7849	36.5529	34.0359	30.3418	28.3298	27.4206	0.0148	-0.301384
NewGene_2463	NewGene_2463	160	147	120	253	166	183	4.47986	3.9113	4.32501	5.64199	5.03363	5.94709	0.0149	0.339236
ENSMUSG00000105504	ENSMUSG00000105504	84	66	98	140	125	125	1.80886	1.33937	1.8575	2.55745	2.27745	2.69472	0.015	0.489265
ENSMUSG00000008575	ENSMUSG00000008575	234	244	203	335	343	313	5.37002	5.40082	5.06084	6.42353	8.12705	7.57876	0.015	0.393163
ENSMUSG00000030737	ENSMUSG00000030737	422	355	246	740	744	734	9.8676	7.01248	4.69393	13.086	13.9763	16.371	0.0152	0.984441
ENSMUSG00000021994	ENSMUSG00000021994	135	139	79	228	292	215	4.55197	4.6899	2.73619	6.69372	8.96289	7.4828	0.0153	0.918457
ENSMUSG00000035778	ENSMUSG00000035778	107	110	81	212	188	135	3.55832	3.39211	2.60843	5.77713	5.84105	4.46314	0.0154	0.676741
ENSMUSG00000026748	ENSMUSG00000026748	84	102	97	191	207	243	2.04042	2.39312	2.41114	3.90346	4.53494	5.97352	0.0156	1.04655
ENSMUSG00000038646	ENSMUSG00000038646	903	963	870	920	894	843	97.8155	101.056	97.4114	84.098	87.2114	92.4214	0.0156	-0.193649
ENSMUSG00000039713	ENSMUSG00000039713	752	685	545	464	449	463	8.99712	8.09763	6.72451	4.55895	4.83848	5.59689	0.0157	-0.663883
ENSMUSG00000035164	ENSMUSG00000035164	38	39	17	107	68	73	0.527751	0.524038	0.237252	1.28329	0.854785	1.04726	0.0157	1.25428
ENSMUSG00000022362	ENSMUSG00000022362	111	108	112	168	136	135	18.5217	16.9588	18.4337	22.923	20.2741	22.7852	0.0158	0.246252
ENSMUSG00000069307	ENSMUSG00000069307	47	37	48	28	25	30	4.72831	3.59873	4.99884	2.27309	2.28154	2.94765	0.0159	-0.817475
ENSMUSG00000024168	ENSMUSG00000024168	120	133	95	230	177	142	6.84886	7.39752	5.58561	11.0943	9.10858	9.43363	0.0161	0.489648
ENSMUSG00000028581	ENSMUSG00000028581	279	188	239	689	485	404	13.7012	8.95453	12.089	28.6324	21.5311	20.1965	0.0161	0.979083
ENSMUSG00000042770	ENSMUSG00000042770	43	59	60	104	85	97	2.87989	3.81916	4.17327	5.88686	5.1714	6.60785	0.0162	0.664334
ENSMUSG00000039908	ENSMUSG00000039908	236	235	170	174	138	121	5.12132	4.93284	3.79836	3.17009	2.68801	2.65197	0.0162	-0.724657
ENSMUSG00000070034	ENSMUSG00000070034	170	89	168	315	351	381	4.90195	2.472	5.0068	7.68332	9.15102	11.1833	0.0164	1.14946
ENSMUSG00000072501	ENSMUSG00000072501	685	744	635	900	916	755	8.794	9.44271	8.59319	10.029	10.5828	10.0097	0.0164	0.159951
ENSMUSG00000026142	ENSMUSG00000026142	343	300	305	301	282	253	13.991	11.8296	12.8106	10.3153	10.383	10.4798	0.0166	-0.339082
ENSMUSG00000000278	ENSMUSG00000000278	990	1178	890	1500	1537	1281	28.2339	32.5513	26.151	36.0021	39.4834	37.0129	0.0166	0.344916
ENSMUSG00000024516	ENSMUSG00000024516	1770	2181	2142	3223	2811	2487	118.822	140.906	147.809	181.22	169.972	169.682	0.0166	0.315694
ENSMUSG00000031290	ENSMUSG00000031290	121	109	148	85	67	67	1.97917	2.42166	2.62731	1.6104	1.43977	1.10519	0.0167	-0.958826
ENSMUSG00000027466	ENSMUSG00000027466	2083	1998	2025	2660	2538	2238	53.8371	49.3477	53.2024	57.1806	58.5754	57.9474	0.0168	0.124918
NewGene_982	NewGene_982	154	222	146	87	108	85	3.27127	4.58786	3.20993	1.55705	2.07365	1.82522	0.0168	-1.0455
ENSMUSG00000020282	ENSMUSG00000020282	1219	1521	1341	1264	1165	1088	18.5455	22.262	20.888	16.0123	15.7975	16.669	0.0169	-0.371567
ENSMUSG00000061518	ENSMUSG00000061518	5052	5555	5755	5510	5193	4164	566.778	567.072	603.081	494.5	499.719	425.367	0.0169	-0.309219
ENSMUSG00000059089	ENSMUSG00000059089	25	43	42	81	72	56	1.26011	2.15431	2.19954	3.49344	3.34492	2.92039	0.017	0.746269
ENSMUSG00000052331	ENSMUSG00000052331	236	198	199	323	300	252	3.05221	2.48489	2.65161	3.52396	3.50701	3.30607	0.0171	0.305854
ENSMUSG00000036390	ENSMUSG00000036390	995	831	673	512	553	489	77.7053	62.8819	54.126	33.6769	38.9177	38.6925	0.0172	-0.827014
ENSMUSG00000035236	ENSMUSG00000035236	82	84	89	78	48	60	1.73946	1.76232	1.93593	1.39638	0.915031	1.27785	0.0174	-0.617942
ENSMUSG00000040525	ENSMUSG00000040525	2339	2186	2513	2092	2030	1804	60.7741	55.0497	67.4398	45.7611	47.5185	47.6473	0.0177	-0.410536
ENSMUSG00000061531	ENSMUSG00000061531	1767	1570	1641	1155	1417	1263	66.1942	56.997	63.3723	36.4389	47.8235	47.9444	0.018	-0.521105
ENSMUSG00000032294	ENSMUSG00000032294	28971	27196	29982	23413	26038	22258	703.577	639.963	750.225	479.081	569.719	553.283	0.0181	-0.420864
ENSMUSG00000024926	ENSMUSG00000024926	921	980	899	1196	1055	967	24.0697	24.6824	24.4496	26.6555	25.322	26.2259	0.0181	0.0414429
ENSMUSG00000078716	ENSMUSG00000078716	210	191	196	201	145	113	3.03518	2.73291	2.90947	2.3898	1.89293	1.63454	0.0181	-0.56084
ENSMUSG00000059060	ENSMUSG00000059060	32	32	28	55	61	68	1.16755	1.12003	1.05848	1.66816	1.98962	2.49417	0.0182	0.868995
ENSMUSG00000030787	ENSMUSG00000030787	294	163	115	482	494	371	11.8901	6.38526	4.76969	16.4326	18.0179	15.2145	0.0183	1.09225
ENSMUSG00000001025	ENSMUSG00000001025	10707	10070	9587	8910	6982	3864	1550.61	1413.27	1430.86	1086.5	910.986	566.815	0.0184	-0.81932
ENSMUSG00000044583	ENSMUSG00000044583	50	31	10	95	80	98	0.608864	0.358512	0.121713	0.983954	0.871028	1.19915	0.0184	1.48055
ENSMUSG00000030685	ENSMUSG00000030685	158	173	171	128	154	130	6.16599	6.553	6.90429	4.2135	5.40866	5.15137	0.0185	-0.438215
ENSMUSG00000021880	ENSMUSG00000021880	30	13	23	83	43	47	2.4131	1.05422	2.12077	5.95496	3.84627	4.437	0.0185	1.20933
NewGene_10685	NewGene_10685	899	715	441	876	645	531	6.75731	6.37883	7.79966	8.5413	9.98203	9.24959	0.0186	-0.159952
ENSMUSG00000026687	ENSMUSG00000026687	1607	1733	1658	2267	2153	2147	39.9776	41.7938	42.5142	47.485	48.2748	54.1271	0.0186	0.24346
ENSMUSG00000034652	ENSMUSG00000034652	22	21	17	97	73	42	0.834437	0.796815	0.718673	3.27689	2.63691	1.70176	0.0187	1.62981
ENSMUSG00000054690	ENSMUSG00000054690	152	152	113	268	200	231	7.46908	7.42225	5.84553	11.268	9.00626	11.59	0.0189	0.601524
ENSMUSG00000040022	ENSMUSG00000040022	56	56	89	141	175	152	1.34233	1.66733	2.43113	2.94782	4.08087	3.73644	0.0189	1.0548
ENSMUSG00000002228	ENSMUSG00000002228	535	594	704	423	419	209	13.5843	14.6314	18.4439	9.04784	9.57775	5.37218	0.0189	-1.00641
ENSMUSG00000041797	ENSMUSG00000041797	110	105	129	212	202	239	0.869883	0.802294	1.04963	1.41213	1.44087	1.91568	0.019	0.780288
ENSMUSG00000069893	ENSMUSG00000069893	34	40	42	104	90	136	0.544588	0.77671	0.756056	1.37289	1.50263	2.1789	0.019	1.38023
NewGene_8137	NewGene_8137	111	59	67	28	22	4	2.30971	1.16871	1.61185	0.499306	0.431564	0.060783	0.019	-2.3577
ENSMUSG00000028393	ENSMUSG00000028393	1015	1123	1081	1106	966	949	39.639	42.4587	43.4901	36.334	33.9689	37.533	0.0191	-0.248943
ENSMUSG00000022012	ENSMUSG00000022012	0	17	15	44	39	27	0	0.311995	0.279985	0.713019	0.677377	0.519517	0.0191	1.5769
ENSMUSG00000009035	ENSMUSG00000009035	672	728	612	886	873	818	21.154	22.0438	19.7641	23.5355	24.5971	26.0391	0.0191	0.208359
ENSMUSG00000034810	ENSMUSG00000034810	497	674	633	914	941	823	3.80628	5.00659	4.99538	5.90116	6.49886	6.3944	0.0193	0.410277
ENSMUSG00000033419	ENSMUSG00000033419	65	60	95	53	48	47	0.931959	1.13267	1.39707	0.629816	0.601937	0.678912	0.0193	-0.743965
NewGene_9484	NewGene_9484	73	76	48	19	43	16	1.68363	1.69579	1.13219	0.352359	0.886345	0.358471	0.0194	-1.49649
ENSMUSG00000002985	ENSMUSG00000002985	6376	5920	7492	14321	11473	8950	273.804	249.76	330.698	524.078	448.842	392.396	0.0194	0.625128
ENSMUSG00000072115	ENSMUSG00000072115	296	405	366	602	605	663	26.2431	34.7972	33.4378	44.9677	48.4074	59.6349	0.0195	0.667184
ENSMUSG00000027217	ENSMUSG00000027217	36	56	47	80	100	79	1.83731	2.79366	2.46232	3.42057	4.62859	4.12962	0.0195	0.742682
NewGene_13375	NewGene_13375	1084	729	922	628	411	210	8.30114	5.4422	8.77814	4.00496	2.61857	1.45384	0.0196	-1.34615
ENSMUSG00000073427	ENSMUSG00000073427	110	94	102	90	72	87	2.04546	1.57087	1.98906	1.03863	1.00651	1.38472	0.0197	-0.444814
ENSMUSG00000057778	ENSMUSG00000057778	115	108	98	142	130	129	5.59871	5.09264	5.0135	5.95426	5.96864	6.37767	0.0197	0.171551
ENSMUSG00000006360	ENSMUSG00000006360	3230	2718	2470	2456	2079	1436	369.972	303.178	290.23	228.578	214.003	163.127	0.0197	-0.671752
ENSMUSG00000076928	ENSMUSG00000076928	0	8	18	47	30	31	0	0.715418	1.63175	3.66717	2.47433	2.8503	0.0198	1.82559
ENSMUSG00000046761	ENSMUSG00000046761	3045	3662	2788	3220	2920	2838	30.498	32.867	29.0983	25.0741	25.4493	27.3035	0.0198	-0.229118
ENSMUSG00000018986	ENSMUSG00000018986	43	44	30	80	81	59	0.925205	0.870687	0.615087	1.34453	1.62082	1.20105	0.0199	0.753192
ENSMUSG00000013707	ENSMUSG00000013707	32	33	25	45	49	38	2.19946	2.17485	1.76119	2.62903	3.09149	2.69544	0.0199	0.399015
NewGene_8748	NewGene_8748	116	77	110	60	52	53	1.46853	0.939851	1.41326	0.628261	0.581754	0.69344	0.0201	-1.037
NewGene_10248	NewGene_10248	31	34	25	14	27	13	0.273263	0.294453	0.363598	0.106733	0.215005	0.117589	0.0202	-0.895146
ENSMUSG00000033904	ENSMUSG00000033904	146	120	111	248	243	179	2.22978	1.48938	1.72861	3.29395	3.842	2.71063	0.0202	0.665596
NewGene_4683	NewGene_4683	17	36	29	61	53	48	0.367941	0.6972	0.712218	1.0732	0.969791	1.0373	0.0203	0.815635
ENSMUSG00000015837	ENSMUSG00000015837	7270	8526	8429	6722	7281	6164	222.648	253.7	268.786	172.93	201.734	191.498	0.0203	-0.423203
ENSMUSG00000032386	ENSMUSG00000032386	349	438	378	558	512	477	7.67552	9.38303	8.59523	10.4749	10.2136	10.8692	0.0205	0.252368
ENSMUSG00000032500	ENSMUSG00000032500	58	101	101	161	157	151	0.941205	1.58669	1.69675	2.21062	2.30618	2.48364	0.0205	0.689236
ENSMUSG00000040428	ENSMUSG00000040428	57	77	66	139	110	66	0.937601	1.22615	1.08596	1.97799	1.62868	1.49365	0.0208	0.461818
ENSMUSG00000015126	ENSMUSG00000015126	349	351	317	356	281	286	13.8922	13.5745	13.03	11.9499	10.0826	11.5632	0.0209	-0.296496
ENSMUSG00000075376	ENSMUSG00000075376	390	326	383	589	620	469	4.21837	3.43006	4.41148	5.37373	6.0765	5.15068	0.0209	0.442921
ENSMUSG00000048120	ENSMUSG00000048120	298	255	227	615	619	370	8.36875	7.05988	6.35691	14.1313	15.3131	10.3027	0.021	0.864398
ENSMUSG00000034610	ENSMUSG00000034610	707	785	649	1222	1100	1305	5.52444	5.9368	5.28082	8.04852	7.74632	10.3774	0.0211	0.625745
ENSMUSG00000028469	ENSMUSG00000028469	542	607	595	588	514	397	6.66555	7.24821	7.54083	6.08651	5.72972	4.94093	0.0211	-0.393593
ENSMUSG00000099481	ENSMUSG00000099481	143	142	132	198	202	196	4.64714	4.40898	4.67757	5.66666	5.90511	7.08094	0.0212	0.368284
ENSMUSG00000074867	ENSMUSG00000074867	70	40	63	117	89	91	1.26585	0.692235	1.73156	2.17019	2.86024	2.69588	0.0212	0.613956
ENSMUSG00000029428	ENSMUSG00000029428	139	113	126	97	110	83	6.15162	4.85298	5.83184	3.55407	4.39508	3.73751	0.0212	-0.544068
ENSMUSG00000024614	ENSMUSG00000024614	678	698	567	867	940	831	19.3236	19.5691	16.7665	21.5399	24.8326	23.9707	0.0213	0.29551
ENSMUSG00000000290	ENSMUSG00000000290	173	116	193	543	359	299	2.8771	1.85061	3.32647	7.80734	5.43248	5.17877	0.0216	1.12165
[truncated: 14,883 more rows]

## Sheet: S6
Table S6 RNA-seq data of TA muscle from intestine of mice in Saline, Saline + STZ and Akk + STZ groups
[truncated: 27,536 more rows]

[truncated: 22 more sheets: 1A, 1C, 1E, 1F, 1G, 1J, 1K, 2B, 2C, 2D, 2E, 2F, 2G, 2H, 2I, Figure.2K, Figure.2M, Figure.2N, Figure.2R, Figure.2U …]
